# Supplementary material for: Proteomic analysis of dimorphic sperm in the cabbage white butterfly, Pieris rapae
Source: Front Insect Sci. 2026 Mar 25;6:1772436. doi: 10.3389/finsc.2026.1772436 (PMC13060016; doi:10.3389/finsc.2026.1772436)
Supplement: Supplementary Table 1 — Comprehensive results (excel file). This table provides a comprehensive listing of results for sperm proteins identified from Pieris rapae via mass-spectrometry proteomic analysis. It includes identified proteins and abundance, differential abundance statistics, functional annotations, and orthology predictions. [file DataSheet1.xlsx]

## Sheet: Sheet1
Pieris Gene & Transcript Identifiers		Annotated gene name	Number of peptides detected supporting protein identification	Number of apyrene samples in which protein detected	Number of eupyrene samples in which protein detected	Samples judged to have "Missing at random" values	Protein classified as qualitatively eupyrene specific	Protein classified as qualitatively apyrene specific	Missing data were imputed	Total number of missing observations	Average protein abundance for Apyrene samples	Average protein abundance for Eupyrene samples	Average protein abundance across all samples	Log2 fold change Lower CI	Log2 fold change Upper CI	Log2 fold change point estimate	Uncorrected P-value	BH corrected p-value	Boolean indicator of statistical significance in differential abundance	Qualitative indicator of differential abundance	PANNZER: type	PANNZER: score	PANNZER: PPC	PANNZER: id	PANNZER: description	BLAST result from SwissProt	BLAST result from SwissProt	BLAST result from SwissProt	BLAST result from SwissProt	BLAST result from SwissProt	BLAST result from SwissProt	BLAST result from SwissProt	BLAST result from SwissProt	BLAST result from SwissProt	BLAST result from SwissProt	BLAST result from SwissProt	BLAST result from SwissProt	BLAST result from SwissProt	BLAST result from SwissProt	BLAST result from SwissProt	SignalP: Prediction	SignalP: score-other	SignalP: peptide score	SignalP: Cleavage	TargetP: Prediction	TargetP: Score-Other	TargetP: Score-signal peptide	TargetP: score MitoPeptide	TargetP: cleavage
GeneID	TrxID	GeneName	Npeptides	Nobs.apy	Nobs.eup	mar	specific.eup	specific.apy	imputed	num_NAs	Means.Apy	Means.Eupy	Means.All	Apyrene_vs_Eupyrene_CI.L	Apyrene_vs_Eupyrene_CI.R	Apyrene_vs_Eupyrene_diff	Apyrene_vs_Eupyrene_p.val	Apyrene_vs_Eupyrene_p.bh	significant_bh	master.de	type	score	PPV	id	desc	subject_seq.id	percent_identicalMatches	alignment_length	number_mismatches	number_gapOpenings	start_query.alignment	end_query.alignment	start_subject.alignment	end_subject.alignment	expect_value	bit_value	organism_commonName	organism_scientificName	organism_group	function.	SigP_Pred	SigP_OTHER	SigP_SP	SigP_CSPos	TargP_Pred	TargP_OTHER	TargP_SP	TargP_mTP	TargP_CSPos
PIERAPG00000000011	PIERAPT00000000047	AdgbArl14epl	1	4	2	TRUE	FALSE	FALSE	TRUE	5	13.58	13.0923	13.0923	-0.408299	2.19654	0.894118	0.164744	0.408772	FALSE	unbiased	NA	NA	NA	NA	NA	G3UZ78.1	20.495	566	368	15	32	529	898	1449	3.4e-14	80.1	house mouse	Mus musculus	rodents	RecName: Full=Androglobin; AltName: Full=Calpain-7-like protein	OTHER	1	0		OTHER	0.999561	0.000317	0.000121
PIERAPG00000000015	PIERAPT00000000052	CSY5	2	5	6	TRUE	FALSE	FALSE	FALSE	0	15.9944	16.5754	16.5754	-1.80642	-0.324027	-1.06522	0.00773057	0.0526566	FALSE	unbiased	NA	NA	NA	NA	NA	NA	NA	NA	NA	NA	NA	NA	NA	NA	NA	NA	NA	NA	NA	NA	SP	0.172947	0.827015	CS pos: 17-18. Pr: 0.7941	SP	0.040511	0.959459	3e-05	CS pos: 17-18. VSG-KD. Pr: 0.9556
PIERAPG00000000017	PIERAPT00000000054	CTR	4	5	6	TRUE	FALSE	FALSE	FALSE	0	18.8396	18.8982	18.8982	-0.787946	0.573067	-0.107439	0.741996	0.882747	FALSE	unbiased	NA	NA	NA	NA	NA	NA	NA	NA	NA	NA	NA	NA	NA	NA	NA	NA	NA	NA	NA	NA	SP	0.428779	0.571208	CS pos: 20-21. Pr: 0.6166	SP	0.022288	0.977418	0.000294	CS pos: 20-21. XQS-ER. Pr: 0.6821
PIERAPG00000000023	PIERAPT00000000079	HADHB	2	5	6	TRUE	FALSE	FALSE	FALSE	0	15.7057	15.5515	15.5515	-0.639806	1.205	0.282599	0.524927	0.752094	FALSE	unbiased	DE	1.05284	0.530271	0.909091	Trifunctional enzyme subunit beta	P55084.3	71.859	199	56	0	1	199	275	473	4.56e-104	310	human	Homo sapiens	primates	RecName: Full=Trifunctional enzyme subunit beta, mitochondrial; AltName: Full=TP-beta; Includes: RecName: Full=3-ketoacyl-CoA thiolase; AltName: Full=Acetyl-CoA acyltransferase; AltName: Full=Beta-ketothiolase; Flags: Precursor	OTHER	1	2e-06		OTHER	0.997649	0.000771	0.001579
PIERAPG00000000026	PIERAPT00000000091	AAEL001134	5	4	6	TRUE	FALSE	FALSE	TRUE	1	17.7155	17.0331	17.0331	0.480419	2.02202	1.25122	0.00338365	0.0270367	TRUE	apyrene	DE	2.93816	0.966636	0.779221	Probable methylmalonate-semialdehyde dehydrogenase [acylating], mitochondrial	Q17M80.1	71.346	520	148	1	4	522	2	521	0	784	yellow fever mosquito	Aedes aegypti	mosquitos	RecName: Full=Probable methylmalonate-semialdehyde dehydrogenase [acylating], mitochondrial; Short=MMSDH; Short=Malonate-semialdehyde dehydrogenase [acylating]; Flags: Precursor	OTHER	1	0		mTP	0.188683	7.1e-05	0.811246	CS pos: 21-22. RNY-SS. Pr: 0.9019
PIERAPG00000000034	PIERAPT00000000110	CASC1	6	5	5	TRUE	FALSE	FALSE	TRUE	1	17.6192	17.3499	17.3499	-0.240658	1.22805	0.493694	0.173137	0.421309	FALSE	unbiased	DE	2.80844	0.961537	0.392857	axonemal 84 kDa protein-like	Q29RU8.1	23.983	688	438	20	213	874	87	715	6.12e-40	161	cattle	Bos taurus	even-toed ungulates	RecName: Full=Protein CASC1; AltName: Full=Cancer susceptibility candidate gene 1 protein homolog	OTHER	1	0		OTHER	0.999992	1e-06	7e-06
PIERAPG00000000037	PIERAPT00000000123	clpB	5	5	6	TRUE	FALSE	FALSE	FALSE	0	17.1892	17.3069	17.3069	-1.16233	0.730497	-0.215915	0.634923	0.823122	FALSE	unbiased	NA	NA	NA	NA	NA	NA	NA	NA	NA	NA	NA	NA	NA	NA	NA	NA	NA	NA	NA	NA	SP	0.000213	0.999753	CS pos: 21-22. Pr: 0.9744	SP	7.1e-05	0.999929	0	CS pos: 21-22. GSC-LQ. Pr: 0.9622
PIERAPG00000000054	PIERAPT00000000178	ubiE	2	1	5	FALSE	TRUE	FALSE	TRUE	5	13.7791	14.7545	14.7545	-2.73613	-0.84057	-1.78835	0.00104692	0.0109433	TRUE	eupyrene	NA	NA	NA	NA	NA	NA	NA	NA	NA	NA	NA	NA	NA	NA	NA	NA	NA	NA	NA	NA	OTHER	1	5.2e-05		OTHER	0.999942	5.3e-05	5e-06
PIERAPG00000000065	PIERAPT00000000228	Sec31bSntn	8	5	6	TRUE	FALSE	FALSE	FALSE	0	18.8752	20.4908	20.4908	-3.64688	-2.27685	-2.96186	9.99396e-08	4.25897e-06	TRUE	eupyrene	NA	NA	NA	NA	NA	NA	NA	NA	NA	NA	NA	NA	NA	NA	NA	NA	NA	NA	NA	NA	SP	0.000596	0.999385	CS pos: 17-18. Pr: 0.9638	SP	0.19594	0.803888	0.000172	CS pos: 19-20. MDC-KS. Pr: 0.4453
PIERAPG00000000080	PIERAPT00000000254	snrpd3	3	5	6	TRUE	FALSE	FALSE	FALSE	0	16.9277	16.9277	16.9277	-0.951726	0.951887	8.07955e-05	0.999859	0.999974	FALSE	unbiased	DE	1.55606	0.722864	0.756757	Small nuclear ribonucleoprotein Sm D3	P62318.1	82.569	109	16	1	1	106	1	109	5.27e-62	188	human	Xenopus laevis;Homo sapiens;Mus musculus	frogs & toads;primates;rodents	RecName: Full=Small nuclear ribonucleoprotein Sm D3; Short=Sm-D3; AltName: Full=snRNP core protein D3	OTHER	1	0		OTHER	0.999664	0.000266	6.9e-05
PIERAPG00000000092	PIERAPT00000000278	Pdia6	15	5	6	TRUE	FALSE	FALSE	FALSE	0	21.4881	21.1768	21.1768	-0.54609	1.68722	0.570567	0.29449	0.570446	FALSE	unbiased	DE	2.20565	0.889517	0.590909	Disulfide-isomerase A6	Q63081.2	60.798	426	144	6	18	424	19	440	0	530	Norway rat	Rattus norvegicus	rodents	RecName: Full=Protein disulfide-isomerase A6; AltName: Full=Calcium-binding protein 1; Short=CaBP1; AltName: Full=Protein disulfide isomerase P5; AltName: Full=Thioredoxin domain-containing protein 7; Flags: Precursor	SP	0.000325	0.999633	CS pos: 18-19. Pr: 0.9612	SP	0.000622	0.999352	2.5e-05	CS pos: 18-19. SXA-LY. Pr: 0.7562
PIERAPG00000000099	PIERAPT00000000294	tdcB	20	5	6	TRUE	FALSE	FALSE	FALSE	0	20.3423	21.1128	21.1128	-2.21738	-0.60776	-1.41257	0.00187996	0.0176525	TRUE	eupyrene	DE	0.950372	0.484259	0.638889	L-threonine ammonia-lyase isoform X2	Q74FW6.1	35.969	392	249	2	19	409	2	392	9.56e-66	219	Geobacter sulfurreducens PCA	Geobacter sulfurreducens PCA	d-proteobacteria	RecName: Full=L-threonine ammonia-lyase; AltName: Full=L-serine ammonia-lyase; AltName: Full=Threonine/serine ammonia-lyase	OTHER	1	0		OTHER	0.999969	2.4e-05	8e-06
PIERAPG00000000101	PIERAPT00000000296	Dbt	2	4	2	TRUE	FALSE	FALSE	TRUE	5	12.3059	12.3158	12.3158	-0.901759	0.865279	-0.01824	0.965604	0.992459	FALSE	unbiased	DE	0.931146	0.47537	0.95283	lipoamide acyltransferase component of branched-chain alpha-keto acid dehydrogenase complex, mitochondrial	P53395.2	55.319	423	171	4	66	476	65	481	3.05e-166	480	house mouse	Mus musculus	rodents	RecName: Full=Lipoamide acyltransferase component of branched-chain alpha-keto acid dehydrogenase complex, mitochondrial; AltName: Full=Branched-chain alpha-keto acid dehydrogenase complex component E2; Short=BCKAD-E2; Short=BCKADE2; AltName: Full=Dihydrolipoamide acetyltransferase component of branched-chain alpha-keto acid dehydrogenase complex; AltName: Full=Dihydrolipoamide branched chain tra…	OTHER	1	0		mTP	0.46579	7e-06	0.534203	CS pos: 34-35. RTN-GS. Pr: 0.2030
PIERAPG00000000103	PIERAPT00000000303	ergic3SYAC	1	4	3	TRUE	FALSE	FALSE	TRUE	4	12.9657	13.2729	13.2729	-1.2356	0.109098	-0.563253	0.0946915	0.294714	FALSE	unbiased	DE	1.25446	0.614089	0.85	Alanine--tRNA ligase	P21894.1	79.731	967	195	1	1	966	1	967	0	1612	domestic silkworm	Bombyx mori	moths	RecName: Full=Alanine--tRNA ligase, cytoplasmic; AltName: Full=Alanyl-tRNA synthetase; Short=AlaRS	OTHER	1	0		OTHER	0.998584	0.000987	0.000428
PIERAPG00000000103	PIERAPT00000000305	ergic3SYAC	1	3	4	TRUE	FALSE	FALSE	TRUE	4	14.0778	13.462	13.462	0.27556	1.9822	1.12888	0.0127646	0.0771446	FALSE	unbiased	DE	1.25446	0.614089	0.85	Alanine--tRNA ligase	P21894.1	79.731	967	195	1	1	966	1	967	0	1612	domestic silkworm	Bombyx mori	moths	RecName: Full=Alanine--tRNA ligase, cytoplasmic; AltName: Full=Alanyl-tRNA synthetase; Short=AlaRS	OTHER	1	0		OTHER	0.998584	0.000987	0.000428
PIERAPG00000000104	PIERAPT00000000307	CG18335ELP3	18	5	6	TRUE	FALSE	FALSE	FALSE	0	23.0855	22.6629	22.6629	0.0399714	1.50934	0.774656	0.0400244	0.172781	FALSE	unbiased	DE	1.60042	0.737183	0.814815	Elongator complex protein 3	Q5ZHS1.1	84.249	546	79	1	9	554	7	545	0	974	chicken	Gallus gallus	birds	RecName: Full=Elongator complex protein 3; AltName: Full=tRNA uridine(34) acetyltransferase	OTHER	1	0		OTHER	0.999957	3.2e-05	1.2e-05
PIERAPG00000000107	PIERAPT00000000310	Ppp2r4	2	5	4	TRUE	FALSE	FALSE	TRUE	2	15.7683	15.3167	15.3167	0.0835783	1.57248	0.828032	0.0314671	0.147735	FALSE	unbiased	DE	1.40275	0.670062	0.77551	Serine/threonine-protein phosphatase 2A activator	P58389.1	55.484	310	135	2	13	322	12	318	6.11e-127	369	house mouse	Mus musculus	rodents	RecName: Full=Serine/threonine-protein phosphatase 2A activator; AltName: Full=PP2A, subunit B', PR53 isoform; AltName: Full=Phosphotyrosyl phosphatase activator; Short=PTPA; AltName: Full=Serine/threonine-protein phosphatase 2A regulatory subunit 4; AltName: Full=Serine/threonine-protein phosphatase 2A regulatory subunit B'	OTHER	1	0		OTHER	0.999963	2e-05	1.8e-05
PIERAPG00000000117	PIERAPT00000000328	Obp19d	6	5	6	TRUE	FALSE	FALSE	FALSE	0	21.6522	21.9505	21.9505	-1.14557	0.0520436	-0.546762	0.0707497	0.243954	FALSE	unbiased	DE	1.81821	0.801235	0.730769	Odorant Binding Protein 39	P54192.2	22.4	125	95	2	31	154	25	148	2.39e-06	48.1	fruit fly	Drosophila melanogaster	flies	RecName: Full=General odorant-binding protein 19d; AltName: Full=Odorant-binding protein 19d; AltName: Full=Pheromone-binding protein-related protein 2; Short=PBPRP-2; Flags: Precursor	OTHER	0.575742	0.424253		SP	0.077746	0.901273	0.020982	CS pos: 15-16. TMG-MR. Pr: 0.3684
PIERAPG00000000126	PIERAPT00000000343	CCDC63	5	5	4	TRUE	FALSE	FALSE	TRUE	2	16.8746	16.4081	16.4081	0.0663865	1.64396	0.855174	0.0353838	0.159031	FALSE	unbiased	NA	NA	NA	NA	NA	Q8NA47.1	25.773	194	124	7	45	226	49	234	0.000243	45.1	human	Homo sapiens	primates	RecName: Full=Coiled-coil domain-containing protein 63	OTHER	1	0		OTHER	0.999956	5e-06	3.8e-05
PIERAPG00000000129	PIERAPT00000000350	Gpl	12	5	6	TRUE	FALSE	FALSE	FALSE	0	18.8291	21.4666	21.4666	-5.69413	-3.97684	-4.83549	2.53775e-09	3.24441e-07	TRUE	eupyrene	DE	1.07766	0.541069	0.409091	arginine esterase-like	Q4TTV7.1	22.53	253	136	10	74	287	36	267	2.65e-08	57.8	Glossina austeni	Glossina austeni	flies	RecName: Full=Lectizyme; AltName: Full=Proteolytic lectin; Flags: Precursor	SP	0.000257	0.999699	CS pos: 24-25. Pr: 0.9764	SP	0.02834	0.971631	2.9e-05	CS pos: 24-25. ICA-SE. Pr: 0.5050
PIERAPG00000000132	PIERAPT00000000353	HCFC1	1	5	6	TRUE	FALSE	FALSE	FALSE	0	14.4304	14.2307	14.2307	-0.518007	1.25017	0.366082	0.392715	0.655332	FALSE	unbiased	DE	1.66343	0.756782	0.8125	Host cell factor	P51610.2	55.111	225	92	4	367	584	1799	2021	8e-71	251	human	Homo sapiens	primates	RecName: Full=Host cell factor 1; Short=HCF; Short=HCF-1; AltName: Full=C1 factor; AltName: Full=CFF; AltName: Full=VCAF; AltName: Full=VP16 accessory protein; Contains: RecName: Full=HCF N-terminal chain 1; Contains: RecName: Full=HCF N-terminal chain 2; Contains: RecName: Full=HCF N-terminal chain 3; Contains: RecName: Full=HCF N-terminal chain 4; Contains: RecName: Full=HCF N-terminal chain 5;…	OTHER	1	1e-06		OTHER	0.999998	2e-06	0
PIERAPG00000000136	PIERAPT00000000362	Tstd3	4	5	6	TRUE	FALSE	FALSE	FALSE	0	18.2033	18.1775	18.1775	-0.623428	0.718281	0.0474269	0.882641	0.954634	FALSE	unbiased	DE	1.27658	0.622746	0.83871	Thiosulfate sulfurtransferase 2	Q9D0B5.1	42.991	107	60	1	41	147	40	145	1.25e-25	98.2	house mouse	Mus musculus	rodents	RecName: Full=Thiosulfate sulfurtransferase/rhodanese-like domain-containing protein 3; AltName: Full=Rhodanese domain-containing protein 3	SP	0.237957	0.762016	CS pos: 29-30. Pr: 0.4907	SP	0.039958	0.955154	0.004888	CS pos: 19-20. CMA-NL. Pr: 0.3211
PIERAPG00000000146	PIERAPT00000000385	Ald	25	5	6	TRUE	FALSE	FALSE	FALSE	0	24.0002	23.5819	23.5819	-0.0216858	1.55546	0.766885	0.05587	0.211517	FALSE	unbiased	DE	1.0834	0.543546	0.9	Fructose-bisphosphate aldolase	P07764.5	81.868	364	63	2	27	390	1	361	0	597	fruit fly	Drosophila melanogaster	flies	RecName: Full=Fructose-bisphosphate aldolase	OTHER	1	0		OTHER	0.999935	1.6e-05	5e-05
PIERAPG00000000166	PIERAPT00000000423	Glod4	3	5	6	TRUE	FALSE	FALSE	FALSE	0	16.2558	16.0272	16.0272	-0.329254	1.16747	0.419107	0.252209	0.523963	FALSE	unbiased	DE	1.60228	0.737774	0.868421	Glyoxalase domain-containing protein 4	Q5I0D1.1	59.298	285	112	3	1	282	1	284	7.69e-122	353	Norway rat	Rattus norvegicus	rodents	RecName: Full=Glyoxalase domain-containing protein 4	OTHER	1	1e-06		OTHER	0.961485	0.003479	0.035036
PIERAPG00000000172	PIERAPT00000000432	SelD	3	5	6	TRUE	FALSE	FALSE	FALSE	0	17.6376	17.7965	17.7965	-1.01695	0.434424	-0.291262	0.407081	0.665914	FALSE	unbiased	DE	1.1511	0.572233	0.884615	Selenophosphate synthetase	O18373.1	92.188	320	25	0	1	320	79	398	0	632	fruit fly	Drosophila melanogaster	flies	RecName: Full=Inactive selenide, water dikinase-like protein; AltName: Full=Protein patufet; AltName: Full=dSelD	OTHER	0.999062	0.00098		OTHER	0.983134	0.006339	0.010527
PIERAPG00000000181	PIERAPT00000000463	Capsl	3	5	6	TRUE	FALSE	FALSE	FALSE	0	15.8625	15.8412	15.8412	-0.851072	0.929337	0.0391322	0.926848	0.973103	FALSE	unbiased	DE	2.71251	0.955398	0.6875	Calcyphosine/tpp	Q6P8Y1.4	51.691	207	100	0	77	283	2	208	7.63e-77	235	house mouse	Mus musculus	rodents	RecName: Full=Calcyphosin-like protein	SP	0.267477	0.732505	CS pos: 38-39. Pr: 0.6795	SP	0.084933	0.91271	0.002357	CS pos: 38-39. SNA-EQ. Pr: 0.9189
PIERAPG00000000194	PIERAPT00000000484	ruvB	10	2	5	TRUE	FALSE	FALSE	TRUE	4	17.1606	16.6382	16.6382	0.30699	1.60822	0.957605	0.00663178	0.046311	TRUE	apyrene	NA	NA	NA	NA	NA	NA	NA	NA	NA	NA	NA	NA	NA	NA	NA	NA	NA	NA	NA	NA	SP	0.268007	0.731976	CS pos: 24-25. Pr: 0.5301	SP	0.019348	0.980516	0.000136	CS pos: 24-25. SLQ-KK. Pr: 0.4259
PIERAPG00000000224	PIERAPT00000000553	Syncrip	6	5	6	TRUE	FALSE	FALSE	FALSE	0	18.1735	18.0629	18.0629	-0.622154	1.02762	0.202735	0.609208	0.803752	FALSE	unbiased	DE	1.64946	0.752511	0.926829	heterogeneous nuclear ribonucleoprotein R	O60506.2	49.588	607	291	6	4	606	8	603	1.51e-180	527	human	Homo sapiens	primates	RecName: Full=Heterogeneous nuclear ribonucleoprotein Q; Short=hnRNP Q; AltName: Full=Glycine- and tyrosine-rich RNA-binding protein; Short=GRY-RBP; AltName: Full=NS1-associated protein 1; AltName: Full=Synaptotagmin-binding, cytoplasmic RNA-interacting protein	OTHER	1	0		OTHER	0.999983	1.4e-05	3e-06
PIERAPG00000000231	PIERAPT00000000571	Ak7	5	5	6	TRUE	FALSE	FALSE	FALSE	0	18.0673	17.7513	17.7513	-0.404025	1.56255	0.579261	0.229441	0.49674	FALSE	unbiased	NA	NA	NA	NA	NA	Q9D2H2.1	28.535	389	240	8	1	357	220	602	8.08e-32	132	house mouse	Mus musculus	rodents	RecName: Full=Adenylate kinase 7; Short=AK 7; AltName: Full=ATP-AMP transphosphorylase 7	OTHER	1	0		OTHER	0.999625	0.000352	2.3e-05
PIERAPG00000000240	PIERAPT00000000584	Lrrc34	5	3	1	FALSE	FALSE	FALSE	TRUE	7	15.6934	15.5075	15.5075	-0.249296	0.930843	0.340773	0.23832	0.506506	FALSE	unbiased	DE	2.02228	0.851831	0.630435	leucine-rich repeat-containing protein 34-like	Q9DAM1.1	30.874	366	234	8	54	416	46	395	4.42e-33	132	house mouse	Mus musculus	rodents	RecName: Full=Leucine-rich repeat-containing protein 34	OTHER	1	0		OTHER	0.998042	2.1e-05	0.001938
PIERAPG00000000243	PIERAPT00000000590	Scsalpha	10	5	6	TRUE	FALSE	FALSE	FALSE	0	21.4393	21.4049	21.4049	-0.623508	0.749724	0.063108	0.84784	0.937531	FALSE	unbiased	DE	2.30125	0.906246	0.838235	Succinate--CoA ligase [ADP/GDP-forming] subunit alpha, mitochondrial	Q94522.3	76.9	329	75	1	1	329	1	328	1.25e-164	464	fruit fly	Drosophila melanogaster	flies	RecName: Full=Succinate--CoA ligase [ADP/GDP-forming] subunit alpha, mitochondrial; AltName: Full=Succinyl-CoA synthetase subunit alpha; Short=SCS-alpha; AltName: Full=Succinyl-coenzyme A synthetase alpha subunit 1; Flags: Precursor	OTHER	1	0		OTHER	0.649749	0.000169	0.350082
PIERAPG00000000245	PIERAPT00000000593	dna2	11	5	6	TRUE	FALSE	FALSE	FALSE	0	25.4861	25.4394	25.4394	-0.70328	0.874558	0.0856388	0.820765	0.923671	FALSE	unbiased	NA	NA	NA	NA	NA	NA	NA	NA	NA	NA	NA	NA	NA	NA	NA	NA	NA	NA	NA	NA	OTHER	0.999115	0.000901		OTHER	0.76052	0.235787	0.003693
PIERAPG00000000254	PIERAPT00000000623	CP089	4	4	4	TRUE	FALSE	FALSE	TRUE	3	17.0325	16.7087	16.7087	-0.561463	1.74889	0.593712	0.291765	0.568992	FALSE	unbiased	NA	NA	NA	NA	NA	Q3UST5.2	22.613	199	133	7	196	387	153	337	8.06e-09	60.5	house mouse	Mus musculus	rodents	RecName: Full=UPF0764 protein C16orf89 homolog; Flags: Precursor	SP	0.318913	0.68106	CS pos: 20-21. Pr: 0.6474	SP	0.14268	0.842255	0.015065	CS pos: 20-21. ILS-NN. Pr: 0.8481
PIERAPG00000000257	PIERAPT00000000628	ESD	2	5	6	TRUE	FALSE	FALSE	FALSE	0	15.7596	15.8346	15.8346	-0.890484	0.615507	-0.137488	0.703571	0.861749	FALSE	unbiased	DE	0.912137	0.466502	0.7	Esterase D	P10768.2	62.044	137	52	0	1	137	146	282	3.42e-60	189	human	Homo sapiens	primates	RecName: Full=S-formylglutathione hydrolase; Short=FGH; AltName: Full=Esterase D; AltName: Full=Methylumbelliferyl-acetate deacetylase	OTHER	1	0		OTHER	0.864968	0.027612	0.10742
PIERAPG00000000259	PIERAPT00000000632	Mns1	9	5	6	TRUE	FALSE	FALSE	FALSE	0	19.4502	19.0709	19.0709	0.0665651	1.32444	0.695502	0.0323256	0.150491	FALSE	unbiased	DE	1.28298	0.625229	0.888889	Meiosis-specific nuclear structural protein 1	Q2KIQ2.2	28.506	435	292	7	33	457	48	473	2.19e-15	82	cattle	Bos taurus	even-toed ungulates	RecName: Full=Meiosis-specific nuclear structural protein 1	OTHER	1	0		OTHER	0.99998	8e-06	1.3e-05
PIERAPG00000000270	PIERAPT00000000659	dlst	10	4	6	TRUE	FALSE	FALSE	TRUE	1	15.8244	18.0609	18.0609	-5.0796	-3.12098	-4.10029	1.53651e-07	6.08018e-06	TRUE	eupyrene	DE	1.50716	0.706581	0.9375	Dihydrolipoyllysine-residue succinyltransferase component of 2-oxoglutarate dehydrogenase complex, mitochondrial	Q90512.1	54.318	359	141	5	2	358	69	406	4.87e-119	353	torafugu	Takifugu rubripes	bony fishes	RecName: Full=Dihydrolipoyllysine-residue succinyltransferase component of 2-oxoglutarate dehydrogenase complex, mitochondrial; AltName: Full=2-oxoglutarate dehydrogenase complex component E2; Short=OGDC-E2; AltName: Full=Dihydrolipoamide succinyltransferase component of 2-oxoglutarate dehydrogenase complex; AltName: Full=E2K; Flags: Precursor	OTHER	1	0		OTHER	0.999992	8e-06	0
PIERAPG00000000272	PIERAPT00000000663	FAM183A	2	5	4	TRUE	FALSE	FALSE	TRUE	2	15.59	15.2323	15.2323	-0.229424	1.54106	0.655817	0.135728	0.359776	FALSE	unbiased	DE	0.766302	0.395836	0.888889	Carbon catabolite repressor	A6NL82.2	32.71	107	60	5	13	114	10	109	2.85e-05	44.3	human	Homo sapiens	primates	RecName: Full=Protein FAM183A	OTHER	1	0		OTHER	0.999933	2.1e-05	4.6e-05
PIERAPG00000000287	PIERAPT00000000696	COX6B1	2	5	6	TRUE	FALSE	FALSE	FALSE	0	16.7438	16.7197	16.7197	-1.27078	1.35908	0.0441478	0.944093	0.98129	FALSE	unbiased	DE	1.49584	0.702736	0.892857	Cytochrome c oxidase subunit	Q7YRK6.3	55.814	86	34	2	1	82	1	86	1.95e-29	102	Philippine tarsier	Carlito syrichta	primates	RecName: Full=Cytochrome c oxidase subunit 6B1; AltName: Full=Cytochrome c oxidase subunit VIb isoform 1; Short=COX VIb-1	OTHER	1	0		OTHER	0.794327	0.196259	0.009414
PIERAPG00000000290	PIERAPT00000000700	PRSS53	1	5	4	TRUE	FALSE	FALSE	TRUE	2	13.8216	14.0552	14.0552	-1.33891	0.482325	-0.428294	0.333268	0.60075	FALSE	unbiased	NA	NA	NA	NA	NA	NA	NA	NA	NA	NA	NA	NA	NA	NA	NA	NA	NA	NA	NA	NA	OTHER	1	0		OTHER	0.985547	0.006805	0.007648
PIERAPG00000000306	PIERAPT00000000746	sacA	5	3	4	TRUE	FALSE	FALSE	TRUE	4	16.7479	17.642	17.642	-2.6335	-0.645099	-1.6393	0.00301902	0.0252142	TRUE	eupyrene	DE	1.28603	0.626411	0.869565	Beta-fructofuranosidase	P0DJA7.1	41.284	436	220	14	1	403	41	473	1.72e-99	309	Zymomonas mobilis subsp. mobilis ZM4 = ATCC 31821	Zymomonas mobilis subsp. mobilis ZM4 = ATCC 31821	a-proteobacteria	RecName: Full=Sucrose-6-phosphate hydrolase; Short=Sucrase; AltName: Full=Invertase	OTHER	1	4e-06		OTHER	0.999968	2.9e-05	3e-06
PIERAPG00000000310	PIERAPT00000000752	P27K	3	5	6	TRUE	FALSE	FALSE	FALSE	0	17.4137	17.1061	17.1061	-0.626142	1.75376	0.563808	0.329815	0.596466	FALSE	unbiased	DE	2.56322	0.941836	0.522727	27 kDa hemolymph protein precursor, putative	P83632.1	57.826	230	94	1	1	227	1	230	2.42e-99	291	greater wax moth	Galleria mellonella	moths	RecName: Full=27 kDa hemolymph protein; AltName: Full=P27K; Short=27k; Flags: Precursor	SP	0.000216	0.999769	CS pos: 17-18. Pr: 0.9807	SP	0.00023	0.999765	5e-06	CS pos: 17-18. VFA-EY. Pr: 0.9741
PIERAPG00000000334	PIERAPT00000000793	PRPF19	3	3	5	TRUE	FALSE	FALSE	TRUE	3	16.0337	15.8277	15.8277	-0.44107	1.19656	0.377745	0.34233	0.608566	FALSE	unbiased	DE	1.57002	0.727417	0.758621	Pre-mRNA-processing factor 19	Q9UMS4.1	66.743	439	140	3	1	433	1	439	0	619	human	Homo sapiens	primates	RecName: Full=Pre-mRNA-processing factor 19; AltName: Full=Nuclear matrix protein 200; AltName: Full=PRP19/PSO4 homolog; Short=hPso4; AltName: Full=RING-type E3 ubiquitin transferase PRP19; AltName: Full=Senescence evasion factor	OTHER	1	0		OTHER	0.99998	7e-06	1.3e-05
PIERAPG00000000340	PIERAPT00000000812	hykk	4	5	5	TRUE	FALSE	FALSE	TRUE	1	16.5251	16.9493	16.9493	-1.72706	0.171774	-0.777641	0.101628	0.308222	FALSE	unbiased	NA	NA	NA	NA	NA	Q6PB06.1	33.811	349	166	11	14	307	14	352	1.68e-45	161	African clawed frog	Xenopus laevis	frogs & toads	RecName: Full=Hydroxylysine kinase; Short=5-hydroxy-L-lysine kinase	OTHER	1	0		OTHER	0.999869	7.1e-05	6e-05
PIERAPG00000000351	PIERAPT00000000846	ME1	12	5	6	TRUE	FALSE	FALSE	FALSE	0	18.3832	18.683	18.683	-1.24578	0.14629	-0.549747	0.113391	0.330046	FALSE	unbiased	DE	1.19135	0.58881	0.75	Malic enzyme	P28227.1	61.091	550	212	1	127	676	4	551	0	703	mallard	Anas platyrhynchos	birds	RecName: Full=NADP-dependent malic enzyme; Short=NADP-ME	OTHER	1	0		OTHER	0.998965	2.4e-05	0.001012
PIERAPG00000000352	PIERAPT00000000853	gatA	3	5	6	TRUE	FALSE	FALSE	FALSE	0	18.6544	19.6291	19.6291	-2.47856	-1.0955	-1.78703	5.23571e-05	0.000956237	TRUE	eupyrene	NA	NA	NA	NA	NA	NA	NA	NA	NA	NA	NA	NA	NA	NA	NA	NA	NA	NA	NA	NA	SP	0.143785	0.856189	CS pos: 19-20. Pr: 0.8168	SP	0.003949	0.995982	6.8e-05	CS pos: 19-20. AYG-FI. Pr: 0.9618
PIERAPG00000000354	PIERAPT00000000855	TNT	2	5	6	TRUE	FALSE	FALSE	FALSE	0	15.5387	15.3786	15.3786	-0.728115	1.31517	0.293526	0.550723	0.767871	FALSE	unbiased	DE	1.93842	0.832142	0.903226	Troponin T transcript variant B	Q9XZ71.1	76.752	314	72	1	31	344	31	343	1.35e-155	446	American cockroach	Periplaneta americana	roaches	RecName: Full=Troponin T; Short=TnT	OTHER	1	0		OTHER	0.999954	0	4.6e-05
PIERAPG00000000359	PIERAPT00000000870	ESTJ	3	5	6	TRUE	FALSE	FALSE	FALSE	0	16.2263	16.104	16.104	-0.551081	0.999549	0.224234	0.54811	0.766483	FALSE	unbiased	DE	0.806188	0.415626	0.566667	juvenile hormone esterase-like	P12992.2	30.649	447	274	11	3	420	67	506	1.54e-64	219	tobacco budworm	Heliothis virescens	moths	RecName: Full=Juvenile hormone esterase; Short=JH esterase; Flags: Precursor	OTHER	1	1.5e-05		OTHER	0.999196	0.000581	0.000223
PIERAPG00000000365	PIERAPT00000000886	ben	1	4	1	FALSE	FALSE	TRUE	TRUE	6	13.9645	13.9359	13.9359	-0.64322	0.747847	0.0523134	0.875208	0.952584	FALSE	apyrene	DE	1.07954	0.541882	0.892857	Ubiquitin-conjugating enzyme	P35128.1	88.235	136	16	0	1	136	16	151	6.49e-90	260	fruit fly	Drosophila melanogaster	flies	RecName: Full=Ubiquitin-conjugating enzyme E2 N; AltName: Full=E2 ubiquitin-conjugating enzyme N; AltName: Full=Protein bendless; AltName: Full=Ubiquitin carrier protein N; AltName: Full=Ubiquitin-conjugating enzyme E2-17 kDa; AltName: Full=Ubiquitin-protein ligase D3; AltName: Full=Ubiquitin-protein ligase N	OTHER	1	0		OTHER	0.999462	0.00044	9.8e-05
PIERAPG00000000366	PIERAPT00000000887	TGas113e22.1	2	5	6	TRUE	FALSE	FALSE	FALSE	0	19.4556	19.4747	19.4747	-1.31945	1.24951	-0.0349696	0.954652	0.987326	FALSE	unbiased	DE	0.592615	0.107051	0.545455	Histone domain-containing protein	P84245.2	100	136	0	0	1	136	1	136	2e-95	273	Norway rat	Spisula solidissima;Drosophila hydei;Drosophila melanogaster;Danio rerio;Xenopus laevis;Xenopus tropicalis;Gallus gallus;Homo sapiens;Sus scrofa;Bos taurus;Oryctolagus cuniculus;Mus musculus;Rattus norvegicus	birds;bivalves;bony fishes;even-toed ungulates;flies;frogs & toads;primates;rabbits & hares;rodents	RecName: Full=Histone H3.3	OTHER	1	0		OTHER	0.999229	2e-06	0.000769
PIERAPG00000000369	PIERAPT00000000893	MCT1A	3	5	6	TRUE	FALSE	FALSE	FALSE	0	17.723	17.2205	17.2205	0.183868	1.65858	0.921225	0.017562	0.100649	FALSE	unbiased	NA	NA	NA	NA	NA	P80931.2	38.411	151	77	6	23	164	18	161	5.38e-18	81.6	sheep	Ovis aries	even-toed ungulates	RecName: Full=Mast cell protease 1A; Short=sMCP-1A; Flags: Precursor	OTHER	1	7e-06		SP	0.368352	0.630932	0.000716	CS pos: 19-20. VKS-NM. Pr: 0.8695
PIERAPG00000000375	PIERAPT00000000899	Gale	4	5	6	TRUE	FALSE	FALSE	FALSE	0	16.5695	16.5193	16.5193	-0.515126	0.699222	0.0920481	0.751882	0.886992	FALSE	unbiased	DE	0.785425	0.405367	0.857143	UDP-N-acetylglucosamine 4-epimerase	Q9W0P5.1	63.636	220	79	1	10	229	129	347	1.19e-103	306	fruit fly	Drosophila melanogaster	flies	RecName: Full=UDP-glucose 4-epimerase; AltName: Full=Galactowaldenase; AltName: Full=UDP-N-acetylgalactosamine 4-epimerase; Short=UDP-GalNAc 4-epimerase; AltName: Full=UDP-N-acetylglucosamine 4-epimerase; Short=UDP-GlcNAc 4-epimerase; AltName: Full=UDP-galactose 4-epimerase	OTHER	0.559806	0.440206		SP	0.246593	0.746803	0.006604	CS pos: 19-20. VYG-EP. Pr: 0.9318
PIERAPG00000000386	PIERAPT00000000935	tctex1d1-aTCTEX1D1	5	5	5	TRUE	FALSE	FALSE	TRUE	1	17.9688	16.9673	16.9673	0.82408	2.84806	1.83607	0.00144486	0.0142262	TRUE	apyrene	DE	3.0053	0.967828	0.694444	Tctex1 domain-containing protein 1-A	Q8N7M0.2	39.823	113	68	0	33	145	67	179	7.19e-21	86.3	human	Homo sapiens	primates	RecName: Full=Tctex1 domain-containing protein 1	OTHER	1	0		OTHER	0.983754	0.000356	0.01589
PIERAPG00000000391	PIERAPT00000000948	LUC7L2	2	4	5	TRUE	FALSE	FALSE	TRUE	2	14.4633	14.464	14.464	-0.807822	0.805324	-0.00124875	0.99742	0.999974	FALSE	unbiased	DE	2.28248	0.90312	0.571429	Splicing factor pTSR1	Q9Y383.2	69.583	240	73	0	1	240	1	240	6.33e-121	356	human	Homo sapiens	primates	RecName: Full=Putative RNA-binding protein Luc7-like 2	OTHER	1	0		OTHER	0.999878	4.7e-05	7.5e-05
PIERAPG00000000403	PIERAPT00000000970	Osbp	1	4	5	TRUE	FALSE	FALSE	TRUE	2	13.4965	13.4577	13.4577	-0.686649	0.828851	0.071101	0.844705	0.937183	FALSE	unbiased	DE	1.85407	0.810786	0.814815	oxysterol-binding protein 1	Q3B7Z2.3	50.319	783	297	16	18	774	89	805	0	722	house mouse	Mus musculus	rodents	RecName: Full=Oxysterol-binding protein 1	OTHER	0.999902	0.000127		OTHER	0.999942	3e-05	2.9e-05
PIERAPG00000000411	PIERAPT00000000980	RpL34	1	5	6	TRUE	FALSE	FALSE	FALSE	0	17.3017	17.2385	17.2385	-1.25698	1.48852	0.115772	0.860234	0.943774	FALSE	unbiased	DE	2.03332	0.854307	0.24	60S ribosomal protein L34	P45842.2	70.085	117	35	0	1	117	1	117	1.3e-55	172	Asian tiger mosquito	Aedes albopictus	mosquitos	RecName: Full=60S ribosomal protein L34; AltName: Full=L31	OTHER	1	0		OTHER	0.914223	1.4e-05	0.085763
PIERAPG00000000426	PIERAPT00000001011	AKR1B1	5	5	6	TRUE	FALSE	FALSE	FALSE	0	17.5473	16.7682	16.7682	0.493817	2.36277	1.42829	0.00515979	0.0376979	TRUE	apyrene	DE	1.63675	0.748591	0.75	Aldehyde reductase 6	P16116.2	60.577	312	120	2	7	315	4	315	3.04e-131	379	cattle	Bos taurus	even-toed ungulates	RecName: Full=Aldo-keto reductase family 1 member B1; AltName: Full=20-alpha-hydroxysteroid dehydrogenase; Short=20-alpha-HSD; AltName: Full=Aldehyde reductase; AltName: Full=Aldose reductase; Short=AR	OTHER	1	0		OTHER	0.989807	0.003652	0.006541
PIERAPG00000000428	PIERAPT00000001013	yl	32	5	6	TRUE	FALSE	FALSE	FALSE	0	21.6914	22.3588	22.3588	-2.02284	-0.424505	-1.22367	0.00509737	0.0376979	TRUE	eupyrene	NA	NA	NA	NA	NA	NA	NA	NA	NA	NA	NA	NA	NA	NA	NA	NA	NA	NA	NA	NA	SP	0.000312	0.999672	CS pos: 18-19. Pr: 0.9696	SP	0.011813	0.987804	0.000383	CS pos: 18-19. IKG-AD. Pr: 0.8133
PIERAPG00000000444	PIERAPT00000001033	rgn	13	5	6	TRUE	FALSE	FALSE	FALSE	0	20.0974	22.3515	22.3515	-4.86086	-3.4041	-4.13248	2.28151e-09	3.15989e-07	TRUE	eupyrene	DE	0.952843	0.485396	0.7	Regucalcin	Q6DF62.1	38.305	295	160	7	47	333	17	297	5.91e-56	187	tropical clawed frog	Xenopus tropicalis	frogs & toads	RecName: Full=Regucalcin; Short=RC; AltName: Full=Gluconolactonase; Short=GNL	SP	0.000387	0.999595	CS pos: 23-24. Pr: 0.9756	SP	0.223682	0.764153	0.012166	CS pos: 23-24. SQA-KK. Pr: 0.9305
PIERAPG00000000463	PIERAPT00000001089	MAGT1	2	3	4	TRUE	FALSE	FALSE	TRUE	4	15.9572	15.4367	15.4367	0.207924	1.70047	0.954197	0.015476	0.0905674	FALSE	unbiased	DE	1.90639	0.824216	0.93617	Oligosaccharyltransferase complex subunit gamma	Q9H0U3.1	49.068	322	153	4	6	325	18	330	1.73e-111	330	human	Homo sapiens	primates	RecName: Full=Magnesium transporter protein 1; Short=MagT1; AltName: Full=Dolichyl-diphosphooligosaccharide--protein glycosyltransferase subunit MAGT1; Short=Oligosaccharyl transferase subunit MAGT1; AltName: Full=Implantation-associated protein; Short=IAP; Flags: Precursor	SP	0.000232	0.999718	CS pos: 20-21. Pr: 0.9785	SP	0.0018	0.998161	3.9e-05	CS pos: 20-21. THA-QN. Pr: 0.8512
PIERAPG00000000474	PIERAPT00000001109	RGN	1	2	4	TRUE	FALSE	FALSE	TRUE	5	15.5866	15.3	15.3	-0.570753	1.62134	0.525292	0.324449	0.594189	FALSE	unbiased	DE	1.28172	0.62474	0.7	Regucalcin	Q06AA3.1	37.049	305	179	5	2	303	3	297	1.96e-64	207	pig	Sus scrofa	even-toed ungulates	RecName: Full=Regucalcin; Short=RC; AltName: Full=Gluconolactonase; Short=GNL; AltName: Full=Senescence marker protein 30; Short=SMP-30	OTHER	1	0		OTHER	0.999525	0.000405	7e-05
PIERAPG00000000478	PIERAPT00000001114	pdhb-1	8	5	6	TRUE	FALSE	FALSE	FALSE	0	18.7157	18.2103	18.2103	0.146613	1.70655	0.92658	0.0228501	0.117212	FALSE	unbiased	DE	1.04833	0.528291	0.825397	pyruvate dehydrogenase E1 component subunit beta, mitochondrial	O44451.2	66.292	356	113	2	1	356	1	349	1.98e-177	499	Caenorhabditis elegans	Caenorhabditis elegans	nematodes	RecName: Full=Pyruvate dehydrogenase E1 component subunit beta, mitochondrial; Short=PDHE1-B; Flags: Precursor	OTHER	1	0		mTP	0.026812	0.005337	0.967851	CS pos: 27-28. KAL-SS. Pr: 0.4532
PIERAPG00000000493	PIERAPT00000001174	CATL	4	5	6	TRUE	FALSE	FALSE	FALSE	0	19.0642	18.7602	18.7602	-0.0819031	1.19646	0.557277	0.0830786	0.271834	FALSE	unbiased	DE	1.59024	0.733937	0.863636	Cathepsin L proteinase	Q26636.1	67.988	328	102	1	15	342	15	339	3.07e-173	487	Sarcophaga peregrina	Sarcophaga peregrina	flies	RecName: Full=Cathepsin L; Contains: RecName: Full=Cathepsin L heavy chain; Contains: RecName: Full=Cathepsin L light chain; Flags: Precursor	SP	0.428212	0.571787	CS pos: 20-21. Pr: 0.3705	SP	0.001942	0.998046	1.3e-05	CS pos: 17-18. VSS-VS. Pr: 0.5982
PIERAPG00000000495	PIERAPT00000001178	Tssk2Tssk4	2	5	5	TRUE	FALSE	FALSE	TRUE	1	16.4894	15.6125	15.6125	0.784239	2.4312	1.60772	0.000783701	0.00874168	TRUE	apyrene	DE	2.17629	0.883979	0.584615	testis-specific serine/threonine-protein kinase 3-like isoform X1	Q9D411.1	44.262	305	135	3	38	331	18	298	2.72e-84	261	house mouse	Mus musculus	rodents	RecName: Full=Testis-specific serine/threonine-protein kinase 4; Short=TSK-4; Short=TSSK-4; Short=Testis-specific kinase 4	OTHER	1	3e-06		OTHER	0.999952	2.3e-05	2.5e-05
PIERAPG00000000504	PIERAPT00000001190	PyK	4	0	5	FALSE	TRUE	FALSE	TRUE	6	15.3407	15.4668	15.4668	-0.823677	0.36155	-0.231063	0.420313	0.672713	FALSE	eupyrene	DE	0.834224	0.429327	0.8	Pyruvate kinase	O62619.2	42.476	525	296	3	16	535	10	533	3.37e-146	434	fruit fly	Drosophila melanogaster	flies	RecName: Full=Pyruvate kinase; Short=PK	OTHER	1	0		OTHER	0.999828	0.000162	1.1e-05
PIERAPG00000000506	PIERAPT00000001201	PebIII_2	3	2	4	TRUE	FALSE	FALSE	TRUE	5	14.7729	14.8636	14.8636	-1.12389	0.791261	-0.166314	0.717333	0.869855	FALSE	unbiased	DE	1.31674	0.638183	0.516129	Chemosensory protein (Fragment)	E0X9F6.1	50	66	30	1	5	67	4	69	1e-15	69.7	pine processionary moth	Thaumetopoea pityocampa	moths	RecName: Full=Allergen Tha p 1; AltName: Allergen=Tha p 1; Flags: Precursor	SP	0.000218	0.999747	CS pos: 17-18. Pr: 0.9813	SP	0.000401	0.999598	1e-06	CS pos: 17-18. VFA-EK. Pr: 0.9750
PIERAPG00000000509	PIERAPT00000001205	Hibadh	6	5	6	TRUE	FALSE	FALSE	FALSE	0	17.4202	17.0127	17.0127	-0.290401	1.78457	0.747084	0.146254	0.37862	FALSE	unbiased	DE	1.22827	0.603704	0.852941	3-hydroxyisobutyrate dehydrogenase	Q99L13.1	45.246	305	165	1	11	315	30	332	9.97e-87	266	house mouse	Mus musculus	rodents	RecName: Full=3-hydroxyisobutyrate dehydrogenase, mitochondrial; Short=HIBADH; Flags: Precursor	OTHER	1	0		mTP	0.033893	0.00026	0.965847	CS pos: 16-17. RSY-SS. Pr: 0.8673
PIERAPG00000000520	PIERAPT00000001222	Ddx1_2	1	4	4	TRUE	FALSE	FALSE	TRUE	3	13.3149	13.4259	13.4259	-0.916421	0.509414	-0.203504	0.553271	0.769486	FALSE	unbiased	DE	0.669327	0.283106	0.5	ATP-dependent RNA helicase DDX1 (Fragment)	Q9VNV3.1	65.011	463	114	2	1	415	1	463	0	574	fruit fly	Drosophila melanogaster	flies	RecName: Full=ATP-dependent RNA helicase Ddx1; Short=DEAD box protein 1	OTHER	1	0		OTHER	0.999692	0.000287	2.2e-05
PIERAPG00000000524	PIERAPT00000001231	psmB5	3	5	6	TRUE	FALSE	FALSE	FALSE	0	15.4259	15.5426	15.5426	-0.854432	0.426476	-0.213978	0.488646	0.726412	FALSE	unbiased	DE	1.00517	0.509148	0.869565	Proteasome subunit beta	Q54BC8.1	57.724	246	102	1	27	272	18	261	4.37e-103	304	Dictyostelium discoideum	Dictyostelium discoideum	cellular slime molds	RecName: Full=Proteasome subunit beta type-5; Flags: Precursor	OTHER	1	1e-06		OTHER	0.999817	4.4e-05	0.000139
PIERAPG00000000540	PIERAPT00000001281	TRYP1	13	5	6	TRUE	FALSE	FALSE	FALSE	0	21.2533	21.3633	21.3633	-0.928939	0.52568	-0.201629	0.564637	0.779147	FALSE	unbiased	DE	0.938355	0.478713	0.869565	Trypsin serine protease	P35035.3	40.496	242	125	10	35	272	46	272	5.68e-45	155	African malaria mosquito	Anopheles gambiae	mosquitos	RecName: Full=Trypsin-1; AltName: Full=Antryp1; Flags: Precursor	SP	0.271818	0.728165	CS pos: 18-19. Pr: 0.6988	SP	0.00883	0.99085	0.000321	CS pos: 18-19. ITA-KK. Pr: 0.9540
PIERAPG00000000590	PIERAPT00000001392	ATPsyn-d	5	5	6	TRUE	FALSE	FALSE	FALSE	0	19.0605	18.8113	18.8113	-0.563206	1.4772	0.456999	0.35612	0.623679	FALSE	unbiased	DE	1.53183	0.71486	0.864865	ATP synthase subunit d, mitochondrial	Q24251.2	58.857	175	72	0	52	226	1	175	1.26e-71	218	fruit fly	Drosophila melanogaster	flies	RecName: Full=ATP synthase subunit d, mitochondrial; Short=ATPase subunit d	OTHER	0.937575	0.062454		SP	0.412186	0.556341	0.031474	CS pos: 30-31. GLG-SL. Pr: 0.3745
PIERAPG00000000603	PIERAPT00000001412	SRP72	5	5	6	TRUE	FALSE	FALSE	FALSE	0	16.5572	16.1012	16.1012	0.213952	1.45795	0.835953	0.0116438	0.071147	FALSE	unbiased	DE	1.48518	0.69909	0.731707	Signal recognition particle subunit SRP72	P33731.3	38.363	623	358	11	33	639	15	627	6.59e-121	377	dog	Canis lupus familiaris	carnivores	RecName: Full=Signal recognition particle subunit SRP72; Short=SRP72; AltName: Full=Signal recognition particle 72 kDa protein	OTHER	0.877107	0.122901		OTHER	0.859788	0.126582	0.01363
PIERAPG00000000610	PIERAPT00000001421	Wbp2WBP2NL	2	5	5	TRUE	FALSE	FALSE	TRUE	1	15.983	15.6654	15.6654	-0.0500313	1.21465	0.582307	0.0686132	0.240581	FALSE	unbiased	DE	2.01912	0.851117	0.814815	WW domain-binding protein 2	Q6ICG8.1	41.304	138	76	3	1	133	1	138	4.73e-26	107	human	Homo sapiens	primates	RecName: Full=Postacrosomal sheath WW domain-binding protein; AltName: Full=WW domain-binding protein 2-like	OTHER	1	3e-05		OTHER	0.99948	0.000492	2.9e-05
PIERAPG00000000619	PIERAPT00000001459	MEGF11	3	2	6	TRUE	FALSE	FALSE	TRUE	3	12.9399	14.3553	14.3553	-3.27948	-1.91031	-2.59489	5.64972e-07	1.91629e-05	TRUE	eupyrene	DE	1.37848	0.661228	0.696429	Multiple epidermal growth factor-like domains protein 10	Q9W0A0.3	44.544	1008	524	13	4	989	10	1004	0	853	fruit fly	Drosophila melanogaster	flies	RecName: Full=Protein draper; Flags: Precursor	SP	0.000272	0.999725	CS pos: 15-16. Pr: 0.9612	SP	3e-05	0.999967	3e-06	CS pos: 15-16. AHG-LL. Pr: 0.8672
PIERAPG00000000631	PIERAPT00000001498	glmU	5	5	6	TRUE	FALSE	FALSE	FALSE	0	20.8582	21.1566	21.1566	-1.466	0.371759	-0.547122	0.224714	0.491592	FALSE	unbiased	NA	NA	NA	NA	NA	NA	NA	NA	NA	NA	NA	NA	NA	NA	NA	NA	NA	NA	NA	NA	SP	0.000368	0.999628	CS pos: 17-18. Pr: 0.9773	SP	0.004568	0.995421	1.1e-05	CS pos: 17-18. SYS-VN. Pr: 0.8706
PIERAPG00000000657	PIERAPT00000001561	Spef2	8	5	6	TRUE	FALSE	FALSE	FALSE	0	17.7291	17.3965	17.3965	-0.250151	1.46993	0.609891	0.152082	0.386651	FALSE	unbiased	DE	1.95892	0.837098	0.5	sperm flagellar protein 2-like	Q8C9J3.3	23.373	753	471	21	1	724	1	676	8.33e-33	143	house mouse	Mus musculus	rodents	RecName: Full=Sperm flagellar protein 2; AltName: Full=Protein KPL2	OTHER	1	0		OTHER	0.999846	3.5e-05	0.000119
PIERAPG00000000659	PIERAPT00000001565	FASN_2	15	5	6	TRUE	FALSE	FALSE	FALSE	0	19.227	19.4246	19.4246	-1.11838	0.393731	-0.362327	0.324477	0.594189	FALSE	unbiased	NA	NA	NA	NA	NA	P49327.3	42.361	432	235	7	2	423	730	1157	2.82e-94	325	human	Homo sapiens	primates	RecName: Full=Fatty acid synthase; Includes: RecName: Full=[Acyl-carrier-protein] S-acetyltransferase; Includes: RecName: Full=[Acyl-carrier-protein] S-malonyltransferase; Includes: RecName: Full=3-oxoacyl-[acyl-carrier-protein] synthase; Includes: RecName: Full=3-oxoacyl-[acyl-carrier-protein] reductase; Includes: RecName: Full=3-hydroxyacyl-[acyl-carrier-protein] dehydratase; Includes: RecName:…	OTHER	1	0		OTHER	0.9979	0.000258	0.001841
PIERAPG00000000660	PIERAPT00000001567	Nphs1	1	3	5	TRUE	FALSE	FALSE	TRUE	3	13.3762	13.7218	13.7218	-1.71013	0.442921	-0.633603	0.229851	0.496766	FALSE	unbiased	DE	1.1661	0.57845	0.32	Hemicentin-1 like protein	Q9R044.2	24.138	377	243	13	92	446	99	454	8.66e-14	79	Norway rat	Rattus norvegicus	rodents	RecName: Full=Nephrin; AltName: Full=Renal glomerulus-specific cell adhesion receptor; Flags: Precursor	SP	0.000267	0.999707	CS pos: 27-28. Pr: 0.9445	SP	0.001986	0.997993	2.1e-05	CS pos: 23-24. IAA-FV. Pr: 0.4767
PIERAPG00000000676	PIERAPT00000001601	G100733	1	3	2	TRUE	FALSE	FALSE	TRUE	6	13.7227	13.2821	13.2821	-0.484771	2.10021	0.807717	0.203632	0.462436	FALSE	unbiased	NA	NA	NA	NA	NA	NA	NA	NA	NA	NA	NA	NA	NA	NA	NA	NA	NA	NA	NA	NA	OTHER	1	0		OTHER	0.996136	0.000834	0.00303
PIERAPG00000000690	PIERAPT00000001620	shc1	1	3	2	TRUE	FALSE	FALSE	TRUE	6	12.2776	12.4314	12.4314	-0.971103	0.407171	-0.281966	0.398233	0.657915	FALSE	unbiased	DE	1.43076	0.680092	0.807692	SHC-transforming protein 1	Q8AY68.2	43.439	442	214	12	5	414	26	463	3.78e-100	308	African clawed frog	Xenopus laevis	frogs & toads	RecName: Full=SHC-transforming protein 1; AltName: Full=Src homology 2 domain-containing-transforming protein C1; Short=SH2 domain protein C1; AltName: Full=p60Shc	OTHER	1	0		OTHER	0.999866	0.00011	2.4e-05
PIERAPG00000000697	PIERAPT00000001664	IQCG	2	3	3	TRUE	FALSE	FALSE	TRUE	5	15.2008	14.8424	14.8424	-0.291483	1.60581	0.657163	0.161174	0.40403	FALSE	unbiased	DE	1.32008	0.639451	0.857143	Dynein regulatory complex protein 9	A3KQH2.2	26.357	258	174	5	147	397	77	325	4.79e-11	67	zebrafish	Danio rerio	bony fishes	RecName: Full=Dynein regulatory complex protein 9; AltName: Full=IQ domain-containing protein G	OTHER	1	1e-06		OTHER	0.990276	0.008994	0.00073
PIERAPG00000000700	PIERAPT00000001671	efg1	3	5	6	TRUE	FALSE	FALSE	FALSE	0	17.6931	17.2427	17.2427	-0.00523856	1.65667	0.825716	0.0512934	0.20346	FALSE	unbiased	NA	NA	NA	NA	NA	NA	NA	NA	NA	NA	NA	NA	NA	NA	NA	NA	NA	NA	NA	NA	OTHER	1	0		OTHER	0.99998	4e-06	1.7e-05
PIERAPG00000000723	PIERAPT00000001727	p38b	1	3	3	TRUE	FALSE	FALSE	TRUE	5	12.6398	12.8505	12.8505	-1.0791	0.306719	-0.38619	0.254397	0.526536	FALSE	unbiased	DE	1.15647	0.574461	0.90625	Mitogen-activated protein kinase	O61443.1	78.932	337	68	1	1	334	5	341	0	569	fruit fly	Drosophila melanogaster	flies	RecName: Full=Mitogen-activated protein kinase p38b; Short=MAP kinase p38b; Short=MAPK p38b	OTHER	1	0		OTHER	0.999478	3.4e-05	0.000488
PIERAPG00000000726	PIERAPT00000001732	coaW	6	5	6	TRUE	FALSE	FALSE	FALSE	0	20.1161	19.3466	19.3466	0.521088	2.30063	1.41086	0.00400096	0.0310729	TRUE	apyrene	DE	0.722229	0.373563	0.785714	Ubiquinone biosynthesis monooxygenase Coq7	NA	NA	NA	NA	NA	NA	NA	NA	NA	NA	NA	NA	NA	NA	NA	OTHER	1	0		OTHER	0.999604	3.7e-05	0.00036
PIERAPG00000000727	PIERAPT00000001735	SERAACH2	18	5	6	TRUE	FALSE	FALSE	FALSE	0	19.4661	19.4902	19.4902	-1.52167	1.433	-0.044336	0.950018	0.9855	FALSE	unbiased	DE	1.93001	0.830083	0.727273	Antitrypsin	P14754.1	50.656	381	184	2	9	388	10	387	7.32e-125	368	tobacco hornworm	Manduca sexta	moths	RecName: Full=Alaserpin; AltName: Full=Serpin-1; Flags: Precursor	SP	0.051961	0.948013	CS pos: 17-18. Pr: 0.7774	SP	0.028832	0.968992	0.002177	CS pos: 17-18. TIA-VI. Pr: 0.7617
PIERAPG00000000729	PIERAPT00000001741	Klhl29	12	5	6	TRUE	FALSE	FALSE	FALSE	0	22.7967	22.4791	22.4791	-0.159811	1.3242	0.582195	0.115602	0.332628	FALSE	unbiased	NA	NA	NA	NA	NA	NA	NA	NA	NA	NA	NA	NA	NA	NA	NA	NA	NA	NA	NA	NA	OTHER	1	0		OTHER	0.985738	0.010527	0.003735
PIERAPG00000000742	PIERAPT00000001782	nas-17nas-13	23	5	6	TRUE	FALSE	FALSE	FALSE	0	24.1266	23.2987	23.2987	0.788957	2.24661	1.51779	0.000442357	0.00553084	TRUE	apyrene	DE	0.818822	0.421821	0.85	Metalloendopeptidase	Q21178.2	28.155	206	124	8	186	389	69	252	8.44e-10	63.5	Caenorhabditis elegans	Caenorhabditis elegans	nematodes	RecName: Full=Zinc metalloproteinase nas-17; AltName: Full=Nematode astacin 17; Flags: Precursor	SP	0.000448	0.999519	CS pos: 13-14. Pr: 0.9724	SP	0.084031	0.915312	0.000657	CS pos: 13-14. CNG-LW. Pr: 0.7526
PIERAPG00000000746	PIERAPT00000001791	VTA1	1	5	6	TRUE	FALSE	FALSE	FALSE	0	15.2361	15.0417	15.0417	-0.365986	1.07885	0.35643	0.310839	0.586616	FALSE	unbiased	DE	2.23864	0.895517	0.8125	Vacuolar protein sorting-associated protein VTA1	Q32L63.1	43.425	327	142	9	36	345	7	307	1.59e-80	250	cattle	Bos taurus	even-toed ungulates	RecName: Full=Vacuolar protein sorting-associated protein VTA1 homolog	OTHER	1	1e-06		OTHER	0.901102	0.098854	4.5e-05
PIERAPG00000000749	PIERAPT00000001795	SPATA9	1	5	6	TRUE	FALSE	FALSE	FALSE	0	14.5449	16.1051	16.1051	-3.9158	-1.80486	-2.86033	3.13233e-05	0.000612462	TRUE	eupyrene	NA	NA	NA	NA	NA	NA	NA	NA	NA	NA	NA	NA	NA	NA	NA	NA	NA	NA	NA	NA	OTHER	1	0		OTHER	0.988874	0.010699	0.000426
PIERAPG00000000775	PIERAPT00000001861	RpL40	3	5	6	TRUE	FALSE	FALSE	FALSE	0	19.097	18.9765	18.9765	-0.562391	1.00434	0.220975	0.55791	0.773996	FALSE	unbiased	DE	1.4805	0.697482	0.457143	ubiquitin-60S ribosomal protein L40	P18101.2	96.094	128	5	0	1	128	1	128	1.08e-87	253	fruit fly	Drosophila melanogaster	flies	RecName: Full=Ubiquitin-60S ribosomal protein L40; AltName: Full=CEP52; Contains: RecName: Full=Ubiquitin; Contains: RecName: Full=60S ribosomal protein L40; Flags: Precursor	OTHER	1	3e-06		OTHER	0.994607	0.003678	0.001715
PIERAPG00000000777	PIERAPT00000001865	APLP	11	5	6	TRUE	FALSE	FALSE	FALSE	0	19.1666	19.3733	19.3733	-1.21586	0.458212	-0.378824	0.351307	0.619822	FALSE	unbiased	DE	1.01739	0.514613	0.375	Apolipophorin (Fragment)	Q25490.1	62.785	395	145	2	8	401	7	400	2.22e-160	503	tobacco hornworm	Manduca sexta	moths	RecName: Full=Apolipophorins; Contains: RecName: Full=Apolipophorin-2; AltName: Full=Apolipophorin II; AltName: Full=apoLp-2; Contains: RecName: Full=Apolipophorin-1; AltName: Full=Apolipophorin I; AltName: Full=apoLp-1; Flags: Precursor	SP	0.000224	0.999778	CS pos: 24-25. Pr: 0.9793	SP	0.000458	0.99954	2e-06	CS pos: 24-25. ALS-DK. Pr: 0.9748
PIERAPG00000000784	PIERAPT00000001878	Ndufb11	1	3	6	TRUE	FALSE	FALSE	TRUE	2	16.2175	16.2772	16.2772	-0.96524	0.746366	-0.109437	0.789618	0.908826	FALSE	unbiased	DE	1.70028	0.767843	0.785714	Complex I-ESSS	O09111.2	30.579	121	74	3	23	133	30	150	2.47e-10	58.2	house mouse	Mus musculus	rodents	RecName: Full=NADH dehydrogenase [ubiquinone] 1 beta subcomplex subunit 11, mitochondrial; AltName: Full=Complex I-ESSS; Short=CI-ESSS; AltName: Full=NADH-ubiquinone oxidoreductase ESSS subunit; AltName: Full=Neuronal protein 15.6; Short=Np15.6; Short=p15.6; Flags: Precursor	OTHER	1	0		mTP	0.035443	0.000145	0.964413	CS pos: 34-35. KKN-SD. Pr: 0.4024
PIERAPG00000000788	PIERAPT00000001902	sec31a	17	5	6	TRUE	FALSE	FALSE	FALSE	0	19.4372	19.335	19.335	-0.571354	0.946329	0.187488	0.607334	0.803752	FALSE	unbiased	DE	1.10238	0.551687	0.644444	SEC31 homolog B, COPII coat complex component	Q7SYD5.1	36.453	812	469	17	1	782	1	795	7.76e-164	510	zebrafish	Danio rerio	bony fishes	RecName: Full=Protein transport protein Sec31A; AltName: Full=SEC31-like protein 1; AltName: Full=SEC31-related protein A	OTHER	1	0		OTHER	0.999566	8.9e-05	0.000345
PIERAPG00000000791	PIERAPT00000001908	ARMC3	13	5	6	TRUE	FALSE	FALSE	FALSE	0	18.8408	18.541	18.541	-0.374962	1.47437	0.549703	0.225408	0.492284	FALSE	unbiased	DE	1.41094	0.673011	0.864865	Armadillo repeat-containing protein 3	Q5W041.2	27.647	340	234	6	1	339	1	329	1.31e-24	114	human	Homo sapiens	primates	RecName: Full=Armadillo repeat-containing protein 3; AltName: Full=Beta-catenin-like protein; AltName: Full=Cancer/testis antigen 81; Short=CT81; AltName: Full=KU-CT-1	OTHER	1	0		OTHER	0.999973	1e-05	1.7e-05
PIERAPG00000000803	PIERAPT00000001942	SLC22A8	2	4	3	TRUE	FALSE	FALSE	TRUE	4	15.2693	14.3444	14.3444	0.835547	2.55576	1.69565	0.000720364	0.00820031	TRUE	apyrene	DE	0.992662	0.503527	0.342105	solute carrier family 22 member 3-like	Q4W8A2.1	27.851	456	317	6	50	495	79	532	3.07e-53	191	crab-eating macaque	Macaca fascicularis	primates	RecName: Full=Solute carrier family 22 member 8; AltName: Full=Organic anion transporter 3; AltName: Full=mkOAT3	OTHER	0.999921	0.000106		OTHER	0.998685	0.001162	0.000153
PIERAPG00000000810	PIERAPT00000001950	CFAP57	16	5	6	TRUE	FALSE	FALSE	FALSE	0	19.1518	18.8055	18.8055	-0.0567215	1.32616	0.634717	0.0694051	0.241926	FALSE	unbiased	DE	1.68145	0.762227	0.829268	cilia- and flagella-associated protein 57	Q96MR6.3	38.022	1173	706	8	15	1177	12	1173	0	779	human	Homo sapiens	primates	RecName: Full=Cilia- and flagella-associated protein 57; AltName: Full=WD repeat-containing protein 65	OTHER	0.999138	0.0009		OTHER	0.999596	0.000133	0.000271
PIERAPG00000000825	PIERAPT00000001983	AtpalphaAT1B	2	5	2	TRUE	FALSE	FALSE	TRUE	4	16.3167	15.5369	15.5369	0.74289	2.11646	1.42967	0.000443919	0.00553084	TRUE	apyrene	NA	NA	NA	NA	NA	P28774.1	49.583	240	98	1	5	221	483	722	2.63e-71	237	Artemia franciscana	Artemia franciscana	crustaceans	RecName: Full=Sodium/potassium-transporting ATPase subunit alpha-B; Short=Na(+)/K(+) ATPase alpha-B subunit; AltName: Full=Sodium pump subunit alpha-B	OTHER	1	3e-06		OTHER	0.998721	0.000407	0.000872
PIERAPG00000000827	PIERAPT00000001986	COX5B	1	5	6	TRUE	FALSE	FALSE	FALSE	0	17.0832	16.9438	16.9438	-0.752541	1.26368	0.255572	0.598077	0.800555	FALSE	unbiased	DE	2.02138	0.851626	0.933333	Mitochondrial cytochrome c oxidase subunit Vb	Q710D6.1	40.708	113	65	2	6	117	11	122	5.3e-24	92	red fox	Vulpes vulpes	carnivores	RecName: Full=Cytochrome c oxidase subunit 5B, mitochondrial; AltName: Full=Cytochrome c oxidase polypeptide Vb; AltName: Full=Sperm protein 8; AltName: Full=fSP8; Flags: Precursor	OTHER	1	0		mTP	0.009093	0.00113	0.989778	CS pos: 26-27. RGY-AD. Pr: 0.8265
PIERAPG00000000842	PIERAPT00000002016	Actn	3	4	5	TRUE	FALSE	FALSE	TRUE	2	16.0004	15.6901	15.6901	-0.138861	1.27679	0.568965	0.107623	0.318273	FALSE	unbiased	DE	3.06989	0.968076	0.8	alpha-actinin, sarcomeric	P18091.2	87.621	929	81	2	1	900	1	924	0	1674	fruit fly	Drosophila melanogaster	flies	RecName: Full=Alpha-actinin, sarcomeric; AltName: Full=F-actin cross-linking protein	OTHER	1	0		OTHER	0.999893	1.4e-05	9.3e-05
PIERAPG00000000872	PIERAPT00000002077	ME1_2	18	5	6	TRUE	FALSE	FALSE	FALSE	0	21.3986	20.5533	20.5533	0.671479	2.42793	1.5497	0.0018027	0.0170863	TRUE	apyrene	DE	1.19624	0.590798	0.75	Malic enzyme	P28227.1	60.482	415	163	1	55	469	1	414	0	527	mallard	Anas platyrhynchos	birds	RecName: Full=NADP-dependent malic enzyme; Short=NADP-ME	OTHER	1	0		mTP	0.231676	0.015046	0.753278	CS pos: 43-44. RNY-HE. Pr: 0.3214
PIERAPG00000000877	PIERAPT00000002095	TRF_2	8	3	5	TRUE	FALSE	FALSE	TRUE	3	18.6763	18.1371	18.1371	0.286872	1.69012	0.988497	0.008758	0.058457	FALSE	unbiased	DE	0.766979	0.396174	0.727273	Transferrin	Q02942.1	25.707	778	468	30	5	730	1	720	1.68e-50	192	tropical cockroach	Blaberus discoidalis	roaches	RecName: Full=Transferrin; Flags: Precursor	SP	0.000197	0.999774	CS pos: 17-18. Pr: 0.9694	SP	0.000321	0.999665	1.4e-05	CS pos: 17-18. SSA-QN. Pr: 0.5287
PIERAPG00000000879	PIERAPT00000002098	FAM154B	24	5	6	TRUE	FALSE	FALSE	FALSE	0	23.6605	23.1459	23.1459	0.247903	1.63886	0.943381	0.0110252	0.0686286	FALSE	unbiased	NA	NA	NA	NA	NA	Q658L1.1	24.551	334	195	11	37	367	10	289	1.42e-15	82	human	Homo sapiens	primates	RecName: Full=Stabilizer of axonemal microtubules 2	OTHER	1	1e-06		OTHER	0.991069	0.00893	1e-06
PIERAPG00000000883	PIERAPT00000002104	MME	13	5	6	TRUE	FALSE	FALSE	FALSE	0	19.4071	18.9769	18.9769	-0.138485	1.71609	0.788802	0.0901366	0.284804	FALSE	unbiased	DE	2.38659	0.919489	0.659574	endothelin-converting enzyme homolog isoform X2	A0A0B4K692.1	54.286	770	329	7	21	771	9	774	0	891	fruit fly	Drosophila melanogaster	flies	RecName: Full=Neprilysin-2; Contains: RecName: Full=Neprilysin-2, soluble form	OTHER	1	1.7e-05		OTHER	0.999704	9.4e-05	0.000202
PIERAPG00000000888	PIERAPT00000002109	lap1	5	2	6	TRUE	FALSE	FALSE	TRUE	3	16.1934	17.2546	17.2546	-2.67194	-1.21914	-1.94554	3.56149e-05	0.000680367	TRUE	eupyrene	DE	1.06387	0.535085	0.21875	protein anoxia up-regulated-like	NA	NA	NA	NA	NA	NA	NA	NA	NA	NA	NA	NA	NA	NA	NA	SP	0.000306	0.999666	CS pos: 15-16. Pr: 0.9221	SP	0.006156	0.993787	5.7e-05	CS pos: 17-18. SCA-FP. Pr: 0.5879
PIERAPG00000000895	PIERAPT00000002121	PCMP-E17	20	5	6	TRUE	FALSE	FALSE	FALSE	0	25.6089	25.5981	25.5981	-0.834877	0.874508	0.0198152	0.961377	0.989807	FALSE	unbiased	NA	NA	NA	NA	NA	NA	NA	NA	NA	NA	NA	NA	NA	NA	NA	NA	NA	NA	NA	NA	OTHER	0.648808	0.351206		SP	0.234443	0.764092	0.001465	CS pos: 20-21. IES-YT. Pr: 0.9032
PIERAPG00000000905	PIERAPT00000002146	miaB	9	5	6	TRUE	FALSE	FALSE	FALSE	0	22.1637	21.7542	21.7542	0.0224222	1.47903	0.750727	0.0441043	0.184199	FALSE	unbiased	NA	NA	NA	NA	NA	NA	NA	NA	NA	NA	NA	NA	NA	NA	NA	NA	NA	NA	NA	NA	OTHER	1	0		OTHER	0.999866	8.7e-05	4.7e-05
PIERAPG00000000917	PIERAPT00000002169	G101050	2	1	4	FALSE	TRUE	FALSE	TRUE	6	15.0254	15.2302	15.2302	-1.88893	1.13775	-0.375591	0.605725	0.803752	FALSE	eupyrene	DE	0.72245	0.373676	0.864865	ATP synthase subunit O, mitochondrial	Q3UST5.2	25.481	208	132	5	161	361	151	342	3.29e-14	76.6	house mouse	Mus musculus	rodents	RecName: Full=UPF0764 protein C16orf89 homolog; Flags: Precursor	OTHER	0.543666	0.456331		SP	0.083093	0.915695	0.001212	CS pos: 16-17. IYA-IY. Pr: 0.8659
PIERAPG00000000938	PIERAPT00000002213	pyrG	20	5	6	TRUE	FALSE	FALSE	FALSE	0	27.6879	27.9165	27.9165	-1.19873	0.360674	-0.419029	0.271081	0.546104	FALSE	unbiased	NA	NA	NA	NA	NA	NA	NA	NA	NA	NA	NA	NA	NA	NA	NA	NA	NA	NA	NA	NA	SP	0.000251	0.999708	CS pos: 18-19. Pr: 0.9784	SP	0.005372	0.994351	0.000277	CS pos: 18-19. TEA-YP. Pr: 0.9310
PIERAPG00000000938	PIERAPT00000002214	pyrG	19	5	6	TRUE	FALSE	FALSE	FALSE	0	16.5403	16.8135	16.8135	-1.46802	0.46651	-0.500754	0.288389	0.565882	FALSE	unbiased	NA	NA	NA	NA	NA	NA	NA	NA	NA	NA	NA	NA	NA	NA	NA	NA	NA	NA	NA	NA	SP	0.000251	0.999708	CS pos: 18-19. Pr: 0.9784	SP	0.005372	0.994351	0.000277	CS pos: 18-19. TEA-YP. Pr: 0.9310
PIERAPG00000000950	PIERAPT00000002233	EFTS	4	1	6	FALSE	TRUE	FALSE	TRUE	4	13.2692	15.55	15.55	-4.86861	-3.49409	-4.18135	8.33291e-10	1.53881e-07	TRUE	eupyrene	NA	NA	NA	NA	NA	NA	NA	NA	NA	NA	NA	NA	NA	NA	NA	NA	NA	NA	NA	NA	OTHER	1	2e-06		OTHER	0.999994	4e-06	2e-06
PIERAPG00000000958	PIERAPT00000002248	HNRNP	5	5	6	TRUE	FALSE	FALSE	FALSE	0	17.7291	17.7316	17.7316	-0.751934	0.742571	-0.00468168	0.989558	0.998731	FALSE	unbiased	DE	2.09313	0.867264	0.785714	Heterogeneous nuclear ribonucleoprotein A1	P21522.1	73.184	179	48	0	8	186	8	186	2.87e-94	285	American grasshopper	Schistocerca americana	grasshoppers	RecName: Full=Heterogeneous nuclear ribonucleoprotein A1, A2/B1 homolog	OTHER	1	0		OTHER	0.999895	4.6e-05	5.9e-05
PIERAPG00000000972	PIERAPT00000002291	eIF-4a	12	5	6	TRUE	FALSE	FALSE	FALSE	0	20.6399	20.5419	20.5419	-0.515793	0.874999	0.179603	0.591287	0.797014	FALSE	unbiased	DE	0.907512	0.464333	0.75	RNA helicase	Q02748.3	80.457	394	77	0	27	420	10	403	0	637	fruit fly	Drosophila melanogaster	flies	RecName: Full=Eukaryotic initiation factor 4A; AltName: Full=ATP-dependent RNA helicase eIF4A	OTHER	1	0		OTHER	0.999982	7e-06	1.1e-05
PIERAPG00000000973	PIERAPT00000002297	GLSN	1	5	5	TRUE	FALSE	FALSE	TRUE	1	13.9475	14.1645	14.1645	-1.46917	0.673461	-0.397854	0.442303	0.688084	FALSE	unbiased	DE	0.6835	0.315634	0.757143	Glutamine amidotransferase type-2 domain-containing protein (Fragment)	Q03460.1	53.708	445	188	7	10	441	91	530	1.3e-153	483	Medicago sativa	Medicago sativa	eudicots	RecName: Full=Glutamate synthase [NADH], amyloplastic; AltName: Full=NADH-GOGAT; Flags: Precursor	OTHER	1	0		OTHER	0.999969	2.7e-05	3e-06
PIERAPG00000000990	PIERAPT00000002327	Lphn3	2	5	6	TRUE	FALSE	FALSE	FALSE	0	16.2122	16.5254	16.5254	-1.39886	0.250312	-0.574272	0.159084	0.399609	FALSE	unbiased	NA	NA	NA	NA	NA	NA	NA	NA	NA	NA	NA	NA	NA	NA	NA	NA	NA	NA	NA	NA	SP	0.000304	0.999675	CS pos: 20-21. Pr: 0.9763	SP	0.014811	0.985086	0.000104	CS pos: 20-21. VNG-KH. Pr: 0.8916
PIERAPG00000001007	PIERAPT00000002356	pdcd6ip	6	5	6	TRUE	FALSE	FALSE	FALSE	0	16.0041	16.0086	16.0086	-0.576345	0.560068	-0.00813814	0.976133	0.995986	FALSE	unbiased	DE	1.9212	0.827908	0.722222	programmed cell death 6-interacting protein isoform X2	Q9W6C5.1	40.934	728	417	6	1	720	1	723	0	571	African clawed frog	Xenopus laevis	frogs & toads	RecName: Full=Programmed cell death 6-interacting protein; AltName: Full=Signal transduction protein Xp95	OTHER	1	0		OTHER	0.999933	2.7e-05	4e-05
PIERAPG00000001014	PIERAPT00000002372	COX4I1	3	5	6	TRUE	FALSE	FALSE	FALSE	0	19.6362	19.8214	19.8214	-1.23096	0.552155	-0.339405	0.431161	0.681169	FALSE	unbiased	DE	1.05552	0.531442	0.933333	Mitochondrial cytochrome c oxidase subunit IV	O46578.1	41.176	136	79	1	40	174	9	144	3.21e-32	115	western lowland gorilla	Gorilla gorilla gorilla	primates	RecName: Full=Cytochrome c oxidase subunit 4 isoform 1, mitochondrial; AltName: Full=Cytochrome c oxidase polypeptide IV; AltName: Full=Cytochrome c oxidase subunit IV isoform 1; Short=COX IV-1	OTHER	1	0		OTHER	0.6095	0.027248	0.363251
PIERAPG00000001021	PIERAPT00000002389	Maats1	3	5	5	TRUE	FALSE	FALSE	TRUE	1	15.7122	15.5693	15.5693	-0.428566	0.952328	0.261881	0.432817	0.682487	FALSE	unbiased	DE	2.23099	0.894146	0.630435	cilia- and flagella-associated protein 91-like	Q7Z4T9.3	33.399	509	285	16	26	514	269	743	1.54e-48	186	human	Homo sapiens	primates	RecName: Full=Cilia- and flagella-associated protein 91; Short=CFAP91; AltName: Full=AMY-1-associating protein expressed in testis 1; Short=AAT-1; AltName: Full=MYCBP/AMY-1-associated testis-expressed protein 1; AltName: Full=Protein MAATS1	OTHER	1	0		OTHER	0.999713	2.6e-05	0.000261
PIERAPG00000001024	PIERAPT00000002392	GSPATT00029660001	1	5	6	TRUE	FALSE	FALSE	FALSE	0	17.7837	16.7645	16.7645	0.791123	2.9458	1.86846	0.00206272	0.0189406	TRUE	apyrene	NA	NA	NA	NA	NA	NA	NA	NA	NA	NA	NA	NA	NA	NA	NA	NA	NA	NA	NA	NA	OTHER	0.967568	0.032417		OTHER	0.982977	0.004992	0.012031
PIERAPG00000001039	PIERAPT00000002417	Rop	1	4	5	TRUE	FALSE	FALSE	TRUE	2	13.1701	13.1711	13.1711	-0.816866	0.813332	-0.00176706	0.996387	0.999974	FALSE	unbiased	DE	2.13017	0.874896	0.487805	Putative vesicle trafficking protein sec1	Q07327.2	73.782	595	145	3	1	585	1	594	0	909	fruit fly	Drosophila melanogaster	flies	RecName: Full=Protein ROP	OTHER	1	0		OTHER	0.999038	0.000111	0.000851
PIERAPG00000001047	PIERAPT00000002429	ilvC	5	5	6	TRUE	FALSE	FALSE	FALSE	0	24.3611	24.223	24.223	-0.594518	1.10098	0.253231	0.535213	0.760319	FALSE	unbiased	NA	NA	NA	NA	NA	NA	NA	NA	NA	NA	NA	NA	NA	NA	NA	NA	NA	NA	NA	NA	SP	0.266736	0.733244	CS pos: 25-26. Pr: 0.6825	SP	0.035689	0.964238	7.3e-05	CS pos: 25-26. CDA-GI. Pr: 0.9733
PIERAPG00000001063	PIERAPT00000002454	Tctex1d2	1	5	6	TRUE	FALSE	FALSE	FALSE	0	15.174	14.6178	14.6178	0.270414	1.76911	1.01976	0.0108139	0.0675668	FALSE	unbiased	DE	1.67181	0.759325	0.676471	Tctex1 domain-containing protein 2	Q9CQ66.1	33.333	114	76	0	38	151	31	144	8.84e-25	95.5	house mouse	Mus musculus	rodents	RecName: Full=Tctex1 domain-containing protein 2	OTHER	1	0		OTHER	0.995271	5.4e-05	0.004675
PIERAPG00000001076	PIERAPT00000002472	RPL6	3	5	6	TRUE	FALSE	FALSE	FALSE	0	17.135	17.0787	17.0787	-0.829735	1.03638	0.103321	0.817232	0.921465	FALSE	unbiased	DE	1.54474	0.719142	0.291667	60S ribosomal protein L6	Q2YGT9.3	47.6	250	118	5	29	272	42	284	1.04e-60	196	pig	Sus scrofa	even-toed ungulates	RecName: Full=60S ribosomal protein L6	OTHER	1	0		OTHER	0.999727	1.2e-05	0.000262
PIERAPG00000001079	PIERAPT00000002480	BPNT1	2	5	6	TRUE	FALSE	FALSE	FALSE	0	16.1051	16.0274	16.0274	-0.628564	0.91325	0.142343	0.70041	0.860371	FALSE	unbiased	DE	1.91305	0.825883	0.4375	3'(2'),5'-bisphosphate nucleotidase 1 isoform X1	O95861.1	46.064	343	145	5	1	340	1	306	3.78e-94	285	human	Homo sapiens	primates	RecName: Full=3'(2'),5'-bisphosphate nucleotidase 1; AltName: Full=Bisphosphate 3'-nucleotidase 1; AltName: Full=PAP-inositol 1,4-phosphatase; Short=PIP	OTHER	1	0		OTHER	0.734487	0.120902	0.14461
PIERAPG00000001082	PIERAPT00000002501	ATP7A	1	5	6	TRUE	FALSE	FALSE	FALSE	0	21.8526	21.7371	21.7371	-0.649709	1.07312	0.211703	0.609222	0.803752	FALSE	unbiased	DE	1.86439	0.813484	0.625	P-type Cu(+) transporter	Q64430.3	46.251	1267	565	21	34	1265	283	1468	0	1021	house mouse	Mus musculus	rodents	RecName: Full=Copper-transporting ATPase 1; AltName: Full=Copper pump 1; AltName: Full=Menkes disease-associated protein homolog	OTHER	1	2e-06		OTHER	0.999933	6.3e-05	4e-06
PIERAPG00000001083	PIERAPT00000002504	PSMD6	2	5	4	TRUE	FALSE	FALSE	TRUE	2	15.7107	14.4682	14.4682	1.60389	2.95182	2.27785	2.39165e-06	6.51626e-05	TRUE	apyrene	DE	2.19473	0.88748	0.717391	26S proteasome non-ATPase regulatory subunit 6	Q15008.1	41.582	392	209	8	3	382	6	389	7.08e-97	296	human	Homo sapiens	primates	RecName: Full=26S proteasome non-ATPase regulatory subunit 6; AltName: Full=26S proteasome regulatory subunit RPN7; AltName: Full=26S proteasome regulatory subunit S10; AltName: Full=Breast cancer-associated protein SGA-113M; AltName: Full=Phosphonoformate immuno-associated protein 4; AltName: Full=Proteasome regulatory particle subunit p44S10; AltName: Full=p42A	OTHER	1	0		OTHER	0.999858	0.000118	2.4e-05
PIERAPG00000001092	PIERAPT00000002523	Rpia	1	4	4	TRUE	FALSE	FALSE	TRUE	3	13.5667	13.7727	13.7727	-1.24525	0.489708	-0.377773	0.369305	0.635613	FALSE	unbiased	DE	1.2374	0.60734	0.821429	Ribose-5-phosphate isomerase	P47968.2	62.389	226	84	1	4	229	72	296	4.26e-103	303	house mouse	Mus musculus	rodents	RecName: Full=Ribose-5-phosphate isomerase; AltName: Full=Phosphoriboisomerase	OTHER	1	0		OTHER	0.999647	0.000173	0.00018
PIERAPG00000001111	PIERAPT00000002575	mai-2	1	5	6	TRUE	FALSE	FALSE	FALSE	0	16.1808	15.4373	15.4373	0.560341	2.16589	1.36311	0.00242516	0.0212138	TRUE	apyrene	DE	2.89988	0.965515	0.914286	Mitochondrial ATPase inhibitor IATP	O44441.1	54.688	64	29	0	38	101	36	99	5.03e-19	78.2	Caenorhabditis elegans	Caenorhabditis elegans	nematodes	RecName: Full=ATPase inhibitor mai-2, mitochondrial; AltName: Full=ATP synthase F1 subunit epsilon; Flags: Precursor	OTHER	1	0		mTP	0.276376	9e-05	0.723534	CS pos: 21-22. RMY-SG. Pr: 0.9063
PIERAPG00000001119	PIERAPT00000002587	yubA	1	5	5	TRUE	FALSE	FALSE	TRUE	1	16.1694	16.2415	16.2415	-0.73472	0.470325	-0.132198	0.647846	0.831444	FALSE	unbiased	DE	1.27206	0.757948	0.705882	Putative sporulation integral membrane protein YtvI	O32086.1	46.631	371	198	0	15	385	11	381	5.79e-99	302	Bacillus subtilis subsp. subtilis str. 168	Bacillus subtilis subsp. subtilis str. 168	firmicutes	RecName: Full=Putative transport protein YubA	OTHER	1	1e-06		OTHER	0.999982	1.1e-05	7e-06
PIERAPG00000001122	PIERAPT00000002594	MRC1Ctdspl2	23	5	6	TRUE	FALSE	FALSE	FALSE	0	19.6628	21.1092	21.1092	-3.32309	-1.98034	-2.65171	3.31491e-07	1.25213e-05	TRUE	eupyrene	DE	1.4223	0.677081	0.583333	CTD small phosphatase-like protein 2	Q5XIK8.1	53.443	305	116	5	325	628	186	465	3.99e-102	321	Norway rat	Rattus norvegicus	rodents	RecName: Full=CTD small phosphatase-like protein 2; Short=CTDSP-like 2	OTHER	1	0		OTHER	0.999722	1e-06	0.000278
PIERAPG00000001129	PIERAPT00000002614	Ggt1	2	3	2	TRUE	FALSE	FALSE	TRUE	6	13.2214	13.1909	13.1909	-1.26049	1.37237	0.055939	0.92928	0.974936	FALSE	unbiased	DE	1.59875	0.736652	0.848485	glutathione hydrolase 1 proenzyme	P07314.4	44.199	543	286	8	107	642	35	567	1.82e-155	462	Norway rat	Rattus norvegicus	rodents	RecName: Full=Glutathione hydrolase 1 proenzyme; AltName: Full=Gamma-glutamyltransferase 1; AltName: Full=Gamma-glutamyltranspeptidase 1; Short=GGT 1; AltName: Full=Leukotriene-C4 hydrolase; AltName: CD_antigen=CD224; Contains: RecName: Full=Glutathione hydrolase 1 heavy chain; Contains: RecName: Full=Glutathione hydrolase 1 light chain; Flags: Precursor	OTHER	0.99924	0.000777		OTHER	0.974284	0.004456	0.02126
PIERAPG00000001134	PIERAPT00000002631	MYH15Celsr3ZNF583	3	0	6	FALSE	TRUE	FALSE	TRUE	5	15.3848	15.7129	15.7129	-1.24343	0.0406508	-0.601388	0.0644568	0.230877	FALSE	eupyrene	NA	NA	NA	NA	NA	NA	NA	NA	NA	NA	NA	NA	NA	NA	NA	NA	NA	NA	NA	NA	OTHER	1	0		OTHER	0.997589	0.001497	0.000914
PIERAPG00000001145	PIERAPT00000002676	DYHC	1	5	5	TRUE	FALSE	FALSE	TRUE	1	16.4769	16.1379	16.1379	-0.807258	2.05039	0.621564	0.369803	0.635613	FALSE	unbiased	NA	NA	NA	NA	NA	P39057.1	78.311	521	107	3	1	517	1577	2095	0	854	Heliocidaris crassispina	Heliocidaris crassispina	sea urchins	RecName: Full=Dynein beta chain, ciliary	OTHER	1	0		OTHER	0.993039	0.002356	0.004605
PIERAPG00000001156	PIERAPT00000002713	B52	4	5	6	TRUE	FALSE	FALSE	FALSE	0	17.1198	17.2869	17.2869	-1.26021	0.647291	-0.306457	0.505186	0.739806	FALSE	unbiased	DE	2.21989	0.892137	0.730769	Serine-arginine protein 55	P26686.4	76.44	191	32	2	12	189	1	191	2.03e-94	288	fruit fly	Drosophila melanogaster	flies	RecName: Full=Serine-arginine protein 55; Short=SRP55; AltName: Full=52 kDa bracketing protein; AltName: Full=B52 protein; AltName: Full=Protein enhancer of deformed	OTHER	1	0		OTHER	0.988957	3e-05	0.011013
PIERAPG00000001176	PIERAPT00000002752	RIIAD1	5	5	6	TRUE	FALSE	FALSE	FALSE	0	18.2211	17.9185	17.9185	-0.0410703	1.1505	0.554712	0.0659078	0.235062	FALSE	unbiased	NA	NA	NA	NA	NA	NA	NA	NA	NA	NA	NA	NA	NA	NA	NA	NA	NA	NA	NA	NA	OTHER	1	0		OTHER	0.99989	6.6e-05	4.4e-05
PIERAPG00000001177	PIERAPT00000002753	l(2)efl	3	5	6	TRUE	FALSE	FALSE	FALSE	0	17.1698	16.8095	16.8095	-0.311071	1.63195	0.660438	0.168656	0.416502	FALSE	unbiased	DE	1.17293	0.581266	0.4	Protein lethal(2)essential for life	P82147.1	59.829	117	47	0	70	186	69	185	3.26e-41	140	fruit fly	Drosophila melanogaster	flies	RecName: Full=Protein lethal(2)essential for life; AltName: Full=Protein Efl21	OTHER	1	0		OTHER	0.999173	3.1e-05	0.000795
PIERAPG00000001181	PIERAPT00000002761	CSK2A	21	5	6	TRUE	FALSE	FALSE	FALSE	0	22.9119	22.8981	22.8981	-0.633597	0.684258	0.0253301	0.936006	0.976854	FALSE	unbiased	DE	1.77135	0.788331	0.9	Casein kinase II subunit alpha	O76484.1	95.157	351	17	0	1	351	3	353	0	664	fall armyworm	Spodoptera frugiperda	moths	RecName: Full=Casein kinase II subunit alpha; Short=CK II subunit alpha	OTHER	1	0		OTHER	0.999837	2e-05	0.000142
PIERAPG00000001183	PIERAPT00000002763	folD	1	4	3	TRUE	FALSE	FALSE	TRUE	4	14.8819	13.9586	13.9586	0.183452	3.20197	1.69271	0.0302656	0.144301	FALSE	unbiased	DE	0.765848	0.395608	0.825	Coiled-coil domain-containing protein 63	NA	NA	NA	NA	NA	NA	NA	NA	NA	NA	NA	NA	NA	NA	NA	OTHER	1	0		OTHER	0.999661	0.00012	0.000219
PIERAPG00000001186	PIERAPT00000002767	VA5	5	2	6	TRUE	FALSE	FALSE	TRUE	3	13.6024	16.1657	16.1657	-5.46163	-3.93691	-4.69927	6.89337e-10	1.4321e-07	TRUE	eupyrene	DE	1.10712	0.553712	0.208333	CRISP/Allergen/PR-1-like	P35786.1	34.228	149	78	6	59	199	36	172	2.83e-18	85.1	Vespula squamosa	Vespula squamosa	wasps, ants, and bees	RecName: Full=Venom allergen 5; AltName: Full=Allergen Ves s V; AltName: Full=Antigen 5; Short=Ag5; AltName: Full=Cysteine-rich venom protein; Short=CRVP; AltName: Allergen=Ves s 5	SP	0.000748	0.999211	CS pos: 18-19. Pr: 0.9776	SP	0.000964	0.999032	4e-06	CS pos: 18-19. VFC-AN. Pr: 0.9080
PIERAPG00000001192	PIERAPT00000002776	MYO18A_2	5	5	5	TRUE	FALSE	FALSE	TRUE	1	17.9044	17.7394	17.7394	-0.39855	1.00366	0.302553	0.373547	0.639835	FALSE	unbiased	NA	NA	NA	NA	NA	NA	NA	NA	NA	NA	NA	NA	NA	NA	NA	NA	NA	NA	NA	NA	SP	0.000848	0.999091	CS pos: 19-20. Pr: 0.9664	SP	0.003642	0.996357	1e-06	CS pos: 19-20. LKA-DE. Pr: 0.9504
PIERAPG00000001207	PIERAPT00000002805	SLC9A3R1	3	5	6	TRUE	FALSE	FALSE	FALSE	0	17.3892	17.242	17.242	-0.627157	1.16695	0.269894	0.532304	0.760018	FALSE	unbiased	NA	NA	NA	NA	NA	Q5ZM14.1	47.479	238	95	4	1	234	1	212	2.78e-55	185	chicken	Gallus gallus	birds	RecName: Full=Na(+)/H(+) exchange regulatory cofactor NHE-RF1; Short=NHERF-1; AltName: Full=Ezrin-radixin-moesin-binding phosphoprotein 50; Short=EBP50; AltName: Full=Regulatory cofactor of Na(+)/H(+) exchanger; AltName: Full=Sodium-hydrogen exchanger regulatory factor 1; AltName: Full=Solute carrier family 9 isoform A3 regulatory factor 1	OTHER	1	0		OTHER	0.999973	2e-05	6e-06
PIERAPG00000001230	PIERAPT00000002897	Spata17	1	3	2	TRUE	FALSE	FALSE	TRUE	6	13.1483	13.0433	13.0433	-1.03402	1.41902	0.192501	0.743461	0.883858	FALSE	unbiased	DE	1.83503	0.805752	0.810811	spermatogenesis-associated protein 17	Q9D552.1	26.027	146	108	0	35	180	51	196	4.53e-08	57.8	house mouse	Mus musculus	rodents	RecName: Full=Spermatogenesis-associated protein 17; AltName: Full=Spermatogenesis-related protein 11	OTHER	1	1e-06		OTHER	0.999431	4.1e-05	0.000527
PIERAPG00000001234	PIERAPT00000002904	COX6C	2	5	6	TRUE	FALSE	FALSE	FALSE	0	18.9504	18.823	18.823	-0.813285	1.28061	0.233662	0.642242	0.827901	FALSE	unbiased	DE	1.91287	0.825839	0.472222	cytochrome c oxidase subunit 6C-like	Q7YRK1.1	30.137	73	51	0	22	94	3	75	0.000405	38.9	Silvery lutung	Trachypithecus cristatus	primates	RecName: Full=Cytochrome c oxidase subunit 6C; AltName: Full=Cytochrome c oxidase polypeptide VIc	OTHER	1	1.6e-05		OTHER	0.938766	0.060394	0.00084
PIERAPG00000001248	PIERAPT00000002925	ras	5	5	6	TRUE	FALSE	FALSE	FALSE	0	17.4499	16.9748	16.9748	0.113163	1.6288	0.870982	0.0269234	0.133175	FALSE	unbiased	DE	1.03879	0.524098	0.868421	Inosine-5'-monophosphate dehydrogenase	Q07152.1	83.851	322	52	0	102	423	216	537	0	568	fruit fly	Drosophila melanogaster	flies	RecName: Full=Inosine-5'-monophosphate dehydrogenase; Short=IMP dehydrogenase; Short=IMPD; Short=IMPDH; AltName: Full=Protein raspberry	OTHER	1	7e-06		OTHER	0.999887	0.000106	7e-06
PIERAPG00000001258	PIERAPT00000002962	MOGS	1	3	4	TRUE	FALSE	FALSE	TRUE	4	12.9065	12.7371	12.7371	-0.511597	1.13276	0.310579	0.43465	0.68408	FALSE	unbiased	DE	1.98294	0.842786	0.916667	mannosyl-oligosaccharide glucosidase	Q80UM7.1	44.137	759	375	17	85	807	89	834	0	577	house mouse	Mus musculus	rodents	RecName: Full=Mannosyl-oligosaccharide glucosidase; AltName: Full=Glucosidase 1; AltName: Full=Glycoprotein-processing glucosidase I	OTHER	0.999977	4.5e-05		OTHER	0.8779	0.000701	0.121399
PIERAPG00000001264	PIERAPT00000002980	VDP	2	5	6	TRUE	FALSE	FALSE	FALSE	0	13.5592	15.1851	15.1851	-3.93158	-2.03014	-2.98086	5.92202e-06	0.000146901	TRUE	eupyrene	DE	0.735079	0.380101	0.59375	vitellin-degrading protease-like	Q07943.1	31.092	238	147	7	57	292	34	256	1.25e-26	108	domestic silkworm	Bombyx mori	moths	RecName: Full=Vitellin-degrading protease; Contains: RecName: Full=Beta-VTN protease; Contains: RecName: Full=Alpha-VTN protease chain 1; Contains: RecName: Full=Alpha-VTN protease chain 2; Flags: Precursor	SP	0.000314	0.999665	CS pos: 22-23. Pr: 0.9734	SP	0.11842	0.879693	0.001887	CS pos: 22-23. IYA-ST. Pr: 0.8321
PIERAPG00000001279	PIERAPT00000003022	odf3	20	5	6	TRUE	FALSE	FALSE	FALSE	0	24.0606	24.0563	24.0563	-0.795269	0.811021	0.00787595	0.983657	0.996853	FALSE	unbiased	DE	1.36586	0.656587	0.814815	Outer dense fiber protein 3	Q5EB30.1	35.526	228	132	6	9	222	26	252	5.21e-27	107	tropical clawed frog	Xenopus tropicalis	frogs & toads	RecName: Full=Outer dense fiber protein 3; AltName: Full=Outer dense fiber of sperm tails protein 3	OTHER	0.999627	0.000399		OTHER	0.998967	0.00067	0.000363
PIERAPG00000001289	PIERAPT00000003041	Hydin	3	3	3	TRUE	FALSE	FALSE	TRUE	5	14.5696	14.7017	14.7017	-1.08829	0.603992	-0.242147	0.552272	0.768741	FALSE	unbiased	NA	NA	NA	NA	NA	Q80W93.2	20.498	683	424	22	7	592	1746	2406	1.95e-15	84.7	house mouse	Mus musculus	rodents	RecName: Full=Hydrocephalus-inducing protein; AltName: Full=Protein Hy-3	OTHER	1	1e-06		OTHER	0.997613	0.000615	0.001772
PIERAPG00000001291	PIERAPT00000003043	Trx-2_2	5	5	6	TRUE	FALSE	FALSE	FALSE	0	19.9493	19.7746	19.7746	-0.697051	1.33763	0.32029	0.513702	0.748267	FALSE	unbiased	DE	0.9003	0.46094	0.727273	Thioredoxin	Q6XHI1.1	63.725	102	37	0	1	102	1	102	2.17e-44	142	Drosophila yakuba	Drosophila yakuba	flies	RecName: Full=Thioredoxin-2; Short=Trx-2	OTHER	1	0		OTHER	0.999112	0.000648	0.00024
PIERAPG00000001293	PIERAPT00000003050	CBS	21	5	6	TRUE	FALSE	FALSE	FALSE	0	22.0832	21.7104	21.7104	-0.246217	1.61338	0.683581	0.138525	0.364123	FALSE	unbiased	DE	0.926694	0.4733	0.888889	Cystathionine beta-synthase	Q58H57.3	37.551	490	257	12	33	495	80	547	6.46e-94	298	crab-eating macaque	Macaca fascicularis	primates	RecName: Full=Cystathionine beta-synthase; AltName: Full=Beta-thionase; AltName: Full=Serine sulfhydrase	OTHER	1	0		OTHER	0.961829	0.000216	0.037955
PIERAPG00000001297	PIERAPT00000003057	Tuba1cTuba1a	23	4	0	FALSE	FALSE	TRUE	TRUE	7	14.2195	13.7786	13.7786	0.0365881	1.58006	0.808324	0.0411948	0.176458	FALSE	apyrene	DE	1.09466	0.548385	0.861111	Tubulin alpha chain, testis-specific	P06604.1	96.667	450	14	1	1	450	1	449	0	912	fruit fly	Drosophila melanogaster	flies	RecName: Full=Tubulin alpha-2 chain	OTHER	1	1e-06		OTHER	0.998342	0.001462	0.000196
PIERAPG00000001312	PIERAPT00000003090	Muc19	3	5	6	TRUE	FALSE	FALSE	FALSE	0	19.8761	20.0298	20.0298	-1.40362	0.839808	-0.281907	0.601226	0.8026	FALSE	unbiased	NA	NA	NA	NA	NA	NA	NA	NA	NA	NA	NA	NA	NA	NA	NA	NA	NA	NA	NA	NA	SP	0.000574	0.999394	CS pos: 15-16. Pr: 0.9456	SP	6.7e-05	0.999933	0	CS pos: 15-16. IES-LE. Pr: 0.9277
PIERAPG00000001316	PIERAPT00000003097	COPS7B	1	3	1	FALSE	FALSE	FALSE	TRUE	7	13.1227	13.019	13.019	-0.366372	0.746513	0.19007	0.479122	0.718034	FALSE	unbiased	DE	1.73094	0.776817	0.71875	COP9 signalosome complex subunit	Q2KI56.1	55.446	202	90	0	23	224	12	213	1.5e-77	237	cattle	Bos taurus	even-toed ungulates	RecName: Full=COP9 signalosome complex subunit 7b; Short=SGN7b; Short=Signalosome subunit 7b	OTHER	1	0		OTHER	0.99981	0.000117	7.4e-05
PIERAPG00000001335	PIERAPT00000003123	Prosalpha2	4	5	6	TRUE	FALSE	FALSE	FALSE	0	16.0922	16.0837	16.0837	-0.605049	0.636077	0.0155136	0.958355	0.988751	FALSE	unbiased	DE	1.0509	0.529419	0.896552	Proteasome subunit alpha type	P40301.1	84.615	234	36	0	1	234	1	234	8.26e-150	419	fruit fly	Drosophila melanogaster	flies	RecName: Full=Proteasome subunit alpha type-2; AltName: Full=PROS-Dm25; AltName: Full=Proteasome 25 kDa subunit	OTHER	1	0		OTHER	0.994338	0.002465	0.003197
PIERAPG00000001336	PIERAPT00000003124	RPL26	4	5	6	TRUE	FALSE	FALSE	FALSE	0	17.5246	17.0992	17.0992	-0.14952	1.70938	0.779931	0.0941903	0.293704	FALSE	unbiased	DE	2.03342	0.85433	0.47619	Ribosomal protein L26	Q95WA0.1	79.054	148	27	2	1	148	1	144	1.22e-79	234	Littorina littorea	Littorina littorea	gastropods	RecName: Full=60S ribosomal protein L26	OTHER	1	0		OTHER	0.914378	7e-06	0.085615
PIERAPG00000001342	PIERAPT00000003137	RGN_2	8	5	6	TRUE	FALSE	FALSE	FALSE	0	17.2877	17.9275	17.9275	-2.33543	-0.0104637	-1.17294	0.0482052	0.196848	FALSE	unbiased	DE	1.45424	0.688369	0.7	Regucalcin	Q9I923.1	41.379	232	126	4	15	243	69	293	2.45e-56	184	chicken	Gallus gallus	birds	RecName: Full=Regucalcin; Short=RC; AltName: Full=Gluconolactonase; Short=GNL	OTHER	1	0		OTHER	0.999793	0.000175	3.2e-05
PIERAPG00000001365	PIERAPT00000003194	G108738	54	5	6	TRUE	FALSE	FALSE	FALSE	0	22.7118	22.2009	22.2009	-0.0281129	1.90128	0.936585	0.0562396	0.212432	FALSE	unbiased	NA	NA	NA	NA	NA	NA	NA	NA	NA	NA	NA	NA	NA	NA	NA	NA	NA	NA	NA	NA	OTHER	1	0		OTHER	0.999885	1e-06	0.000114
PIERAPG00000001368	PIERAPT00000003205	Tret1_6	2	4	5	TRUE	FALSE	FALSE	TRUE	2	15.4384	15.1711	15.1711	-0.283988	1.26406	0.490036	0.198083	0.455974	FALSE	unbiased	DE	1.35781	0.653608	0.769231	Facilitated trehalose transporter Tret1	B0WC46.1	38.427	445	267	4	82	525	56	494	4.57e-102	320	southern house mosquito	Culex quinquefasciatus	mosquitos	RecName: Full=Facilitated trehalose transporter Tret1	OTHER	0.880855	0.11915		OTHER	0.61448	0.251371	0.134148
PIERAPG00000001371	PIERAPT00000003219	Gfer	1	3	2	TRUE	FALSE	FALSE	TRUE	6	13.4572	13.0806	13.0806	-0.194683	1.57559	0.690452	0.117575	0.333712	FALSE	unbiased	DE	1.35227	0.651547	0.909091	FAD-linked sulfhydryl oxidase ALR	P56213.2	55.102	147	65	1	2	147	52	198	5.39e-57	179	house mouse	Mus musculus	rodents	RecName: Full=FAD-linked sulfhydryl oxidase ALR; AltName: Full=Augmenter of liver regeneration	OTHER	1	0		OTHER	0.998855	4.8e-05	0.001097
PIERAPG00000001375	PIERAPT00000003225	G106280	2	5	3	TRUE	FALSE	FALSE	TRUE	3	15.3404	15.0199	15.0199	-0.0152221	1.19049	0.587632	0.055367	0.210788	FALSE	unbiased	NA	NA	NA	NA	NA	B9EJX3.1	34.615	78	47	2	1	76	89	164	1.94e-05	44.3	house mouse	Mus musculus	rodents	RecName: Full=Protein ATP6V1FNB; AltName: Full=ATP6V1F neighbor gene protein homolog	OTHER	1	0		OTHER	0.978483	0.019435	0.002082
PIERAPG00000001376	PIERAPT00000003226	Kcnj16	4	4	5	TRUE	FALSE	FALSE	TRUE	2	17.9331	18.4979	18.4979	-2.29229	0.221209	-1.03554	0.0997615	0.303669	FALSE	unbiased	NA	NA	NA	NA	NA	NA	NA	NA	NA	NA	NA	NA	NA	NA	NA	NA	NA	NA	NA	NA	SP	0.000285	0.999693	CS pos: 18-19. Pr: 0.9620	SP	4.4e-05	0.999956	0	CS pos: 18-19. NEC-KK. Pr: 0.8527
PIERAPG00000001388	PIERAPT00000003262	Trxr-1	8	5	6	TRUE	FALSE	FALSE	FALSE	0	18.2175	18.3449	18.3449	-0.889134	0.422017	-0.233558	0.460747	0.701247	FALSE	unbiased	DE	1.01327	0.512773	0.615385	Putative dihydrolipoamide dehydrogenase	P91938.2	65.927	496	164	4	28	522	105	596	0	691	fruit fly	Drosophila melanogaster	flies	RecName: Full=Thioredoxin reductase 1, mitochondrial; Short=TrxR-1; Flags: Precursor	OTHER	1	0		mTP	0.157092	0.000126	0.842781	CS pos: 31-32. RTF-SN. Pr: 0.8447
PIERAPG00000001396	PIERAPT00000003279	ruvB_3	10	5	6	TRUE	FALSE	FALSE	FALSE	0	23.2513	22.8906	22.8906	-0.0941497	1.41681	0.661329	0.0819572	0.27134	FALSE	unbiased	NA	NA	NA	NA	NA	NA	NA	NA	NA	NA	NA	NA	NA	NA	NA	NA	NA	NA	NA	NA	SP	0.192494	0.807479	CS pos: 24-25. Pr: 0.5418	SP	0.019273	0.980557	0.00017	CS pos: 24-25. SLQ-KN. Pr: 0.4231
PIERAPG00000001398	PIERAPT00000003281	GlyS	1	5	6	TRUE	FALSE	FALSE	FALSE	0	13.4874	13.4616	13.4616	-0.67661	0.771218	0.0473043	0.891461	0.95909	FALSE	unbiased	DE	0.835254	0.429827	0.730769	Glycogen [starch] synthase	Q9VFC8.2	73.885	157	38	2	1	155	553	708	9.79e-66	215	fruit fly	Drosophila melanogaster	flies	RecName: Full=Glycogen [starch] synthase; AltName: Full=Glycogen synthase	OTHER	1	0		OTHER	0.999814	0.000116	7e-05
PIERAPG00000001400	PIERAPT00000003288	BPHL	1	5	5	TRUE	FALSE	FALSE	TRUE	1	13.692	13.6639	13.6639	-1.04665	1.14994	0.0516469	0.921764	0.972063	FALSE	unbiased	DE	1.62642	0.745376	0.863636	valacyclovir hydrolase	Q8R164.1	46.743	261	125	1	35	295	44	290	1.17e-84	258	house mouse	Mus musculus	rodents	RecName: Full=Valacyclovir hydrolase; Short=VACVase; Short=Valacyclovirase; AltName: Full=Biphenyl hydrolase-like protein; Flags: Precursor	OTHER	1	0		mTP	0.010629	0.002284	0.987088	CS pos: 23-24. RAF-LS. Pr: 0.5719
PIERAPG00000001407	PIERAPT00000003305	CTSB	3	5	6	TRUE	FALSE	FALSE	FALSE	0	16.1117	15.9396	15.9396	-0.534638	1.16555	0.315457	0.442647	0.688084	FALSE	unbiased	DE	0.592648	0.107128	0.285714	Cathepsin B-like protein (Fragment)	A1E295.1	73.529	102	27	0	3	104	230	331	4.9e-51	166	pig	Sus scrofa	even-toed ungulates	RecName: Full=Cathepsin B; Contains: RecName: Full=Cathepsin B light chain; Contains: RecName: Full=Cathepsin B heavy chain; Flags: Precursor	OTHER	0.999768	0.000294		OTHER	0.972233	0.02635	0.001417
PIERAPG00000001418	PIERAPT00000003350	FAM20C	4	5	6	TRUE	FALSE	FALSE	FALSE	0	16.5803	16.6451	16.6451	-0.827039	0.589442	-0.118799	0.726576	0.874846	FALSE	unbiased	DE	2.80217	0.961197	0.586957	extracellular serine/threonine protein CG31145	A4VCL2.1	55.78	545	199	9	38	549	430	965	0	604	fruit fly	Drosophila melanogaster	flies	RecName: Full=Extracellular serine/threonine protein CG31145; AltName: Full=Golgi casein kinase; AltName: Full=Golgi-enriched fraction casein kinase; Short=GEF-CK	OTHER	0.999748	0.000289		OTHER	0.835455	0.016109	0.148436
PIERAPG00000001425	PIERAPT00000003375	Zasp52PDLIM3	1	4	6	TRUE	FALSE	FALSE	TRUE	1	15.7766	15.7155	15.7155	-0.867704	1.09168	0.11199	0.811448	0.917433	FALSE	unbiased	DE	3.12038	0.968076	0.510638	PDZ and LIM domain protein Zasp-like isoform X3	A1ZA47.2	77.465	213	42	1	1244	1456	1988	2194	1.83e-113	400	fruit fly	Drosophila melanogaster	flies	RecName: Full=PDZ and LIM domain protein Zasp; AltName: Full=Z band alternatively spliced PDZ-motif protein	OTHER	1	0		OTHER	0.962869	0.000276	0.036856
PIERAPG00000001443	PIERAPT00000003422	CUL4A	1	5	2	TRUE	FALSE	FALSE	TRUE	4	13.7275	13.584	13.584	-1.14873	1.6747	0.262983	0.697888	0.86019	FALSE	unbiased	DE	1.36621	0.656717	0.510638	Putative e3 ubiquitin ligase cullin 2 component	Q13619.3	66.49	755	250	1	41	792	5	759	0	1028	human	Homo sapiens	primates	RecName: Full=Cullin-4A; Short=CUL-4A	OTHER	1	0		OTHER	0.999976	1.2e-05	1.2e-05
PIERAPG00000001448	PIERAPT00000003429	G102276	9	5	6	TRUE	FALSE	FALSE	FALSE	0	23.5702	22.9742	22.9742	0.29791	1.88748	1.09269	0.0101716	0.0657789	FALSE	unbiased	NA	NA	NA	NA	NA	NA	NA	NA	NA	NA	NA	NA	NA	NA	NA	NA	NA	NA	NA	NA	OTHER	1	0		OTHER	0.999862	0.000132	6e-06
PIERAPG00000001449	PIERAPT00000003430	RSSA	4	5	6	TRUE	FALSE	FALSE	FALSE	0	19.3294	19.3458	19.3458	-0.86542	0.805397	-0.0300115	0.940188	0.978586	FALSE	unbiased	DE	0.95302	0.485477	0.763889	40S ribosomal protein SA (inferred by orthology to a C. elegans protein)	Q5UAP4.1	96.396	111	4	0	1	111	1	111	1.56e-73	223	domestic silkworm	Bombyx mori	moths	RecName: Full=40S ribosomal protein SA	OTHER	1	0		OTHER	0.999489	0.000126	0.000385
PIERAPG00000001456	PIERAPT00000003445	IDH1	13	5	6	TRUE	FALSE	FALSE	FALSE	0	19.4216	19.3776	19.3776	-0.608074	0.769161	0.0805435	0.807165	0.917433	FALSE	unbiased	DE	0.780438	0.402889	0.774194	Isocitrate dehydrogenase [NADP]	Q9Z2K9.1	78.173	394	84	2	1	392	18	411	0	656	Mexican vole	Microtus mexicanus	rodents	RecName: Full=Isocitrate dehydrogenase [NADP] cytoplasmic; Short=IDH; AltName: Full=Cytosolic NADP-isocitrate dehydrogenase; AltName: Full=IDP; AltName: Full=NADP(+)-specific ICDH; AltName: Full=Oxalosuccinate decarboxylase	OTHER	1	0		OTHER	0.998449	0.001344	0.000207
PIERAPG00000001463	PIERAPT00000003466	CG3362	2	5	6	TRUE	FALSE	FALSE	FALSE	0	16.0637	15.9918	15.9918	-0.682316	0.945902	0.131793	0.735717	0.88027	FALSE	unbiased	DE	0.723807	0.374368	0.865385	7-methylguanosine phosphate-specific 5'-nucleotidase	Q9W197.1	37.43	179	112	0	7	185	16	194	3.7e-38	136	fruit fly	Drosophila melanogaster	flies	RecName: Full=7-methylguanosine phosphate-specific 5'-nucleotidase; Short=7-methylguanosine nucleotidase; AltName: Full=Cytosolic 5'-nucleotidase IIIB; AltName: Full=N(7)-methylguanylate 5'-phosphatase	OTHER	1	0		OTHER	0.999588	0.00024	0.000172
PIERAPG00000001470	PIERAPT00000003491	ETFA	12	5	6	TRUE	FALSE	FALSE	FALSE	0	19.2229	19.0217	19.0217	-0.622048	1.35969	0.368819	0.441281	0.687356	FALSE	unbiased	DE	1.0346	0.522248	0.931818	Electron transfer flavoprotein subunit alpha	Q8HXY0.1	68.707	294	91	1	1	294	18	310	1e-144	412	crab-eating macaque	Macaca fascicularis	primates	RecName: Full=Electron transfer flavoprotein subunit alpha, mitochondrial; Short=Alpha-ETF; Flags: Precursor	OTHER	1	3e-06		OTHER	0.986863	0.001778	0.011359
PIERAPG00000001483	PIERAPT00000003516	NEK1	1	4	6	TRUE	FALSE	FALSE	TRUE	1	13.5812	13.5711	13.5711	-0.777145	0.814173	0.0185141	0.961235	0.989807	FALSE	unbiased	NA	NA	NA	NA	NA	NA	NA	NA	NA	NA	NA	NA	NA	NA	NA	NA	NA	NA	NA	NA	OTHER	1	1e-06		OTHER	0.999958	2.2e-05	2e-05
PIERAPG00000001523	PIERAPT00000003597	akr2e_3	7	5	6	TRUE	FALSE	FALSE	FALSE	0	18.6286	18.5227	18.5227	-0.584801	0.972979	0.194089	0.604287	0.803752	FALSE	unbiased	DE	3.14543	0.968076	0.551724	Seminal fluid protein HACP058	H9JTG9.1	48.185	303	149	3	17	312	6	307	5.08e-102	304	domestic silkworm	Bombyx mori	moths	RecName: Full=Aldo-keto reductase AKR2E4; AltName: Full=3-dehydroecdysone reductase; AltName: Full=Aldo-keto reductase 2E	SP	0.000723	0.999254	CS pos: 13-14. Pr: 0.9660	SP	0.008024	0.991745	0.000231	CS pos: 17-18. VLP-SY. Pr: 0.4248
PIERAPG00000001525	PIERAPT00000003599	AF	2	5	3	TRUE	FALSE	FALSE	TRUE	3	15.3054	14.9155	14.9155	0.0387878	1.3907	0.714746	0.039536	0.171317	FALSE	unbiased	NA	NA	NA	NA	NA	NA	NA	NA	NA	NA	NA	NA	NA	NA	NA	NA	NA	NA	NA	NA	OTHER	1	1.9e-05		OTHER	0.523407	0.024089	0.452504
PIERAPG00000001561	PIERAPT00000003672	CG1354	3	5	6	TRUE	FALSE	FALSE	FALSE	0	16.8971	16.7485	16.7485	-0.386642	0.931569	0.272463	0.393491	0.655332	FALSE	unbiased	DE	1.27984	0.624009	0.423077	GTP-binding protein CG1354	Q8SWU7.1	77.747	364	81	0	1	364	1	364	0	599	fruit fly	Drosophila melanogaster	flies	RecName: Full=Obg-like ATPase 1	OTHER	1	0		OTHER	0.99931	0.000254	0.000436
PIERAPG00000001580	PIERAPT00000003703	CCT6A	6	5	6	TRUE	FALSE	FALSE	FALSE	0	17.2559	17.1541	17.1541	-0.548826	0.92204	0.186607	0.597759	0.800555	FALSE	unbiased	DE	1.60627	0.73904	0.9	T-complex protein subunit zeta	Q3MHL7.3	73.446	531	141	0	1	531	1	531	0	815	cattle	Bos taurus	even-toed ungulates	RecName: Full=T-complex protein 1 subunit zeta; Short=TCP-1-zeta; AltName: Full=CCT-zeta; AltName: Full=CCT-zeta-1	OTHER	1	1e-06		OTHER	0.840493	0.002067	0.15744
PIERAPG00000001593	PIERAPT00000003734	Prosbeta6	2	5	6	TRUE	FALSE	FALSE	FALSE	0	16.5122	16.3069	16.3069	-0.393826	1.14658	0.376378	0.315334	0.586965	FALSE	unbiased	DE	1.28008	0.624104	0.90625	Proteasome endopeptidase complex	P40304.2	63.755	229	81	1	6	232	7	235	3.53e-107	311	fruit fly	Drosophila melanogaster	flies	RecName: Full=Proteasome subunit beta type-1; AltName: Full=Proteasome 26 kDa subunit; Flags: Precursor	OTHER	1	0		OTHER	0.999925	5.7e-05	1.8e-05
PIERAPG00000001594	PIERAPT00000003735	COPA	5	5	5	TRUE	FALSE	FALSE	TRUE	1	16.8974	16.8159	16.8159	-0.510039	0.808893	0.149427	0.637212	0.824934	FALSE	unbiased	DE	0.59097	0.103276	0.863636	coatomer subunit alpha	Q27954.1	61.929	394	138	4	1	389	368	754	4.99e-168	504	cattle	Bos taurus	even-toed ungulates	RecName: Full=Coatomer subunit alpha; AltName: Full=Alpha-coat protein; Short=Alpha-COP; AltName: Full=HEP-COP; Short=HEPCOP; Contains: RecName: Full=Xenin; AltName: Full=Xenopsin-related peptide; Contains: RecName: Full=Proxenin	OTHER	1	1e-06		OTHER	0.995336	0.004234	0.00043
PIERAPG00000001596	PIERAPT00000003738	COPZ1	1	3	3	TRUE	FALSE	FALSE	TRUE	5	13.7079	13.7612	13.7612	-0.924013	0.728383	-0.0978147	0.804864	0.91685	FALSE	unbiased	DE	1.4153	0.674576	0.857143	Coatomer subunit zeta	P35604.2	61.236	178	68	1	8	185	1	177	3.18e-80	238	cattle	Bos taurus	even-toed ungulates	RecName: Full=Coatomer subunit zeta-1; AltName: Full=Zeta-1-coat protein; Short=Zeta-1 COP	OTHER	1	0		OTHER	0.999811	0.000143	4.6e-05
PIERAPG00000001602	PIERAPT00000003754	ccdc135	3	4	3	TRUE	FALSE	FALSE	TRUE	4	16.028	15.8111	15.8111	-0.230172	1.02536	0.397594	0.197917	0.455974	FALSE	unbiased	DE	1.39289	0.666489	0.857143	dynein regulatory complex subunit 7	Q0V9S9.1	32.773	714	435	11	1	690	159	851	1.75e-114	367	tropical clawed frog	Xenopus tropicalis	frogs & toads	RecName: Full=Dynein regulatory complex subunit 7; AltName: Full=Coiled-coil domain-containing protein 135; AltName: Full=Coiled-coil domain-containing protein lobo homolog	OTHER	1	1e-06		OTHER	0.933031	0.063913	0.003055
PIERAPG00000001610	PIERAPT00000003774	CHCHD3	5	5	6	TRUE	FALSE	FALSE	FALSE	0	18.9844	18.1266	18.1266	0.94637	2.19868	1.57252	7.0773e-05	0.00123443	TRUE	apyrene	NA	NA	NA	NA	NA	NA	NA	NA	NA	NA	NA	NA	NA	NA	NA	NA	NA	NA	NA	NA	OTHER	1	0		OTHER	0.99979	2.2e-05	0.000187
PIERAPG00000001614	PIERAPT00000003796	ncl-1AIFM1	7	5	6	TRUE	FALSE	FALSE	FALSE	0	15.007	16.6583	16.6583	-3.7569	-2.29764	-3.02727	1.73362e-07	6.70065e-06	TRUE	eupyrene	DE	1.35824	0.653766	0.833333	apoptosis-inducing factor 1, mitochondrial	O95831.1	34.177	474	266	10	184	632	129	581	7.85e-71	244	human	Homo sapiens	primates	RecName: Full=Apoptosis-inducing factor 1, mitochondrial; AltName: Full=Programmed cell death protein 8; Flags: Precursor	OTHER	1	0		OTHER	0.730512	0.004937	0.264552
PIERAPG00000001631	PIERAPT00000003855	ispESu(var)205	2	3	2	TRUE	FALSE	FALSE	TRUE	6	14.8771	13.6602	13.6602	1.2943	3.16754	2.23092	0.00012189	0.00187575	TRUE	apyrene	DE	0.699287	0.351864	0.756757	Chromo domain-containing protein LHP1	P05205.2	47.059	51	24	2	96	146	24	71	4.06e-08	57.4	fruit fly	Drosophila melanogaster	flies	RecName: Full=Heterochromatin protein 1; Short=HP1; AltName: Full=Non-histone chromosomal protein C1A9 antigen	OTHER	1	0		OTHER	0.999953	1e-06	4.6e-05
PIERAPG00000001632	PIERAPT00000003856	HADHB_2	3	5	6	TRUE	FALSE	FALSE	FALSE	0	16.4049	16.0553	16.0553	-0.216646	1.49861	0.64098	0.132537	0.356228	FALSE	unbiased	DE	1.10134	0.551244	0.895833	Trifunctional enzyme subunit beta, mitochondrial	Q8HXX4.1	64.479	259	79	3	17	264	13	269	1.24e-113	337	crab-eating macaque	Macaca fascicularis	primates	RecName: Full=Trifunctional enzyme subunit beta, mitochondrial; AltName: Full=TP-beta; Includes: RecName: Full=3-ketoacyl-CoA thiolase; AltName: Full=Acetyl-CoA acyltransferase; AltName: Full=Beta-ketothiolase; Flags: Precursor	OTHER	1	0		mTP	0.014664	1.4e-05	0.985323	CS pos: 30-31. RAL-SV. Pr: 0.3844
PIERAPG00000001644	PIERAPT00000003881	DARS	3	5	6	TRUE	FALSE	FALSE	FALSE	0	15.702	15.5363	15.5363	-0.285366	0.893132	0.303883	0.290179	0.568054	FALSE	unbiased	DE	1.25462	0.614154	0.864865	Aspartyl-tRNA synthetase, cytoplasmic	P14868.2	78.819	288	61	0	2	289	214	501	2.05e-172	489	human	Homo sapiens	primates	RecName: Full=Aspartate--tRNA ligase, cytoplasmic; AltName: Full=Aspartyl-tRNA synthetase; Short=AspRS; AltName: Full=Cell proliferation-inducing gene 40 protein	OTHER	1	1e-06		OTHER	0.999078	0.000229	0.000693
PIERAPG00000001653	PIERAPT00000003901	VATC	10	5	6	TRUE	FALSE	FALSE	FALSE	0	17.4208	18.402	18.402	-2.57385	-1.02398	-1.79892	0.000157627	0.00231838	TRUE	eupyrene	DE	1.44124	0.6838	0.9	V-type proton ATPase subunit C	Q9U5N1.1	90.13	385	38	0	1	385	1	385	0	736	tobacco hornworm	Manduca sexta	moths	RecName: Full=V-type proton ATPase subunit C; Short=V-ATPase subunit C; AltName: Full=Vacuolar proton pump subunit C	OTHER	1	0		OTHER	0.999974	2.1e-05	6e-06
PIERAPG00000001660	PIERAPT00000003916	Rpn13adrm1b	3	5	5	TRUE	FALSE	FALSE	TRUE	1	15.5026	15.6452	15.6452	-0.913348	0.390601	-0.261374	0.407614	0.66613	FALSE	unbiased	DE	2.06015	0.860217	0.75	Proteasomal ubiquitin receptor ADRM1	Q7K2G1.1	49.58	357	143	10	24	373	18	344	8.46e-105	318	fruit fly	Drosophila melanogaster	flies	RecName: Full=Proteasomal ubiquitin receptor ADRM1 homolog; AltName: Full=Regulatory particle non-ATPase 13 protein; AltName: Full=p42E	OTHER	1	0		OTHER	0.999087	0.000188	0.000725
PIERAPG00000001672	PIERAPT00000003934	G107070	9	5	6	TRUE	FALSE	FALSE	FALSE	0	17.9979	17.7209	17.7209	-0.176477	1.19226	0.507892	0.135091	0.359306	FALSE	unbiased	NA	NA	NA	NA	NA	Q17I16.1	36.434	1032	588	19	34	1029	15	1014	0	656	yellow fever mosquito	Aedes aegypti	mosquitos	RecName: Full=WD repeat-containing protein on Y chromosome; Short=WD40 Y	OTHER	1	0		OTHER	0.999397	5.2e-05	0.000551
PIERAPG00000001681	PIERAPT00000003961	At5g14430metG	8	5	6	TRUE	FALSE	FALSE	FALSE	0	19.7701	19.4605	19.4605	-0.492575	1.62774	0.567581	0.272839	0.548318	FALSE	unbiased	NA	NA	NA	NA	NA	NA	NA	NA	NA	NA	NA	NA	NA	NA	NA	NA	NA	NA	NA	NA	OTHER	1	0		OTHER	0.999952	3e-06	4.6e-05
PIERAPG00000001685	PIERAPT00000003985	RpL31	4	5	6	TRUE	FALSE	FALSE	FALSE	0	18.5058	18.1846	18.1846	-0.450252	1.62833	0.589038	0.246785	0.517935	FALSE	unbiased	DE	1.82139	0.802094	0.24	60S ribosomal protein L31	Q7KF90.1	92.969	128	5	1	1	128	1	124	3.72e-75	221	fall armyworm	Heliothis virescens;Spodoptera frugiperda	moths	RecName: Full=60S ribosomal protein L31	OTHER	1	0		OTHER	0.999903	8e-06	8.9e-05
PIERAPG00000001690	PIERAPT00000003993	GOT2	10	5	6	TRUE	FALSE	FALSE	FALSE	0	19.664	19.3734	19.3734	-0.312715	1.37839	0.532838	0.200063	0.456738	FALSE	unbiased	DE	1.01724	0.514543	0.884615	Aspartate aminotransferase	Q4R559.1	63.065	398	147	0	33	430	32	429	0	548	crab-eating macaque	Macaca fascicularis	primates	RecName: Full=Aspartate aminotransferase, mitochondrial; Short=mAspAT; AltName: Full=Fatty acid-binding protein; Short=FABP-1; AltName: Full=Glutamate oxaloacetate transaminase 2; AltName: Full=Kynurenine aminotransferase 4; AltName: Full=Kynurenine aminotransferase IV; AltName: Full=Kynurenine--oxoglutarate transaminase 4; AltName: Full=Kynurenine--oxoglutarate transaminase IV; AltName: Full=Pla…	OTHER	1	0		OTHER	0.548142	0.000257	0.451601
PIERAPG00000001701	PIERAPT00000004033	Atp5s	1	4	3	TRUE	FALSE	FALSE	TRUE	4	14.3065	14.1843	14.1843	-1.08165	1.52968	0.224014	0.720611	0.870389	FALSE	unbiased	DE	1.67471	0.760198	0.864865	ATP synthase subunit s, mitochondrial	Q5XIM4.1	35.979	189	111	4	12	190	7	195	3.08e-30	112	Norway rat	Rattus norvegicus	rodents	RecName: Full=ATP synthase subunit s, mitochondrial; AltName: Full=ATP synthase-coupling factor B; AltName: Full=Distal membrane arm assembly complex 2-like protein; AltName: Full=Mitochondrial ATP synthase regulatory component factor B; Flags: Precursor	OTHER	1	0		OTHER	0.65547	9.2e-05	0.344438
PIERAPG00000001711	PIERAPT00000004050	NRD1	2	5	5	TRUE	FALSE	FALSE	TRUE	1	14.8599	14.9596	14.9596	-0.832583	0.466806	-0.182888	0.558718	0.774469	FALSE	unbiased	DE	1.03608	0.522901	0.7	Nardilysin	Q8BHG1.1	39.681	940	500	13	146	1078	219	1098	0	687	house mouse	Mus musculus	rodents	RecName: Full=Nardilysin; AltName: Full=N-arginine dibasic convertase; Short=NRD convertase; Short=NRD-C; AltName: Full=Nardilysin convertase; Flags: Precursor	OTHER	1	0		OTHER	0.996982	1.2e-05	0.003005
PIERAPG00000001713	PIERAPT00000004054	GalNAc-T2	2	5	6	TRUE	FALSE	FALSE	FALSE	0	16.2148	15.9925	15.9925	-0.702692	1.51764	0.407476	0.447542	0.691921	FALSE	unbiased	DE	1.34622	0.649291	0.933333	Polypeptide N-acetylgalactosaminyltransferase	Q8MV48.2	71.399	479	137	0	61	539	64	542	0	743	fruit fly	Drosophila melanogaster	flies	RecName: Full=N-acetylgalactosaminyltransferase 7; AltName: Full=Protein-UDP acetylgalactosaminyltransferase 7; AltName: Full=UDP-GalNAc:polypeptide N-acetylgalactosaminyltransferase 7; Short=pp-GaNTase 7; AltName: Full=dGalNAc-T2	OTHER	1	3e-06		SP	0.308218	0.67652	0.015262	CS pos: 34-35. VRT-NV. Pr: 0.6920
PIERAPG00000001716	PIERAPT00000004060	STT3A	2	5	6	TRUE	FALSE	FALSE	FALSE	0	16.099	15.5717	15.5717	0.366705	1.56686	0.966784	0.00357228	0.028272	TRUE	apyrene	DE	1.48494	0.699007	0.949153	Dolichyl-diphosphooligosaccharide--protein glycotransferase	F1PJP5.3	76.618	680	155	2	1	678	25	702	0	1096	dog	Canis lupus familiaris	carnivores	RecName: Full=Dolichyl-diphosphooligosaccharide--protein glycosyltransferase subunit STT3A; Short=Oligosaccharyl transferase subunit STT3A; Short=STT3-A	OTHER	0.953733	0.04627		OTHER	0.987684	0.000996	0.01132
PIERAPG00000001722	PIERAPT00000004073	Spag6	10	5	6	TRUE	FALSE	FALSE	FALSE	0	18.0468	17.7903	17.7903	-0.553276	1.49363	0.470176	0.344294	0.609389	FALSE	unbiased	DE	0.766417	0.395893	0.571429	Armadillo repeat containing protein	Q9JLI7.1	51.724	203	95	1	1	200	24	226	1.21e-62	204	house mouse	Mus musculus	rodents	RecName: Full=Sperm-associated antigen 6; AltName: Full=Axoneme central apparatus protein; AltName: Full=Protein PF16 homolog	OTHER	1	0		OTHER	0.994269	0.000543	0.005188
PIERAPG00000001724	PIERAPT00000004077	Pgam5	1	3	1	FALSE	FALSE	FALSE	TRUE	7	14.6115	14.5481	14.5481	-0.534685	0.767155	0.116235	0.709767	0.8642	FALSE	unbiased	DE	2.43991	0.926955	0.77193	Serine/threonine-protein phosphatase Pgam5, mitochondrial	Q29HG0.1	55.036	278	121	2	9	282	3	280	9.04e-111	325	Drosophila pseudoobscura pseudoobscura	Drosophila pseudoobscura pseudoobscura	flies	RecName: Full=Serine/threonine-protein phosphatase Pgam5, mitochondrial; AltName: Full=Phosphoglycerate mutase family member 5 homolog	OTHER	0.939209	0.060808		SP	0.25136	0.613996	0.134645	CS pos: 23-24. GFA-YY. Pr: 0.9318
PIERAPG00000001735	PIERAPT00000004128	atpG	4	5	6	TRUE	FALSE	FALSE	FALSE	0	16.5381	17.6377	17.6377	-2.845	-1.18684	-2.01592	9.88604e-05	0.00157987	TRUE	eupyrene	NA	NA	NA	NA	NA	NA	NA	NA	NA	NA	NA	NA	NA	NA	NA	NA	NA	NA	NA	NA	SP	0.000297	0.999684	CS pos: 18-19. Pr: 0.9792	SP	0.010611	0.989325	6.3e-05	CS pos: 18-19. VCG-NP. Pr: 0.9410
PIERAPG00000001749	PIERAPT00000004171	ACLY	19	5	6	TRUE	FALSE	FALSE	FALSE	0	19.2292	19.3124	19.3124	-0.91545	0.610315	-0.152568	0.676993	0.848432	FALSE	unbiased	DE	1.40449	0.670689	0.85	ATP-citrate synthase	Q91V92.1	64.541	894	302	4	1	886	200	1086	0	1212	house mouse	Mus musculus	rodents	RecName: Full=ATP-citrate synthase; AltName: Full=ATP-citrate (pro-S-)-lyase; AltName: Full=Citrate cleavage enzyme	OTHER	0.999759	0.000299		OTHER	0.999715	0.000275	1e-05
PIERAPG00000001756	PIERAPT00000004208	CG6455	31	5	6	TRUE	FALSE	FALSE	FALSE	0	21.2339	21.4053	21.4053	-1.10889	0.480138	-0.314377	0.413604	0.667531	FALSE	unbiased	DE	1.04368	0.52625	0.592593	MICOS complex subunit MIC60	P91928.4	33.811	698	404	13	47	706	62	739	4.18e-106	342	fruit fly	Drosophila melanogaster	flies	RecName: Full=MICOS complex subunit Mic60	OTHER	0.999367	0.000631		mTP	0.272723	0.001861	0.725416	CS pos: 38-39. RRN-AS. Pr: 0.4256
PIERAPG00000001786	PIERAPT00000004287	Mdh1	1	3	3	TRUE	FALSE	FALSE	TRUE	5	14.7604	14.3036	14.3036	-0.0754808	1.75028	0.837398	0.069583	0.241926	FALSE	unbiased	DE	1.51969	0.710804	0.605263	malate dehydrogenase, cytoplasmic-like	P14152.3	23.795	332	207	13	10	332	3	297	6.6e-09	60.5	house mouse	Mus musculus	rodents	RecName: Full=Malate dehydrogenase, cytoplasmic; AltName: Full=Cytosolic malate dehydrogenase	OTHER	1	0		OTHER	0.987686	0.007165	0.005149
PIERAPG00000001795	PIERAPT00000004308	fpi-1	2	5	6	TRUE	FALSE	FALSE	FALSE	0	15.5678	15.3242	15.3242	-0.70383	1.59695	0.446561	0.422328	0.672972	FALSE	unbiased	DE	3.84918	0.968076	0.814815	Fungal protease inhibitor-1	B0JFB8.1	71.154	104	30	0	1	104	1	104	9.28e-51	158	Antheraea mylitta	Antheraea mylitta	moths	RecName: Full=Fungal protease inhibitor-1; Flags: Precursor	SP	0.000192	0.999793	CS pos: 19-20. Pr: 0.9779	SP	0	1	0	CS pos: 19-20. AYG-DL. Pr: 0.8705
PIERAPG00000001799	PIERAPT00000004326	Tceb2	3	5	6	TRUE	FALSE	FALSE	FALSE	0	17.913	17.4809	17.4809	0.0971628	1.48699	0.792074	0.0280259	0.136731	FALSE	unbiased	DE	2.02146	0.851645	0.933333	Transcription elongation factor B polypeptide	P62870.1	61.607	112	41	2	1	112	1	110	3.89e-42	137	Norway rat	Mus musculus;Rattus norvegicus	rodents	RecName: Full=Elongin-B; Short=EloB; AltName: Full=Elongin 18 kDa subunit; AltName: Full=RNA polymerase II transcription factor SIII subunit B; AltName: Full=SIII p18; AltName: Full=Transcription elongation factor B polypeptide 2	OTHER	1	0		OTHER	0.991927	0.000164	0.007909
PIERAPG00000001805	PIERAPT00000004334	SUCLA2	13	5	6	TRUE	FALSE	FALSE	FALSE	0	20.3566	20.3509	20.3509	-0.808618	0.829407	0.0103945	0.97885	0.996426	FALSE	unbiased	DE	1.53971	0.717478	0.909091	Succinate-CoA ligase subunit beta	Q9YI37.1	63.483	356	128	2	38	392	1	355	1.28e-161	462	rock pigeon	Columba livia	birds	RecName: Full=Succinate--CoA ligase [ADP-forming] subunit beta, mitochondrial; AltName: Full=ATP-specific succinyl-CoA synthetase subunit beta; Short=A-SCS; AltName: Full=Succinyl-CoA synthetase beta-A chain; Short=SCS-betaA; Flags: Precursor	OTHER	1	0		OTHER	0.546267	0.002595	0.451138
PIERAPG00000001836	PIERAPT00000004402	Cad86C	1	5	5	TRUE	FALSE	FALSE	TRUE	1	13.329	13.4387	13.4387	-1.03313	0.6308	-0.201167	0.614961	0.807318	FALSE	unbiased	NA	NA	NA	NA	NA	NA	NA	NA	NA	NA	NA	NA	NA	NA	NA	NA	NA	NA	NA	NA	OTHER	1	0		OTHER	0.992819	0.00421	0.002971
PIERAPG00000001839	PIERAPT00000004405	RpL23	5	5	6	TRUE	FALSE	FALSE	FALSE	0	18.5726	18.2441	18.2441	-0.423616	1.62803	0.602205	0.231	0.497952	FALSE	unbiased	DE	1.79984	0.796234	0.24	60S ribosomal protein L23	P48159.2	94.697	132	7	0	1	132	9	140	1.36e-87	253	fruit fly	Drosophila melanogaster	flies	RecName: Full=60S ribosomal protein L23; AltName: Full=L17A	OTHER	1	0		OTHER	0.756496	0.068459	0.175045
PIERAPG00000001853	PIERAPT00000004440	Vha36-3vha-14Vha36-1	8	4	6	TRUE	FALSE	FALSE	TRUE	1	14.1206	16.3151	16.3151	-4.84445	-3.20229	-4.02337	1.80653e-08	1.07386e-06	TRUE	eupyrene	NA	NA	NA	NA	NA	Q9NEF6.1	28.216	241	166	3	16	250	6	245	2.58e-22	100	fruit fly	Drosophila melanogaster	flies	RecName: Full=Probable V-type proton ATPase subunit D 2; Short=V-ATPase subunit D 2; AltName: Full=Vacuolar H+ ATPase subunit 36-3; AltName: Full=Vacuolar proton pump subunit D 2	OTHER	1	0		OTHER	0.999362	1.2e-05	0.000627
PIERAPG00000001854	PIERAPT00000004443	GMPR2	1	5	6	TRUE	FALSE	FALSE	FALSE	0	16.5656	16.3146	16.3146	-0.436098	1.35643	0.460168	0.292246	0.568992	FALSE	unbiased	DE	1.25524	0.614397	0.769231	GMP reductase	Q9P2T1.1	73.988	346	89	1	1	346	1	345	0	543	human	Homo sapiens	primates	RecName: Full=GMP reductase 2; Short=GMPR 2; AltName: Full=Guanosine 5'-monophosphate oxidoreductase 2; Short=Guanosine monophosphate reductase 2	OTHER	1	0		OTHER	0.999676	9.1e-05	0.000233
PIERAPG00000001858	PIERAPT00000004447	Phm	2	5	6	TRUE	FALSE	FALSE	FALSE	0	16.831	16.9957	16.9957	-1.05407	0.450019	-0.302025	0.406802	0.665914	FALSE	unbiased	DE	2.75649	0.958463	0.938776	peptidylglycine alpha-hydroxylating monooxygenase	O01404.2	56.347	323	133	4	20	337	42	361	4.08e-130	379	fruit fly	Drosophila melanogaster	flies	RecName: Full=Peptidylglycine alpha-hydroxylating monooxygenase; Short=dPHM; Flags: Precursor	SP	0.000215	0.999752	CS pos: 24-25. Pr: 0.9578	SP	0.00792	0.992079	1e-06	CS pos: 24-25. VLT-FE. Pr: 0.6085
PIERAPG00000001878	PIERAPT00000004508	Mycbpap	3	4	3	TRUE	FALSE	FALSE	TRUE	4	15.8052	15.5665	15.5665	-0.42137	1.29675	0.437691	0.295824	0.571698	FALSE	unbiased	DE	1.62731	0.745654	0.551724	MYCBP-associated protein-like	Q5SUV2.1	25.057	435	277	17	24	435	193	601	1.19e-11	71.2	house mouse	Mus musculus	rodents	RecName: Full=MYCBP-associated protein; AltName: Full=AMAM-1; AltName: Full=AMY-1-binding protein 1; Short=AMAP-1	OTHER	1	0		OTHER	0.999972	2e-06	2.6e-05
PIERAPG00000001894	PIERAPT00000004565	Rpn11	2	5	6	TRUE	FALSE	FALSE	FALSE	0	16.7212	16.4501	16.4501	-0.238475	1.23275	0.497139	0.171022	0.41913	FALSE	unbiased	DE	1.51796	0.710221	0.680851	26S proteasome non-ATPase regulatory subunit 14	Q9V3H2.1	93.569	311	17	1	1	311	1	308	0	602	fruit fly	Drosophila melanogaster	flies	RecName: Full=26S proteasome non-ATPase regulatory subunit 14; AltName: Full=26S proteasome regulatory complex subunit p37B; AltName: Full=26S proteasome regulatory subunit rpn11; AltName: Full=Yippee-interacting protein 5	OTHER	1	0		OTHER	0.963549	0.02232	0.014131
PIERAPG00000001896	PIERAPT00000004569	HCFC1_2	2	5	3	TRUE	FALSE	FALSE	TRUE	3	13.9673	13.9568	13.9568	-1.00762	1.04594	0.0191618	0.968905	0.994025	FALSE	unbiased	DE	1.53615	0.716296	0.8125	Host cell factor	P51610.2	71.466	382	109	0	8	389	18	399	0	643	human	Homo sapiens	primates	RecName: Full=Host cell factor 1; Short=HCF; Short=HCF-1; AltName: Full=C1 factor; AltName: Full=CFF; AltName: Full=VCAF; AltName: Full=VP16 accessory protein; Contains: RecName: Full=HCF N-terminal chain 1; Contains: RecName: Full=HCF N-terminal chain 2; Contains: RecName: Full=HCF N-terminal chain 3; Contains: RecName: Full=HCF N-terminal chain 4; Contains: RecName: Full=HCF N-terminal chain 5;…	OTHER	1	0		OTHER	0.991358	0.000169	0.008473
PIERAPG00000001898	PIERAPT00000004573	WRKY19	3	3	5	TRUE	FALSE	FALSE	TRUE	3	14.6657	15.517	15.517	-2.58216	-0.53937	-1.56076	0.00516829	0.0376979	TRUE	eupyrene	NA	NA	NA	NA	NA	NA	NA	NA	NA	NA	NA	NA	NA	NA	NA	NA	NA	NA	NA	NA	SP	0.000343	0.999616	CS pos: 24-25. Pr: 0.9647	SP	0.001537	0.998458	4e-06	CS pos: 24-25. ISM-ED. Pr: 0.7226
PIERAPG00000001903	PIERAPT00000004589	Agbl3	3	5	6	TRUE	FALSE	FALSE	FALSE	0	20.4648	20.0255	20.0255	-0.274225	1.8849	0.805339	0.133215	0.356527	FALSE	unbiased	NA	NA	NA	NA	NA	NA	NA	NA	NA	NA	NA	NA	NA	NA	NA	NA	NA	NA	NA	NA	OTHER	1	0		OTHER	0.986866	0.004765	0.008369
PIERAPG00000001904	PIERAPT00000004590	csgA	4	5	6	TRUE	FALSE	FALSE	FALSE	0	17.6876	16.9099	16.9099	0.725931	2.12578	1.42586	0.000539532	0.00656433	TRUE	apyrene	DE	1.80141	0.796664	0.315789	C-factor isoform X1	P21158.1	41.212	165	86	1	80	244	13	166	2.14e-41	142	Myxococcus xanthus	Myxococcus xanthus	d-proteobacteria	RecName: Full=C-factor; AltName: Full=C signal	OTHER	1	0		OTHER	0.988731	0.001093	0.010176
PIERAPG00000001905	PIERAPT00000004591	NDUFA13	2	5	6	TRUE	FALSE	FALSE	FALSE	0	16.3242	16.7094	16.7094	-1.69992	0.28721	-0.706355	0.151117	0.385639	FALSE	unbiased	DE	0.665671	0.274716	0.786885	NADH dehydrogenase [ubiquinone] 1 alpha subcomplex subunit 13	Q0MQ88.3	35.433	127	75	2	10	136	7	126	7.2e-18	77.8	Bornean orangutan	Pongo pygmaeus	primates	RecName: Full=NADH dehydrogenase [ubiquinone] 1 alpha subcomplex subunit 13; AltName: Full=Complex I-B16.6; Short=CI-B16.6; AltName: Full=NADH-ubiquinone oxidoreductase B16.6 subunit	OTHER	0.999994	2.9e-05		OTHER	0.998944	8.4e-05	0.000972
PIERAPG00000001919	PIERAPT00000004624	Mst1rsptP	3	0	4	FALSE	TRUE	FALSE	TRUE	7	14.6396	14.8674	14.8674	-1.08594	0.250546	-0.417696	0.203539	0.462436	FALSE	eupyrene	NA	NA	NA	NA	NA	NA	NA	NA	NA	NA	NA	NA	NA	NA	NA	NA	NA	NA	NA	NA	OTHER	1	0		OTHER	0.999943	1.4e-05	4.3e-05
PIERAPG00000001928	PIERAPT00000004642	TNPO1	2	5	6	TRUE	FALSE	FALSE	FALSE	0	17.6363	18.0731	18.0731	-1.81137	0.209455	-0.800957	0.112183	0.328833	FALSE	unbiased	DE	0.676465	0.299488	0.732143	Importin N-terminal domain-containing protein (Fragment)	Q92973.2	72.65	351	94	1	1	351	9	357	4.37e-176	519	human	Homo sapiens	primates	RecName: Full=Transportin-1; AltName: Full=Importin beta-2; AltName: Full=Karyopherin beta-2; AltName: Full=M9 region interaction protein; Short=MIP	OTHER	1	0		OTHER	0.999769	8.6e-05	0.000145
PIERAPG00000001949	PIERAPT00000004689	THO2	2	5	6	TRUE	FALSE	FALSE	FALSE	0	20.1515	21.3017	21.3017	-2.85802	-1.35922	-2.10862	2.06533e-05	0.000423775	TRUE	eupyrene	NA	NA	NA	NA	NA	NA	NA	NA	NA	NA	NA	NA	NA	NA	NA	NA	NA	NA	NA	NA	SP	0.000314	0.999645	CS pos: 17-18. Pr: 0.9794	SP	0.008606	0.991391	4e-06	CS pos: 17-18. VVC-DF. Pr: 0.8024
PIERAPG00000001958	PIERAPT00000004714	tsaC1	2	5	5	TRUE	FALSE	FALSE	TRUE	1	13.3193	13.5327	13.5327	-1.35992	0.577535	-0.391192	0.404277	0.663361	FALSE	unbiased	DE	1.66454	0.75712	0.676471	3-dehydroecdysone 3alpha-reductase	P94681.1	33.846	260	149	6	1	245	1	252	8.33e-37	133	Comamonas testosteroni	Comamonas testosteroni	b-proteobacteria	RecName: Full=4-formylbenzenesulfonate dehydrogenase TsaC1/TsaC2; AltName: Full=Toluenesulfonate zinc-independent alcohol dehydrogenase TsaC	OTHER	1	0		OTHER	0.996154	0.002189	0.001658
PIERAPG00000001976	PIERAPT00000004755	RpL24	3	5	6	TRUE	FALSE	FALSE	FALSE	0	18.7809	18.5596	18.5596	-0.675783	1.48718	0.4057	0.437781	0.685265	FALSE	unbiased	DE	1.4096	0.672528	0.47619	Ribosomal protein L24	Q6F444.1	91.852	135	11	0	1	135	21	155	1.7e-68	206	diamondback moth	Plutella xylostella	moths	RecName: Full=60S ribosomal protein L24	OTHER	1	0		OTHER	0.99633	1.6e-05	0.003654
PIERAPG00000001997	PIERAPT00000004797	Lam	11	5	6	TRUE	FALSE	FALSE	FALSE	0	18.9374	18.9057	18.9057	-0.904685	1.02116	0.0582397	0.89949	0.963007	FALSE	unbiased	DE	1.60133	0.737473	0.386364	Putative nuclear envelope protein (Fragment)	P08928.4	44.759	353	170	4	1	337	279	622	3.95e-96	300	fruit fly	Drosophila melanogaster	flies	RecName: Full=Lamin Dm0; Flags: Precursor	OTHER	1	0		OTHER	0.99998	1e-06	1.9e-05
PIERAPG00000001998	PIERAPT00000004798	nas-14	28	5	6	TRUE	FALSE	FALSE	FALSE	0	24.5424	23.6582	23.6582	0.959146	2.28304	1.62109	9.1868e-05	0.00149691	TRUE	apyrene	DE	0.724026	0.37448	0.85	Metalloendopeptidase	Q19269.2	37.198	207	113	6	154	356	123	316	1e-28	124	Caenorhabditis elegans	Caenorhabditis elegans	nematodes	RecName: Full=Zinc metalloproteinase nas-14; AltName: Full=Nematode astacin 14; Flags: Precursor	OTHER	0.968476	0.031553		SP	0.168779	0.822275	0.008946	CS pos: 19-20. IKC-VI. Pr: 0.7819
PIERAPG00000001999	PIERAPT00000004800	RAB5B	1	4	5	TRUE	FALSE	FALSE	TRUE	2	14.4248	14.3652	14.3652	-0.832625	1.05125	0.109312	0.80864	0.917433	FALSE	unbiased	DE	1.79033	0.793615	0.269231	Ras-related protein Rab-5B	P61020.1	88.398	181	19	2	3	182	2	181	1.88e-117	334	human	Pongo abelii;Homo sapiens;Mus musculus	primates;rodents	RecName: Full=Ras-related protein Rab-5B	OTHER	1	0		OTHER	0.997272	0.002022	0.000705
PIERAPG00000002001	PIERAPT00000004802	Vat1l	1	4	4	TRUE	FALSE	FALSE	TRUE	3	13.6884	14.1246	14.1246	-1.73018	0.130617	-0.799782	0.0870936	0.278901	FALSE	unbiased	NA	NA	NA	NA	NA	Q80TB8.2	47.706	218	71	3	57	231	75	292	9.09e-59	196	house mouse	Mus musculus	rodents	RecName: Full=Synaptic vesicle membrane protein VAT-1 homolog-like	OTHER	1	6e-06		OTHER	0.876555	0.05294	0.070505
PIERAPG00000002003	PIERAPT00000004804	GALM	15	5	6	TRUE	FALSE	FALSE	FALSE	0	21.6507	21.1904	21.1904	-0.0344762	1.72245	0.843987	0.058564	0.21867	FALSE	unbiased	DE	0.736948	0.381049	0.722222	Aldose-1-epimerase	Q5EA79.1	39.084	371	170	6	96	466	27	341	1.39e-72	235	cattle	Bos taurus	even-toed ungulates	RecName: Full=Aldose 1-epimerase; AltName: Full=Galactose mutarotase	OTHER	1	0		OTHER	0.999407	0.000143	0.00045
PIERAPG00000002019	PIERAPT00000004867	ADSL	7	5	6	TRUE	FALSE	FALSE	FALSE	0	17.982	18.0941	18.0941	-0.906218	0.495188	-0.205515	0.542544	0.763512	FALSE	unbiased	DE	0.946385	0.482422	0.863636	Adenylosuccinate lyase	P21265.2	70.437	389	115	0	1	389	90	478	0	579	chicken	Gallus gallus	birds	RecName: Full=Adenylosuccinate lyase; Short=ADSL; Short=ASL; AltName: Full=Adenylosuccinase; Short=ASase	OTHER	1	2e-06		OTHER	0.991823	0.001817	0.006359
PIERAPG00000002037	PIERAPT00000004922	cotO	1	5	5	TRUE	FALSE	FALSE	TRUE	1	14.3045	14.9496	14.9496	-2.48844	0.12282	-1.18281	0.0727648	0.249351	FALSE	unbiased	NA	NA	NA	NA	NA	NA	NA	NA	NA	NA	NA	NA	NA	NA	NA	NA	NA	NA	NA	NA	SP	0.000202	0.999766	CS pos: 22-23. Pr: 0.7875	SP	9.5e-05	0.9999	5e-06	CS pos: 18-19. VHA-FV. Pr: 0.9665
PIERAPG00000002040	PIERAPT00000004937	leuS_4	20	5	6	TRUE	FALSE	FALSE	FALSE	0	23.8846	24.3641	24.3641	-1.61248	-0.145574	-0.879025	0.0218485	0.115155	FALSE	unbiased	DE	5.50043	0.968076	0.708333	Seminal fluid protein 32	NA	NA	NA	NA	NA	NA	NA	NA	NA	NA	NA	NA	NA	NA	NA	SP	0.000233	0.999746	CS pos: 17-18. Pr: 0.9818	SP	0.001342	0.998655	2e-06	CS pos: 17-18. VNA-LY. Pr: 0.9034
PIERAPG00000002042	PIERAPT00000004939	PMPCB	11	5	6	TRUE	FALSE	FALSE	FALSE	0	19.5761	19.4052	19.4052	-0.748301	1.37497	0.313332	0.540041	0.762735	FALSE	unbiased	DE	1.5812	0.731033	0.625	Beta-MPP	Q3SZ71.1	69.643	392	117	2	16	406	42	432	0	572	cattle	Bos taurus	even-toed ungulates	RecName: Full=Mitochondrial-processing peptidase subunit beta; AltName: Full=Beta-MPP; Flags: Precursor	OTHER	0.999987	3.9e-05		mTP	0.00933	5.2e-05	0.990618	CS pos: 18-19. RLF-AT. Pr: 0.7172
PIERAPG00000002055	PIERAPT00000004959	prrc1	1	5	6	TRUE	FALSE	FALSE	FALSE	0	14.7358	14.8596	14.8596	-1.27581	0.822196	-0.226808	0.652602	0.835612	FALSE	unbiased	DE	1.31986	0.639369	0.56	Putative rna polymerase ii c-terminal domain-binding protein ra4 (Fragment)	Q5XJA3.2	43.028	251	139	4	104	353	180	427	3.33e-59	200	zebrafish	Danio rerio	bony fishes	RecName: Full=Protein PRRC1; AltName: Full=Proline-rich and coiled-coil-containing protein 1; AltName: Full=Protein misty somites	OTHER	1	0		OTHER	0.993872	0.005323	0.000805
PIERAPG00000002057	PIERAPT00000004965	Uqcrh	1	5	6	TRUE	FALSE	FALSE	FALSE	0	16.606	16.4983	16.4983	-0.860567	1.25566	0.197545	0.697259	0.86019	FALSE	unbiased	DE	2.09087	0.86679	0.666667	Cytochrome b-c1 complex subunit 6	Q5M9I5.1	44.776	67	37	0	19	85	23	89	3.79e-11	56.6	Norway rat	Rattus norvegicus	rodents	RecName: Full=Cytochrome b-c1 complex subunit 6, mitochondrial; AltName: Full=Complex III subunit 6; AltName: Full=Complex III subunit VIII; AltName: Full=Cytochrome c1 non-heme 11 kDa protein; AltName: Full=Mitochondrial hinge protein; AltName: Full=Ubiquinol-cytochrome c reductase complex 11 kDa protein; Flags: Precursor	OTHER	1	2e-06		OTHER	0.894308	0.008077	0.097615
PIERAPG00000002059	PIERAPT00000004969	ANX2	7	5	6	TRUE	FALSE	FALSE	FALSE	0	19.8957	19.7942	19.7942	-0.602614	0.974769	0.186077	0.623498	0.813385	FALSE	unbiased	NA	NA	NA	NA	NA	NA	NA	NA	NA	NA	NA	NA	NA	NA	NA	NA	NA	NA	NA	NA	OTHER	1	0		OTHER	0.984471	0.000241	0.015288
PIERAPG00000002061	PIERAPT00000004971	TY1B-JR1	6	5	6	TRUE	FALSE	FALSE	FALSE	0	19.4329	21.345	21.345	-4.21542	-2.79552	-3.50547	1.6248e-08	1.07386e-06	TRUE	eupyrene	NA	NA	NA	NA	NA	NA	NA	NA	NA	NA	NA	NA	NA	NA	NA	NA	NA	NA	NA	NA	SP	0.001229	0.998738	CS pos: 20-21. Pr: 0.9457	SP	0.337532	0.659568	0.0029	CS pos: 20-21. VQG-SV. Pr: 0.7845
PIERAPG00000002065	PIERAPT00000004975	ox	3	5	6	TRUE	FALSE	FALSE	FALSE	0	16.2571	16.6373	16.6373	-1.50069	0.106586	-0.697054	0.0845311	0.273861	FALSE	unbiased	DE	2.27877	0.902492	0.9	Ubiquinol cytochrome-c reductase complex subunit 9	Q9XY35.1	61.538	52	20	0	7	58	4	55	2.85e-18	72.8	fruit fly	Drosophila melanogaster	flies	RecName: Full=Cytochrome b-c1 complex subunit 9; AltName: Full=Complex III subunit 9; AltName: Full=Complex III subunit X; AltName: Full=Protein oxen; AltName: Full=Ubiquinol-cytochrome c reductase complex 6.3 kDa protein	OTHER	0.99914	0.000874		mTP	0.282868	0.042222	0.67491	CS pos: 37-38. IAS-VS. Pr: 0.1034
PIERAPG00000002103	PIERAPT00000005053	GF22600	2	5	6	TRUE	FALSE	FALSE	FALSE	0	15.3229	15.3242	15.3242	-1.05752	1.0528	-0.00236179	0.996269	0.999974	FALSE	unbiased	DE	1.34548	0.649015	0.516667	Putative class ii aldolase/adducin domain protein (Fragment)	B3MW09.1	72.3	213	58	1	4	215	9	221	1.03e-111	322	Drosophila ananassae	Drosophila ananassae	flies	RecName: Full=Probable methylthioribulose-1-phosphate dehydratase; Short=MTRu-1-P dehydratase	OTHER	1	0		OTHER	0.998595	0.001199	0.000206
PIERAPG00000002110	PIERAPT00000005074	Ald_2	23	5	6	TRUE	FALSE	FALSE	FALSE	0	15.438	15.2869	15.2869	-0.500277	1.05425	0.276984	0.460631	0.701247	FALSE	unbiased	DE	1.0834	0.543546	0.9	Fructose-bisphosphate aldolase	P07764.5	81.868	364	63	2	27	390	1	361	0	597	fruit fly	Drosophila melanogaster	flies	RecName: Full=Fructose-bisphosphate aldolase	OTHER	1	0		OTHER	0.999935	1.6e-05	5e-05
PIERAPG00000002125	PIERAPT00000005106	Y94H6A.8	1	3	4	TRUE	FALSE	FALSE	TRUE	4	13.341	14.355	14.355	-3.37161	-0.34628	-1.85895	0.0191771	0.106954	FALSE	unbiased	DE	1.77809	0.790218	0.786885	NADH dehydrogenase [ubiquinone] 1 alpha subcomplex subunit 12	Q9N2W7.2	40	140	75	2	5	143	6	137	5.56e-28	103	Caenorhabditis elegans	Caenorhabditis elegans	nematodes	RecName: Full=Probable NADH dehydrogenase [ubiquinone] 1 alpha subcomplex subunit 12; AltName: Full=NADH-ubiquinone oxidoreductase 17.0 kDa subunit	OTHER	1	1e-06		OTHER	0.940864	0.021783	0.037353
PIERAPG00000002139	PIERAPT00000005138	Tufm	3	4	3	TRUE	FALSE	FALSE	TRUE	4	16.4716	16.2575	16.2575	-1.10005	1.885	0.392478	0.584635	0.791215	FALSE	unbiased	DE	0.884797	0.453608	0.857143	Elongation factor Tu, mitochondrial	Q8BFR5.1	64.916	419	142	4	33	447	30	447	0	561	house mouse	Mus musculus	rodents	RecName: Full=Elongation factor Tu, mitochondrial; Flags: Precursor	OTHER	1	0		mTP	0.196074	0.000372	0.803554	CS pos: 46-47. RNY-AE. Pr: 0.7903
PIERAPG00000002172	PIERAPT00000005202	DNAH7	25	5	5	TRUE	FALSE	FALSE	TRUE	1	19.575	19.259	19.259	-0.164835	1.32358	0.579374	0.118248	0.333712	FALSE	unbiased	DE	0.920436	0.470383	0.833333	Dynein heavy chain	Q8WXX0.2	53.418	2121	966	10	1	2110	219	2328	0	2287	human	Homo sapiens	primates	RecName: Full=Dynein heavy chain 7, axonemal; AltName: Full=Axonemal beta dynein heavy chain 7; AltName: Full=Ciliary dynein heavy chain 7; AltName: Full=Dynein heavy chain-like protein 2; AltName: Full=hDHC2	OTHER	1	0		OTHER	0.999932	3.7e-05	3.2e-05
PIERAPG00000002187	PIERAPT00000005232	CG11899	14	5	6	TRUE	FALSE	FALSE	FALSE	0	20.1173	20.3145	20.3145	-1.16278	0.439814	-0.361482	0.352816	0.619851	FALSE	unbiased	DE	0.957629	0.487593	0.915254	Phosphoserine aminotransferase, pyridoxal phosphate binding	Q9VAN0.1	62.745	357	132	1	6	361	4	360	3.23e-164	466	fruit fly	Drosophila melanogaster	flies	RecName: Full=Probable phosphoserine aminotransferase; Short=PSAT; AltName: Full=Phosphohydroxythreonine aminotransferase	OTHER	1	0		OTHER	0.999397	0.000133	0.000469
PIERAPG00000002194	PIERAPT00000005258	Mb2939c	2	5	6	TRUE	FALSE	FALSE	FALSE	0	17.466	17.1439	17.1439	-0.279372	1.46032	0.590475	0.169234	0.417152	FALSE	unbiased	NA	NA	NA	NA	NA	NA	NA	NA	NA	NA	NA	NA	NA	NA	NA	NA	NA	NA	NA	NA	OTHER	1	0		OTHER	0.999728	3.4e-05	0.000238
PIERAPG00000002201	PIERAPT00000005271	BLMH_2	5	5	6	TRUE	FALSE	FALSE	FALSE	0	17.2017	16.9548	16.9548	-0.135078	1.04034	0.452631	0.121945	0.339485	FALSE	unbiased	DE	1.88593	0.819035	0.842105	Bleomycin hydrolase	P87362.1	53.509	342	159	0	28	369	1	342	1.03e-135	397	chicken	Gallus gallus	birds	RecName: Full=Bleomycin hydrolase; Short=BH; Short=BLM hydrolase; Short=BMH; AltName: Full=Aminopeptidase H	OTHER	1	0		mTP	0.426766	0.001807	0.571427	CS pos: 28-29. RTM-AS. Pr: 0.4257
PIERAPG00000002204	PIERAPT00000005280	HACL1	2	4	6	TRUE	FALSE	FALSE	TRUE	1	15.2426	14.9079	14.9079	-0.277008	1.50421	0.613603	0.163326	0.40636	FALSE	unbiased	DE	1.91988	0.827581	0.821429	2-hydroxyphytanoyl-CoA lyase	Q9UJ83.2	53.616	567	260	2	30	595	14	578	0	640	human	Homo sapiens	primates	RecName: Full=2-hydroxyacyl-CoA lyase 1; AltName: Full=2-hydroxyphytanoyl-CoA lyase; Short=2-HPCL; AltName: Full=Phytanoyl-CoA 2-hydroxylase 2	OTHER	1	0		mTP	0.014916	2.3e-05	0.98506	CS pos: 17-18. RRY-LH. Pr: 0.4646
PIERAPG00000002215	PIERAPT00000005315	MINPP1	1	5	6	TRUE	FALSE	FALSE	FALSE	0	15.1663	14.7536	14.7536	-0.471469	1.98479	0.75666	0.209764	0.472396	FALSE	unbiased	DE	0.612069	0.151699	0.7	multiple inositol polyphosphate phosphatase 1-like	Q9VV72.2	30.049	203	134	5	35	233	33	231	2.79e-27	112	fruit fly	Drosophila melanogaster	flies	RecName: Full=Multiple inositol polyphosphate phosphatase 1; AltName: Full=2,3-bisphosphoglycerate 3-phosphatase; Short=2,3-BPG phosphatase; AltName: Full=Inositol (1,3,4,5)-tetrakisphosphate 3-phosphatase; Short=Ins(1,3,4,5)P(4) 3-phosphatase; Flags: Precursor	SP	0.000251	0.999713	CS pos: 17-18. Pr: 0.9795	SP	7.4e-05	0.999925	1e-06	CS pos: 17-18. VCG-QE. Pr: 0.8512
PIERAPG00000002218	PIERAPT00000005320	ACADS	9	5	6	TRUE	FALSE	FALSE	FALSE	0	18.3459	17.7785	17.7785	0.410905	1.66948	1.04019	0.00296424	0.0248817	TRUE	apyrene	DE	1.20286	0.593486	0.930233	Short-chain specific acyl-CoA dehydrogenase	Q5RAS0.1	45.407	381	197	4	28	401	31	407	7.02e-117	349	Sumatran orangutan	Pongo abelii	primates	RecName: Full=Short-chain specific acyl-CoA dehydrogenase, mitochondrial; Short=SCAD; AltName: Full=Butyryl-CoA dehydrogenase; Flags: Precursor	OTHER	1	0		mTP	0.434712	0.000192	0.565096	CS pos: 27-28. RCF-TT. Pr: 0.8147
PIERAPG00000002226	PIERAPT00000005339	panD	5	5	6	TRUE	FALSE	FALSE	FALSE	0	18.7046	20.4037	20.4037	-4.2133	-2.0167	-3.115	1.8889e-05	0.000402481	TRUE	eupyrene	DE	0.705477	0.364986	0.305556	Kazal-like domain-containing protein	NA	NA	NA	NA	NA	NA	NA	NA	NA	NA	NA	NA	NA	NA	NA	SP	0.294765	0.705229	CS pos: 18-19. Pr: 0.6537	SP	0.003198	0.996792	1e-05	CS pos: 18-19. VYG-KY. Pr: 0.9561
PIERAPG00000002232	PIERAPT00000005348	RpS9	3	5	6	TRUE	FALSE	FALSE	FALSE	0	17.4311	17.1235	17.1235	-0.555862	1.68391	0.564023	0.301218	0.577951	FALSE	unbiased	DE	1.93157	0.830465	0.291667	40S ribosomal protein S9	P55935.2	91.257	183	16	0	1	183	1	183	4.13e-119	338	fruit fly	Drosophila melanogaster;Drosophila yakuba	flies	RecName: Full=40S ribosomal protein S9	OTHER	1	0		OTHER	0.988753	3.8e-05	0.011209
PIERAPG00000002237	PIERAPT00000005354	CP096	6	5	6	TRUE	FALSE	FALSE	FALSE	0	20.5622	20.022	20.022	0.108384	1.87222	0.9903	0.0300951	0.144144	FALSE	unbiased	NA	NA	NA	NA	NA	NA	NA	NA	NA	NA	NA	NA	NA	NA	NA	NA	NA	NA	NA	NA	OTHER	1	0		OTHER	0.999996	3e-06	1e-06
PIERAPG00000002255	PIERAPT00000005385	G100122	1	5	6	TRUE	FALSE	FALSE	FALSE	0	20.5394	20.6575	20.6575	-1.06989	0.63686	-0.216516	0.597789	0.800555	FALSE	unbiased	NA	NA	NA	NA	NA	NA	NA	NA	NA	NA	NA	NA	NA	NA	NA	NA	NA	NA	NA	NA	OTHER	1	0		OTHER	0.663519	0.005154	0.331327
PIERAPG00000002272	PIERAPT00000005442	TRF_3	16	5	6	TRUE	FALSE	FALSE	FALSE	0	20.0616	20.0743	20.0743	-0.858829	0.812018	-0.0234058	0.953335	0.986577	FALSE	unbiased	DE	1.56462	0.725661	0.727273	Transferrin	P22297.1	81.702	470	85	1	1	469	212	681	0	811	tobacco hornworm	Manduca sexta	moths	RecName: Full=Transferrin; Flags: Precursor	OTHER	1	0		OTHER	0.999766	0.000187	4.7e-05
PIERAPG00000002294	PIERAPT00000005488	CG5009_2	3	3	5	TRUE	FALSE	FALSE	TRUE	3	16.0395	15.4598	15.4598	0.348313	1.7772	1.06276	0.00618673	0.0437547	TRUE	apyrene	DE	1.29621	0.630334	0.869565	Acyl-coenzyme A oxidase	Q7KML2.1	56.818	616	266	0	11	626	54	669	0	745	fruit fly	Drosophila melanogaster	flies	RecName: Full=Probable peroxisomal acyl-coenzyme A oxidase 1	OTHER	1	0		OTHER	0.997759	0.000117	0.002124
PIERAPG00000002295	PIERAPT00000005489	GNAO	1	5	6	TRUE	FALSE	FALSE	FALSE	0	14.2849	13.9448	13.9448	-0.0892508	1.33634	0.623542	0.0821446	0.27142	FALSE	unbiased	DE	2.76459	0.958981	0.916667	GTP binding protein alpha subunit Go	P38404.1	96.045	354	14	0	1	354	1	354	0	715	migratory locust	Locusta migratoria	grasshoppers	RecName: Full=Guanine nucleotide-binding protein G(o) subunit alpha	OTHER	1	0		OTHER	0.999901	4.4e-05	5.5e-05
PIERAPG00000002297	PIERAPT00000005491	Chchd2	2	5	6	TRUE	FALSE	FALSE	FALSE	0	16.8483	17.058	17.058	-1.14688	0.378179	-0.384351	0.300844	0.577951	FALSE	unbiased	DE	1.77512	0.789388	0.77381	coiled-coil-helix-coiled-coil-helix domain-containing protein 10, mitochondrial-like	Q9D1L0.1	38.835	103	56	3	2	97	50	152	2.04e-17	75.1	house mouse	Mus musculus	rodents	RecName: Full=Coiled-coil-helix-coiled-coil-helix domain-containing protein 2	SP	0.032791	0.967194	CS pos: 28-29. Pr: 0.4672	OTHER	0.921984	0.064123	0.013893
PIERAPG00000002300	PIERAPT00000005494	RpS26	3	5	6	TRUE	FALSE	FALSE	FALSE	0	18.6201	18.3977	18.3977	-0.620433	1.43556	0.407563	0.412705	0.667531	FALSE	unbiased	DE	1.47596	0.695918	0.24	40S ribosomal protein S26	Q9GT45.2	85.217	115	17	0	1	115	1	115	5.58e-68	202	African malaria mosquito	Anopheles gambiae	mosquitos	RecName: Full=40S ribosomal protein S26	OTHER	1	0		OTHER	0.999978	2e-06	2e-05
PIERAPG00000002303	PIERAPT00000005497	FKBP1B	1	5	6	TRUE	FALSE	FALSE	FALSE	0	16.6595	16.6755	16.6755	-1.05368	0.99503	-0.0293247	0.952319	0.986139	FALSE	unbiased	DE	0.822204	0.423474	0.875	Peptidylprolyl isomerase	P68106.2	77.778	108	24	0	1	108	1	108	5.71e-59	179	human	Homo sapiens;Bos taurus	even-toed ungulates;primates	RecName: Full=Peptidyl-prolyl cis-trans isomerase FKBP1B; Short=PPIase FKBP1B; AltName: Full=12.6 kDa FK506-binding protein; Short=12.6 kDa FKBP; Short=FKBP-12.6; AltName: Full=FK506-binding protein 1B; Short=FKBP-1B; AltName: Full=Immunophilin FKBP12.6; AltName: Full=Rotamase; AltName: Full=h-FKBP-12	OTHER	1	0		OTHER	0.997912	0.001733	0.000355
PIERAPG00000002309	PIERAPT00000005505	PI31	5	5	6	TRUE	FALSE	FALSE	FALSE	0	16.8178	16.6979	16.6979	-0.493327	0.932881	0.219777	0.522493	0.751563	FALSE	unbiased	DE	1.80625	0.797988	0.85	Proteasome inhibitor	Q9V637.1	37.201	293	142	14	2	283	9	270	7.61e-42	147	fruit fly	Drosophila melanogaster	flies	RecName: Full=Proteasome inhibitor PI31 subunit	OTHER	1	0		OTHER	0.999988	8e-06	4e-06
PIERAPG00000002316	PIERAPT00000005520	bmp1	19	5	6	TRUE	FALSE	FALSE	FALSE	0	23.4955	22.6451	22.6451	0.865254	2.25317	1.55921	0.000216887	0.00302913	TRUE	apyrene	DE	0.879465	0.451075	0.85	Metalloendopeptidase	P98070.1	29.208	202	124	7	65	260	92	280	2.6e-13	75.5	African clawed frog	Xenopus laevis	frogs & toads	RecName: Full=Bone morphogenetic protein 1; Short=BMP-1; Flags: Precursor	SP	0.00042	0.999569	CS pos: 25-26. Pr: 0.9659	SP	0.083453	0.903997	0.01255	CS pos: 25-26. VNG-AI. Pr: 0.9530
PIERAPG00000002337	PIERAPT00000005571	RPS27	2	5	6	TRUE	FALSE	FALSE	FALSE	0	19.4604	19.1894	19.1894	-0.491483	1.48495	0.496732	0.302135	0.577997	FALSE	unbiased	DE	1.48504	0.699044	0.24	40S ribosomal protein S27	P55833.2	78.571	84	18	0	1	84	1	84	5.32e-47	147	American lobster	Homarus americanus	crustaceans	RecName: Full=40S ribosomal protein S27	OTHER	1	0		OTHER	0.992258	0.006997	0.000746
PIERAPG00000002355	PIERAPT00000005614	xseA_2	3	5	6	TRUE	FALSE	FALSE	FALSE	0	14.9179	16.3856	16.3856	-3.64511	-1.73627	-2.69069	2.02113e-05	0.000419889	TRUE	eupyrene	NA	NA	NA	NA	NA	NA	NA	NA	NA	NA	NA	NA	NA	NA	NA	NA	NA	NA	NA	NA	OTHER	1	0		OTHER	0.999977	1.1e-05	1.3e-05
PIERAPG00000002356	PIERAPT00000005615	G105673	6	5	6	TRUE	FALSE	FALSE	FALSE	0	17.3422	17.0277	17.0277	-0.135194	1.28813	0.576466	0.105146	0.31388	FALSE	unbiased	DE	0.616462	0.161781	0.825	Coiled-coil domain-containing protein 39	P0CK98.2	27.119	354	257	1	12	365	369	721	2.03e-27	119	zebrafish	Danio rerio	bony fishes	RecName: Full=Coiled-coil domain-containing protein 39	OTHER	1	0		OTHER	0.999883	7e-06	0.00011
PIERAPG00000002366	PIERAPT00000005642	Hyou1	14	5	6	TRUE	FALSE	FALSE	FALSE	0	19.4822	19.2888	19.2888	-0.476929	1.18585	0.354462	0.379178	0.643639	FALSE	unbiased	DE	1.29905	0.631425	0.833333	Hypoxia up-regulated protein 1	Q63617.1	36.216	555	269	12	1	488	424	960	4.67e-82	276	Norway rat	Rattus norvegicus	rodents	RecName: Full=Hypoxia up-regulated protein 1; AltName: Full=150 kDa oxygen-regulated protein; Short=ORP-150; Flags: Precursor	OTHER	1	0		OTHER	0.996971	0.000728	0.002301
PIERAPG00000002367	PIERAPT00000005643	l(2)efl_2	2	4	6	TRUE	FALSE	FALSE	TRUE	1	15.6403	16.161	16.161	-2.19826	0.289179	-0.95454	0.12315	0.341125	FALSE	unbiased	DE	0.998784	0.506283	0.551724	alpha-crystallin B chain-like	P82147.1	40.426	94	55	1	72	165	75	167	4.08e-16	76.6	fruit fly	Drosophila melanogaster	flies	RecName: Full=Protein lethal(2)essential for life; AltName: Full=Protein Efl21	SP	0.005528	0.994431	CS pos: 17-18. Pr: 0.9579	SP	0.005546	0.994149	0.000304	CS pos: 17-18. SHC-EE. Pr: 0.9811
PIERAPG00000002373	PIERAPT00000005660	RGN_3	6	5	6	TRUE	FALSE	FALSE	FALSE	0	18.1665	17.7641	17.7641	0.0583532	1.41738	0.737865	0.0351327	0.15867	FALSE	unbiased	DE	0.966765	0.491774	0.8125	Gluconolactonase	Q06AA3.1	39.236	288	161	7	36	321	18	293	1.23e-62	204	pig	Sus scrofa	even-toed ungulates	RecName: Full=Regucalcin; Short=RC; AltName: Full=Gluconolactonase; Short=GNL; AltName: Full=Senescence marker protein 30; Short=SMP-30	SP	0.000442	0.999533	CS pos: 17-18. Pr: 0.8816	SP	0.001286	0.998545	0.000168	CS pos: 17-18. ANG-YK. Pr: 0.6984
PIERAPG00000002385	PIERAPT00000005691	CTTNBP2	19	5	6	TRUE	FALSE	FALSE	FALSE	0	20.1759	19.976	19.976	-0.310778	1.04385	0.366539	0.267886	0.543622	FALSE	unbiased	DE	1.11948	0.558956	0.482759	SCP domain-containing protein	NA	NA	NA	NA	NA	NA	NA	NA	NA	NA	NA	NA	NA	NA	NA	OTHER	1	0		OTHER	0.988473	4.3e-05	0.011484
PIERAPG00000002399	PIERAPT00000005711	TGFB1I1	2	3	5	TRUE	FALSE	FALSE	TRUE	3	14.8663	14.7658	14.7658	-0.622116	0.990836	0.18436	0.634247	0.822887	FALSE	unbiased	DE	1.85554	0.811173	0.767123	transforming growth factor beta-1-induced transcript 1 protein isoform X1	Q3MHZ4.2	44.91	167	92	0	10	176	222	388	6.69e-48	164	cattle	Bos taurus	even-toed ungulates	RecName: Full=Transforming growth factor beta-1-induced transcript 1 protein; AltName: Full=Hydrogen peroxide-inducible clone 5 protein; Short=Hic-5	OTHER	1	0		OTHER	0.997268	0.00267	6.2e-05
PIERAPG00000002400	PIERAPT00000005713	G112859	2	5	6	TRUE	FALSE	FALSE	FALSE	0	16.6433	16.5598	16.5598	-0.69411	1.00033	0.15311	0.70645	0.863323	FALSE	unbiased	DE	0.946651	0.482545	0.918919	Ubiquitin carboxyl-terminal hydrolase	Q9JKB1.2	56.502	223	94	3	6	225	7	229	4.12e-85	254	house mouse	Mus musculus	rodents	RecName: Full=Ubiquitin carboxyl-terminal hydrolase isozyme L3; Short=UCH-L3; AltName: Full=Ubiquitin thioesterase L3	OTHER	1	0		OTHER	0.999984	7e-06	9e-06
PIERAPG00000002441	PIERAPT00000005792	L2	9	5	6	TRUE	FALSE	FALSE	FALSE	0	19.5952	19.1218	19.1218	-0.106917	1.84261	0.867846	0.0773411	0.259679	FALSE	unbiased	NA	NA	NA	NA	NA	NA	NA	NA	NA	NA	NA	NA	NA	NA	NA	NA	NA	NA	NA	NA	OTHER	1	0		OTHER	0.999979	0	2.1e-05
PIERAPG00000002451	PIERAPT00000005823	APLP_2	33	5	6	TRUE	FALSE	FALSE	FALSE	0	20.146	20.2386	20.2386	-1.01796	0.678383	-0.16979	0.676697	0.848432	FALSE	unbiased	DE	0.976262	0.496101	0.785714	Apolipophorins	Q25490.1	53.01	1794	816	14	2	1775	463	2249	0	1951	tobacco hornworm	Manduca sexta	moths	RecName: Full=Apolipophorins; Contains: RecName: Full=Apolipophorin-2; AltName: Full=Apolipophorin II; AltName: Full=apoLp-2; Contains: RecName: Full=Apolipophorin-1; AltName: Full=Apolipophorin I; AltName: Full=apoLp-1; Flags: Precursor	OTHER	1	0		OTHER	0.995382	0.002971	0.001647
PIERAPG00000002467	PIERAPT00000005850	PSMC6	6	5	6	TRUE	FALSE	FALSE	FALSE	0	18.0392	17.8057	17.8057	-0.236058	1.09241	0.428176	0.190469	0.445355	FALSE	unbiased	DE	1.87917	0.817304	0.568182	26S proteasome regulatory ATPase subunit 10B	P62333.1	88.831	385	43	0	5	389	5	389	0	711	human	Homo sapiens;Mus musculus;Ictidomys tridecemlineatus	primates;rodents	RecName: Full=26S proteasome regulatory subunit 10B; AltName: Full=26S proteasome AAA-ATPase subunit RPT4; AltName: Full=Proteasome 26S subunit ATPase 6; AltName: Full=Proteasome subunit p42	OTHER	1	0		OTHER	0.999973	1e-05	1.6e-05
PIERAPG00000002469	PIERAPT00000005852	Ppp1r36	2	3	1	FALSE	FALSE	FALSE	TRUE	7	14.5881	14.4093	14.4093	-0.256683	0.912161	0.327739	0.251593	0.523339	FALSE	unbiased	DE	3.33668	0.968076	0.354167	protein phosphatase 1 regulatory subunit 36-like	Q68FW6.1	22.943	401	256	14	17	390	36	410	1.45e-10	66.2	Norway rat	Rattus norvegicus	rodents	RecName: Full=Protein phosphatase 1 regulatory subunit 36	OTHER	1	0		OTHER	0.999992	2e-06	6e-06
PIERAPG00000002471	PIERAPT00000005856	FAAH2	2	4	4	TRUE	FALSE	FALSE	TRUE	3	15.24	14.9212	14.9212	-0.126392	1.29543	0.58452	0.100432	0.305151	FALSE	unbiased	DE	1.59581	0.735716	0.884615	Fatty-acid amide hydrolase	Q6GMR7.1	44.16	351	186	5	1	343	181	529	4.72e-95	295	human	Homo sapiens	primates	RecName: Full=Fatty-acid amide hydrolase 2; AltName: Full=Amidase domain-containing protein; AltName: Full=Anandamide amidohydrolase 2; AltName: Full=Oleamide hydrolase 2	OTHER	0.999968	7.1e-05		OTHER	0.996118	0.000384	0.003498
PIERAPG00000002490	PIERAPT00000005897	NDUFB5	2	5	6	TRUE	FALSE	FALSE	FALSE	0	15.2178	15.4657	15.4657	-1.38266	0.473593	-0.454534	0.314319	0.586965	FALSE	unbiased	DE	2.57301	0.942875	0.785714	Complex I-SGDH	O43674.1	44.355	124	69	0	39	162	48	171	2.99e-29	109	human	Gorilla gorilla gorilla;Pan troglodytes;Homo sapiens	primates	RecName: Full=NADH dehydrogenase [ubiquinone] 1 beta subcomplex subunit 5, mitochondrial; AltName: Full=Complex I-SGDH; Short=CI-SGDH; AltName: Full=NADH-ubiquinone oxidoreductase SGDH subunit; Flags: Precursor	OTHER	0.999947	5.7e-05		mTP	0.393418	0.001762	0.60482	CS pos: 38-39. SLF-GD. Pr: 0.1784
PIERAPG00000002527	PIERAPT00000005977	VCP	12	5	6	TRUE	FALSE	FALSE	FALSE	0	20.0643	20.289	20.289	-1.36985	0.54603	-0.411912	0.375213	0.640871	FALSE	unbiased	DE	1.1919	0.589033	0.896552	venom serine carboxypeptidase	C9WMM5.1	41.099	382	211	5	10	377	35	416	6.16e-90	285	honey bee	Apis mellifera	bees	RecName: Full=Venom serine carboxypeptidase; AltName: Allergen=Api m 9; Flags: Precursor	OTHER	0.999938	8.9e-05		OTHER	0.999742	0.000222	3.6e-05
PIERAPG00000002530	PIERAPT00000005981	CSNK1G3	3	5	5	TRUE	FALSE	FALSE	TRUE	1	16.6019	16.1256	16.1256	0.232348	1.51406	0.873205	0.010734	0.0674608	FALSE	unbiased	DE	1.5623	0.724904	0.709677	Casein kinase I isoform gamma-3	Q5R4V3.1	71.783	443	108	10	38	475	24	454	0	633	Sumatran orangutan	Pongo abelii	primates	RecName: Full=Casein kinase I isoform gamma-3; Short=CKI-gamma 3	OTHER	1	0		OTHER	0.999975	1e-06	2.4e-05
PIERAPG00000002536	PIERAPT00000006003	AIMP1mrs-1	1	4	3	TRUE	FALSE	FALSE	TRUE	4	13.9844	13.8626	13.8626	-0.540777	0.987118	0.223171	0.544136	0.763662	FALSE	unbiased	DE	1.95604	0.836407	0.929577	Aminoacyl tRNA synthetase complex interacting multifunctional protein 1	O54873.1	58.046	174	72	1	110	282	186	359	3.99e-68	218	Chinese hamster	Cricetulus griseus	rodents	RecName: Full=Aminoacyl tRNA synthase complex-interacting multifunctional protein 1; AltName: Full=Multisynthase complex auxiliary component p43; Contains: RecName: Full=Endothelial monocyte-activating polypeptide 2; AltName: Full=EMAP-II; AltName: Full=Small inducible cytokine subfamily E member 1	OTHER	1	0		OTHER	0.999982	1.2e-05	6e-06
PIERAPG00000002539	PIERAPT00000006010	pyrB	6	5	6	TRUE	FALSE	FALSE	FALSE	0	20.2506	19.7832	19.7832	0.176861	1.53681	0.856835	0.0167667	0.0974345	FALSE	unbiased	NA	NA	NA	NA	NA	NA	NA	NA	NA	NA	NA	NA	NA	NA	NA	NA	NA	NA	NA	NA	OTHER	1	0		OTHER	0.999725	0.000249	2.5e-05
PIERAPG00000002540	PIERAPT00000006011	Tfpi	10	5	6	TRUE	FALSE	FALSE	FALSE	0	19.4672	21.3892	21.3892	-4.5368	-2.51048	-3.52364	1.67911e-06	4.89592e-05	TRUE	eupyrene	DE	1.99204	0.844908	0.642857	BPTI/Kunitz domain-containing protein-like	O54819.1	32.317	164	94	4	1	156	17	171	1.27e-23	98.6	house mouse	Mus musculus	rodents	RecName: Full=Tissue factor pathway inhibitor; Short=TFPI; AltName: Full=Extrinsic pathway inhibitor; Short=EPI; AltName: Full=Lipoprotein-associated coagulation inhibitor; Short=LACI; Flags: Precursor	SP	0.008883	0.991117	CS pos: 15-16. Pr: 0.9568	SP	0.001843	0.998085	7.2e-05	CS pos: 15-16. ILA-LK. Pr: 0.9463
PIERAPG00000002556	PIERAPT00000006037	PSMD5	1	3	0	FALSE	FALSE	FALSE	TRUE	8	13.3383	13.1626	13.1626	-0.299792	0.944136	0.322172	0.288128	0.565882	FALSE	unbiased	DE	1.2317	0.605073	0.717391	26S proteasome non-ATPase regulatory subunit 5	Q0P5A6.1	25.911	494	344	6	15	495	16	500	3e-58	203	cattle	Bos taurus	even-toed ungulates	RecName: Full=26S proteasome non-ATPase regulatory subunit 5	OTHER	1	0		OTHER	0.999867	0.000102	3.1e-05
PIERAPG00000002592	PIERAPT00000006130	CTR_2	3	5	6	TRUE	FALSE	FALSE	FALSE	0	19.9318	19.8658	19.8658	-0.826633	1.0683	0.120831	0.790172	0.908835	FALSE	unbiased	NA	NA	NA	NA	NA	O97398.1	32.812	64	38	2	35	97	45	104	4.03e-05	43.5	mustard beetle	Phaedon cochleariae	beetles	RecName: Full=Chymotrypsin; Flags: Precursor	SP	0.000639	0.999325	CS pos: 18-19. Pr: 0.9567	SP	0.016561	0.979087	0.004352	CS pos: 18-19. GFS-QN. Pr: 0.9347
PIERAPG00000002599	PIERAPT00000006151	Abcb7	6	5	6	TRUE	FALSE	FALSE	FALSE	0	17.8882	17.7453	17.7453	-0.589471	1.11338	0.261955	0.5232	0.751563	FALSE	unbiased	DE	2.23305	0.894516	0.80303	ATP-binding cassette transporter (ABC transporter) family B member	Q61102.3	57.805	647	265	4	63	709	70	708	0	753	house mouse	Mus musculus	rodents	RecName: Full=ATP-binding cassette sub-family B member 7, mitochondrial; AltName: Full=ATP-binding cassette transporter 7; Short=ABC transporter 7 protein	OTHER	1	0		OTHER	0.764989	2.6e-05	0.234985
PIERAPG00000002611	PIERAPT00000006178	Prosalpha4	4	5	6	TRUE	FALSE	FALSE	FALSE	0	16.8556	16.7784	16.7784	-0.531711	0.814718	0.141504	0.661609	0.839572	FALSE	unbiased	DE	2.64801	0.950137	0.787879	proteasome subunit alpha type-7-1	P22769.2	81.667	120	22	0	1	120	73	192	2.12e-69	212	fruit fly	Drosophila melanogaster	flies	RecName: Full=Proteasome subunit alpha type-7-1; AltName: Full=PROS-Dm28.1; AltName: Full=Proteasome 28 kDa subunit 1	OTHER	1	2e-06		OTHER	0.974773	0.002626	0.022601
PIERAPG00000002614	PIERAPT00000006182	CD022	3	4	3	TRUE	FALSE	FALSE	TRUE	4	15.5818	15.7562	15.7562	-0.960823	0.321443	-0.31969	0.30589	0.582347	FALSE	unbiased	DE	2.04333	0.856531	0.785714	Cilia- and flagella-associated protein 299	Q5PQ44.1	40.529	227	134	1	10	235	6	232	2.35e-54	177	African clawed frog	Xenopus laevis	frogs & toads	RecName: Full=Cilia- and flagella-associated protein 299	OTHER	1	0		OTHER	0.999979	6e-06	1.5e-05
PIERAPG00000002617	PIERAPT00000006185	UBXN4	3	5	4	TRUE	FALSE	FALSE	TRUE	2	15.8045	15.1334	15.1334	0.551199	1.90946	1.23033	0.00146224	0.0142955	TRUE	apyrene	DE	0.802691	0.413905	0.83871	UBX domain-containing protein 4	Q5R4I3.1	33.453	559	281	17	1	519	1	508	3.13e-64	220	Sumatran orangutan	Pongo abelii	primates	RecName: Full=UBX domain-containing protein 4; AltName: Full=UBX domain-containing protein 2	OTHER	1	0		OTHER	0.999401	0.000408	0.00019
PIERAPG00000002622	PIERAPT00000006202	GGCT	2	5	6	TRUE	FALSE	FALSE	FALSE	0	15.2097	15.3419	15.3419	-0.983068	0.498522	-0.242273	0.497739	0.735653	FALSE	unbiased	NA	NA	NA	NA	NA	Q32LE4.1	41.341	179	88	4	7	181	15	180	1.78e-31	120	cattle	Bos taurus	even-toed ungulates	RecName: Full=Gamma-glutamylcyclotransferase	OTHER	1	0		OTHER	0.968037	0.009824	0.022139
PIERAPG00000002625	PIERAPT00000006205	REX4	5	5	6	TRUE	FALSE	FALSE	FALSE	0	18.6243	18.9461	18.9461	-1.94491	0.765077	-0.589915	0.369432	0.635613	FALSE	unbiased	DE	0.720733	0.3728	0.705882	RNA exonuclease 4	Q4PER6.1	43.038	158	82	4	4	153	135	292	1.64e-32	121	Ustilago maydis 521	Ustilago maydis 521	smut fungi	RecName: Full=RNA exonuclease 4	OTHER	1	0		OTHER	0.999629	0.000246	0.000126
PIERAPG00000002640	PIERAPT00000006242	SNX12	1	5	0	FALSE	FALSE	TRUE	TRUE	6	14.3563	13.9229	13.9229	0.0925067	1.49686	0.794684	0.0289962	0.1405	FALSE	apyrene	DE	1.12856	0.562794	0.78481	Putative the phosphoinositide binding phox similarity domain of sorting nexin 3	Q9UMY4.4	77.439	164	35	2	2	165	1	162	1.12e-91	266	human	Homo sapiens	primates	RecName: Full=Sorting nexin-12	OTHER	1	0		OTHER	0.999802	7.8e-05	0.00012
PIERAPG00000002642	PIERAPT00000006245	ZW	4	5	5	TRUE	FALSE	FALSE	TRUE	1	15.6153	15.76	15.76	-0.868659	0.338012	-0.265324	0.364743	0.63146	FALSE	unbiased	DE	0.717565	0.371181	0.8	Glucose-6-phosphate 1-dehydrogenase	P41571.1	71.074	484	139	1	6	488	39	522	0	739	Mediterranean fruit fly	Ceratitis capitata	flies	RecName: Full=Glucose-6-phosphate 1-dehydrogenase; Short=G6PD; AltName: Full=Zwischenferment	OTHER	1	0		OTHER	0.998487	0.001202	0.00031
PIERAPG00000002654	PIERAPT00000006279	Klk1b22COX4I1	2	5	6	TRUE	FALSE	FALSE	FALSE	0	17.0154	16.7315	16.7315	-0.562661	1.60349	0.520414	0.323242	0.594189	FALSE	unbiased	NA	NA	NA	NA	NA	P15948.1	51.429	35	17	0	2	36	223	257	9.08e-05	46.6	house mouse	Mus musculus	rodents	RecName: Full=Kallikrein 1-related peptidase b22; AltName: Full=Beta-NGF-endopeptidase; AltName: Full=Epidermal growth factor-binding protein type A; Short=EGF-BP A; AltName: Full=Glandular kallikrein K22; Short=mGK-22; AltName: Full=Nerve growth factor beta chain endopeptidase; AltName: Full=Tissue kallikrein 22; Flags: Precursor	OTHER	1	3e-06		OTHER	0.999823	0.000162	1.5e-05
PIERAPG00000002654	PIERAPT00000006280	Klk1b22COX4I1	10	5	6	TRUE	FALSE	FALSE	FALSE	0	17.6986	19.589	19.589	-4.26532	-2.66621	-3.46577	9.66388e-08	4.22668e-06	TRUE	eupyrene	NA	NA	NA	NA	NA	P15948.1	51.429	35	17	0	2	36	223	257	9.08e-05	46.6	house mouse	Mus musculus	rodents	RecName: Full=Kallikrein 1-related peptidase b22; AltName: Full=Beta-NGF-endopeptidase; AltName: Full=Epidermal growth factor-binding protein type A; Short=EGF-BP A; AltName: Full=Glandular kallikrein K22; Short=mGK-22; AltName: Full=Nerve growth factor beta chain endopeptidase; AltName: Full=Tissue kallikrein 22; Flags: Precursor	OTHER	1	3e-06		OTHER	0.999823	0.000162	1.5e-05
PIERAPG00000002659	PIERAPT00000006287	RpL18A	3	5	6	TRUE	FALSE	FALSE	FALSE	0	17.1408	16.9684	16.9684	-0.689592	1.32149	0.315949	0.514524	0.748441	FALSE	unbiased	NA	NA	NA	NA	NA	Q8WQI7.1	96.61	177	6	0	1	177	1	177	8.84e-127	356	fall armyworm	Spodoptera frugiperda	moths	RecName: Full=60S ribosomal protein L18a	OTHER	1	0		OTHER	0.998945	1.4e-05	0.001041
PIERAPG00000002664	PIERAPT00000006299	ACT	4	5	6	TRUE	FALSE	FALSE	FALSE	0	16.9709	16.498	16.498	0.179925	1.55385	0.866889	0.0166359	0.0970135	FALSE	unbiased	DE	0.949492	0.483854	0.7	Beta-actin	P11426.1	36.119	371	221	7	4	362	5	371	5.97e-71	229	Entamoeba histolytica	Entamoeba histolytica	eukaryotes	RecName: Full=Actin	OTHER	1	0		OTHER	0.999431	0.000404	0.000164
PIERAPG00000002680	PIERAPT00000006331	Iqub	6	5	6	TRUE	FALSE	FALSE	FALSE	0	17.3376	17.0261	17.0261	-0.164886	1.30706	0.571088	0.119366	0.334546	FALSE	unbiased	DE	1.50965	0.707422	0.468085	IQ and ubiquitin-like domain-containing protein	Q45GW3.2	32.075	583	360	10	278	844	222	784	4.83e-79	275	Norway rat	Rattus norvegicus	rodents	RecName: Full=IQ and ubiquitin-like domain-containing protein; AltName: Full=Protein TRS4	OTHER	1	0		OTHER	0.999599	0.000149	0.000252
PIERAPG00000002682	PIERAPT00000006336	SNX2	1	4	4	TRUE	FALSE	FALSE	TRUE	3	13.7757	14.1173	14.1173	-1.67806	0.425679	-0.626192	0.224795	0.491592	FALSE	unbiased	DE	1.10209	0.551564	0.769231	Sorting nexin	Q5R9A9.1	44.776	335	156	6	20	337	69	391	7.13e-92	286	Sumatran orangutan	Pongo abelii	primates	RecName: Full=Sorting nexin-2	OTHER	1	1e-06		OTHER	0.999996	2e-06	1e-06
PIERAPG00000002704	PIERAPT00000006421	NATT3	2	4	4	TRUE	FALSE	FALSE	TRUE	3	14.4458	13.9968	13.9968	-0.468388	2.11471	0.823159	0.19525	0.452587	FALSE	unbiased	DE	1.04216	0.525581	0.488889	cell death-inducing p53-target protein 1-like	NA	NA	NA	NA	NA	NA	NA	NA	NA	NA	NA	NA	NA	NA	NA	OTHER	1	0		OTHER	0.99944	0.000558	2e-06
PIERAPG00000002710	PIERAPT00000006433	Ndufv3	2	5	6	TRUE	FALSE	FALSE	FALSE	0	17.0696	16.0904	16.0904	1.09783	2.49242	1.79512	5.45125e-05	0.000984781	TRUE	apyrene	DE	1.3471	0.64962	0.307692	Complex I-9kD	NA	NA	NA	NA	NA	NA	NA	NA	NA	NA	NA	NA	NA	NA	NA	OTHER	1	2e-06		mTP	0.22784	0.000206	0.771954	CS pos: 18-19. RYF-SE. Pr: 0.7651
PIERAPG00000002732	PIERAPT00000006494	eIF-5A	3	5	6	TRUE	FALSE	FALSE	FALSE	0	17.8791	17.9244	17.9244	-1.00951	0.843168	-0.0831711	0.851315	0.939911	FALSE	unbiased	DE	1.3854	0.663759	0.790698	Eukaryotic translation initiation factor 5A	P62924.1	95.833	144	6	0	1	144	1	144	6.84e-100	286	beet armyworm	Spodoptera exigua;Spodoptera frugiperda	moths	RecName: Full=Eukaryotic translation initiation factor 5A; Short=eIF-5A	OTHER	1	0		OTHER	0.999395	0.000443	0.000163
PIERAPG00000002744	PIERAPT00000006529	rplR	3	4	6	TRUE	FALSE	FALSE	TRUE	1	15.0551	17.2113	17.2113	-4.73811	-3.16808	-3.95309	1.23486e-08	9.60663e-07	TRUE	eupyrene	NA	NA	NA	NA	NA	NA	NA	NA	NA	NA	NA	NA	NA	NA	NA	NA	NA	NA	NA	NA	OTHER	1	0		mTP	0.314102	0.000486	0.685413	CS pos: 22-23. RIF-QE. Pr: 0.3748
PIERAPG00000002751	PIERAPT00000006539	ATIC	10	5	6	TRUE	FALSE	FALSE	FALSE	0	17.7475	17.8539	17.8539	-1.05555	0.665665	-0.194945	0.637313	0.824934	FALSE	unbiased	DE	1.73534	0.778086	0.888889	5-aminoimidazole-4-carboxamide ribonucleotide formyltransferase	P31335.1	69.529	594	180	1	1	594	1	593	0	874	chicken	Gallus gallus	birds	RecName: Full=Bifunctional purine biosynthesis protein PURH; Includes: RecName: Full=Phosphoribosylaminoimidazolecarboxamide formyltransferase; AltName: Full=5-aminoimidazole-4-carboxamide ribonucleotide formyltransferase; AltName: Full=AICAR transformylase; Includes: RecName: Full=IMP cyclohydrolase; AltName: Full=ATIC; AltName: Full=IMP synthase; AltName: Full=Inosinicase	OTHER	1	0		OTHER	0.973779	0.011326	0.014894
PIERAPG00000002756	PIERAPT00000006551	Dynlt1	1	5	5	TRUE	FALSE	FALSE	TRUE	1	15.8489	15.2612	15.2612	-0.255228	2.41006	1.07741	0.10576	0.31388	FALSE	unbiased	DE	2.3289	0.910712	0.83871	Dynein light chain Tctex-type 1	Q9Z336.1	57	100	43	0	3	102	14	113	3.3e-41	134	Norway rat	Rattus norvegicus	rodents	RecName: Full=Dynein light chain Tctex-type 1; AltName: Full=Activator of G-protein signaling 2; Short=AGS2; AltName: Full=T-complex testis-specific protein 1 homolog	OTHER	1	0		OTHER	0.995698	0.002089	0.002213
PIERAPG00000002760	PIERAPT00000006557	Ndufs2	3	5	6	TRUE	FALSE	FALSE	FALSE	0	16.0015	15.6138	15.6138	-0.123459	1.54536	0.710948	0.0896605	0.28384	FALSE	unbiased	DE	2.20816	0.889982	0.214286	Complex I-49kD	Q641Y2.1	75.926	432	104	0	35	466	32	463	0	702	Norway rat	Rattus norvegicus	rodents	RecName: Full=NADH dehydrogenase [ubiquinone] iron-sulfur protein 2, mitochondrial; AltName: Full=Complex I-49kD; Short=CI-49kD; AltName: Full=NADH-ubiquinone oxidoreductase 49 kDa subunit; Flags: Precursor	OTHER	1	0		OTHER	0.515587	0.000587	0.483826
PIERAPG00000002761	PIERAPT00000006558	idhb-1	2	4	3	TRUE	FALSE	FALSE	TRUE	4	15.054	14.6916	14.6916	-0.058271	1.38707	0.664399	0.0690232	0.241508	FALSE	unbiased	DE	0.693526	0.338643	0.653061	Isocitrate dehydrogenase, subunit beta (Fragment)	Q93353.1	55.147	136	58	3	52	184	43	178	8.97e-46	157	Caenorhabditis elegans	Caenorhabditis elegans	nematodes	RecName: Full=Probable isocitrate dehydrogenase [NAD] subunit beta, mitochondrial; AltName: Full=Isocitric dehydrogenase subunit beta; AltName: Full=NAD(+)-specific ICDH subunit beta; Flags: Precursor	OTHER	1	0		mTP	0.277454	0.00148	0.721066	CS pos: 30-31. VNP-EK. Pr: 0.2674
PIERAPG00000002765	PIERAPT00000006579	eIF3-S10	4	5	6	TRUE	FALSE	FALSE	FALSE	0	16.4925	16.5141	16.5141	-0.74201	0.662793	-0.0396084	0.906254	0.965826	FALSE	unbiased	DE	1.49657	0.702985	0.903846	Eukaryotic translation initiation factor 3 subunit A	B4K250.1	66.851	724	232	3	1	720	19	738	0	988	Drosophila grimshawi	Drosophila grimshawi	flies	RecName: Full=Eukaryotic translation initiation factor 3 subunit A; Short=eIF3a; AltName: Full=Eukaryotic translation initiation factor 3 subunit 10	OTHER	1	0		OTHER	0.999987	8e-06	5e-06
PIERAPG00000002772	PIERAPT00000006596	NDUFA8	6	5	6	TRUE	FALSE	FALSE	FALSE	0	17.5722	18.2179	18.2179	-1.90903	-0.458692	-1.18386	0.00324689	0.0264526	TRUE	eupyrene	DE	1.77501	0.789356	0.214286	Complex I-19kD	P51970.3	40.909	176	94	5	7	180	5	172	4.28e-36	126	human	Gorilla gorilla gorilla;Pan troglodytes;Homo sapiens	primates	RecName: Full=NADH dehydrogenase [ubiquinone] 1 alpha subcomplex subunit 8; AltName: Full=Complex I-19kD; Short=CI-19kD; AltName: Full=Complex I-PGIV; Short=CI-PGIV; AltName: Full=NADH-ubiquinone oxidoreductase 19 kDa subunit	OTHER	0.974033	0.025986		OTHER	0.940649	0.059289	6.2e-05
PIERAPG00000002779	PIERAPT00000006611	5NUC	2	3	4	TRUE	FALSE	FALSE	TRUE	4	15.6994	14.6094	14.6094	1.16404	2.8327	1.99837	0.00011523	0.00178983	TRUE	apyrene	DE	0.969796	0.493157	0.823529	Ecto-nucleotidase	Q9XZ43.1	45.221	544	277	9	27	559	27	560	3.12e-161	475	Lutzomyia longipalpis	Lutzomyia longipalpis	flies	RecName: Full=Protein 5NUC; Includes: RecName: Full=UDP-sugar hydrolase; AltName: Full=UDP-sugar diphosphatase; AltName: Full=UDP-sugar pyrophosphatase; Includes: RecName: Full=5'-nucleotidase; Short=5'-NT; Flags: Precursor	SP	0.000496	0.99947	CS pos: 23-24. Pr: 0.5953	SP	0.008614	0.989729	0.001657	CS pos: 18-19. SSS-SI. Pr: 0.5987
PIERAPG00000002787	PIERAPT00000006629	Dcr-1	16	5	6	TRUE	FALSE	FALSE	FALSE	0	22.4106	23.314	23.314	-2.33145	-0.980787	-1.65612	9.05933e-05	0.00149075	TRUE	eupyrene	NA	NA	NA	NA	NA	NA	NA	NA	NA	NA	NA	NA	NA	NA	NA	NA	NA	NA	NA	NA	SP	0.000257	0.999728	CS pos: 25-26. Pr: 0.9675	SP	0.210442	0.78904	0.000518	CS pos: 25-26. ILS-KE. Pr: 0.9332
PIERAPG00000002801	PIERAPT00000006652	Gdh	5	5	6	TRUE	FALSE	FALSE	FALSE	0	18.0228	17.3841	17.3841	0.237583	2.10419	1.17089	0.0171725	0.0990995	FALSE	unbiased	DE	2.78206	0.96005	0.651163	glutamate dehydrogenase, mitochondrial-like	P54385.2	86.5	200	14	1	1	187	363	562	1.47e-119	352	fruit fly	Drosophila melanogaster	flies	RecName: Full=Glutamate dehydrogenase, mitochondrial; Short=GDH; Flags: Precursor	OTHER	1	2.1e-05		OTHER	0.999823	2.8e-05	0.000149
PIERAPG00000002808	PIERAPT00000006668	FSIP1rsmC	13	5	6	TRUE	FALSE	FALSE	FALSE	0	19.7093	18.9182	18.9182	0.750579	2.15031	1.45044	0.000462208	0.00569029	TRUE	apyrene	NA	NA	NA	NA	NA	NA	NA	NA	NA	NA	NA	NA	NA	NA	NA	NA	NA	NA	NA	NA	OTHER	1	1.2e-05		OTHER	0.999692	6.9e-05	0.000239
PIERAPG00000002831	PIERAPT00000006728	sesB	20	5	6	TRUE	FALSE	FALSE	FALSE	0	21.7965	21.1149	21.1149	0.337097	2.16222	1.24966	0.010417	0.066846	FALSE	unbiased	DE	1.40392	0.670481	0.9	Adenine nucleotide translocase	Q26365.4	87.458	295	36	1	9	303	19	312	0	542	fruit fly	Drosophila melanogaster	flies	RecName: Full=ADP,ATP carrier protein; AltName: Full=ADP/ATP translocase; AltName: Full=Adenine nucleotide translocator; Short=ANT; AltName: Full=Stress-sensitive protein B	OTHER	1	0		OTHER	0.995893	0.000797	0.003309
PIERAPG00000002832	PIERAPT00000006729	LSM5	1	4	5	TRUE	FALSE	FALSE	TRUE	2	14.1687	14.362	14.362	-1.10977	0.40133	-0.354221	0.334774	0.601508	FALSE	unbiased	DE	1.83909	0.806832	0.375	U6 snRNA-associated Sm-like protein LSm5	Q9Y4Y9.3	83.133	83	14	0	6	88	7	89	6.3e-46	145	human	Pongo abelii;Homo sapiens;Bos taurus;Mus musculus	even-toed ungulates;primates;rodents	RecName: Full=U6 snRNA-associated Sm-like protein LSm5	OTHER	1	0		OTHER	0.998193	0.001542	0.000265
PIERAPG00000002835	PIERAPT00000006735	svr	1	5	6	TRUE	FALSE	FALSE	FALSE	0	14.4161	14.2233	14.2233	-0.44093	1.14798	0.353524	0.359219	0.627124	FALSE	unbiased	DE	0.91589	0.468259	0.833333	Carboxypeptidase D	P42787.2	49.343	685	310	10	27	680	30	708	0	668	fruit fly	Drosophila melanogaster	flies	RecName: Full=Carboxypeptidase D; AltName: Full=Metallocarboxypeptidase D; AltName: Full=Protein silver; Flags: Precursor	SP	0.000274	0.999686	CS pos: 21-22. Pr: 0.9715	SP	0.003953	0.996037	9e-06	CS pos: 21-22. SVS-RS. Pr: 0.5989
PIERAPG00000002847	PIERAPT00000006768	TRYP7TRYP4	2	5	5	TRUE	FALSE	FALSE	TRUE	1	14.959	16.1195	16.1195	-3.05388	-1.2013	-2.12759	0.000174989	0.00250717	TRUE	eupyrene	DE	0.678144	0.303341	0.447368	Peptidase S1 domain-containing protein	P35038.2	28.194	227	143	8	80	304	61	269	5.69e-19	87.8	African malaria mosquito	Anopheles gambiae	mosquitos	RecName: Full=Trypsin-4; Flags: Precursor	SP	0.054819	0.945149	CS pos: 17-18. Pr: 0.9193	SP	0.043413	0.956536	5.2e-05	CS pos: 17-18. INA-ED. Pr: 0.9789
PIERAPG00000002852	PIERAPT00000006779	grpE2	10	5	6	TRUE	FALSE	FALSE	FALSE	0	22.7839	22.8631	22.8631	-1.50784	1.21761	-0.145119	0.824105	0.924987	FALSE	unbiased	DE	1.1183	0.558459	0.558824	Spaetzle domain-containing protein	NA	NA	NA	NA	NA	NA	NA	NA	NA	NA	NA	NA	NA	NA	NA	OTHER	0.942835	0.057178		OTHER	0.821506	0.177254	0.001239
PIERAPG00000002853	PIERAPT00000006780	proB_2	2	5	6	TRUE	FALSE	FALSE	FALSE	0	19.2135	17.9794	17.9794	1.50358	3.02163	2.2626	1.07037e-05	0.000243692	TRUE	apyrene	NA	NA	NA	NA	NA	NA	NA	NA	NA	NA	NA	NA	NA	NA	NA	NA	NA	NA	NA	NA	OTHER	1	0		OTHER	0.649213	0.248658	0.102129
PIERAPG00000002868	PIERAPT00000006822	Atp6ap1	1	5	5	TRUE	FALSE	FALSE	TRUE	1	13.3597	13.5079	13.5079	-1.01327	0.470001	-0.271636	0.448483	0.692243	FALSE	unbiased	DE	1.46356	0.69162	0.709677	V-type proton ATPase subunit S1	Q7JR49.1	32.487	394	235	17	9	393	5	376	2.97e-41	152	fruit fly	Drosophila melanogaster	flies	RecName: Full=V-type proton ATPase subunit S1; AltName: Full=Vacuolar H(+) ATPase AC45 accessory subunit; Flags: Precursor	SP	0.000263	0.999705	CS pos: 20-21. Pr: 0.9748	SP	0.003595	0.995694	0.000711	CS pos: 20-21. SLA-SV. Pr: 0.7956
PIERAPG00000002871	PIERAPT00000006825	Hm13	1	3	0	FALSE	FALSE	FALSE	TRUE	8	13.6277	13.3642	13.3642	-0.207186	1.1733	0.483056	0.157186	0.395824	FALSE	unbiased	DE	1.68653	0.763751	0.694444	minor histocompatibility antigen H13	Q9D8V0.1	62.874	334	119	2	19	348	17	349	3.66e-153	439	house mouse	Mus musculus	rodents	RecName: Full=Minor histocompatibility antigen H13; AltName: Full=Presenilin-like protein 3; AltName: Full=Signal peptide peptidase	OTHER	1	2e-06		OTHER	0.999997	0	3e-06
PIERAPG00000002914	PIERAPT00000006932	G106677	2	4	4	TRUE	FALSE	FALSE	TRUE	3	14.1594	14.0199	14.0199	-0.448211	0.959729	0.255759	0.452087	0.69362	FALSE	unbiased	DE	0.93665	0.477923	0.918919	Ubiquitin carboxyl-terminal hydrolase	Q6A4J8.1	59.574	1081	408	13	53	1125	44	1103	0	1328	house mouse	Mus musculus	rodents	RecName: Full=Ubiquitin carboxyl-terminal hydrolase 7; AltName: Full=Deubiquitinating enzyme 7; AltName: Full=Herpesvirus-associated ubiquitin-specific protease; Short=mHAUSP; AltName: Full=Ubiquitin thioesterase 7; AltName: Full=Ubiquitin-specific-processing protease 7	OTHER	1	0		OTHER	0.999993	4e-06	3e-06
PIERAPG00000002927	PIERAPT00000006971	Hsc70-5	18	5	6	TRUE	FALSE	FALSE	FALSE	0	20.8113	20.2092	20.2092	0.423992	1.78364	1.10382	0.00337754	0.0270367	TRUE	apyrene	DE	1.41494	0.674448	0.821429	Heat shock protein cognate 5	P29845.2	84.553	615	95	0	49	663	42	656	0	1090	fruit fly	Drosophila melanogaster	flies	RecName: Full=Heat shock 70 kDa protein cognate 5	OTHER	1	0		mTP	0.090246	3.3e-05	0.909721	CS pos: 28-29. RNF-ST. Pr: 0.5169
PIERAPG00000002935	PIERAPT00000006987	PSME3	2	5	6	TRUE	FALSE	FALSE	FALSE	0	15.2564	15.3859	15.3859	-0.839997	0.364991	-0.237503	0.415321	0.668212	FALSE	unbiased	DE	2.20938	0.890208	0.916667	Proteasome activator complex subunit	Q5F3J5.1	52.61	249	108	2	3	245	10	254	5.18e-94	279	chicken	Gallus gallus	birds	RecName: Full=Proteasome activator complex subunit 3; AltName: Full=Activator of multicatalytic protease subunit 3; AltName: Full=Proteasome activator 28 subunit gamma; Short=PA28g; Short=PA28gamma	OTHER	1	0		OTHER	0.999986	1e-05	4e-06
PIERAPG00000002951	PIERAPT00000007025	KLC_2	1	5	5	TRUE	FALSE	FALSE	TRUE	1	13.8815	13.8104	13.8104	-0.562252	0.822747	0.130248	0.695132	0.859741	FALSE	unbiased	NA	NA	NA	NA	NA	P46825.1	83.721	43	7	0	67	109	470	512	2.25e-16	78.2	Doryteuthis pealeii	Doryteuthis pealeii	cephalopods	RecName: Full=Kinesin light chain; Short=KLC	OTHER	0.998868	0.001148		OTHER	0.998119	1.2e-05	0.001869
PIERAPG00000002971	PIERAPT00000007059	SPINK1	2	5	6	TRUE	FALSE	FALSE	FALSE	0	18.9933	19.2859	19.2859	-1.24459	0.171656	-0.536469	0.127699	0.349072	FALSE	unbiased	DE	0.59	0.10105	0.305556	Kazal-like domain-containing protein	P00996.2	46.429	56	24	3	44	95	26	79	2.78e-09	52.4	cattle	Bos taurus	even-toed ungulates	RecName: Full=Serine protease inhibitor Kazal-type 1; AltName: Full=Pancreatic secretory trypsin inhibitor; Flags: Precursor	SP	0.000275	0.999707	CS pos: 16-17. Pr: 0.9797	SP	0.00041	0.999589	1e-06	CS pos: 16-17. VLG-AS. Pr: 0.4030
PIERAPG00000002972	PIERAPT00000007060	eIF-2gammaEIF2S3	3	4	6	TRUE	FALSE	FALSE	TRUE	1	15.6788	15.6158	15.6158	-0.508642	0.739676	0.115517	0.699745	0.86019	FALSE	unbiased	DE	1.69374	0.765901	0.444444	Protein-synthesizing GTPase	Q24208.1	83.512	467	75	1	1	465	1	467	0	809	fruit fly	Drosophila melanogaster	flies	RecName: Full=Eukaryotic translation initiation factor 2 subunit 3; AltName: Full=Eukaryotic translation initiation factor 2 subunit gamma; Short=eIF-2-gamma	OTHER	1	1e-06		OTHER	0.999706	0.000152	0.000142
PIERAPG00000002977	PIERAPT00000007072	PDAP1	2	5	6	TRUE	FALSE	FALSE	FALSE	0	16.2831	15.8403	15.8403	-0.0478241	1.6717	0.811936	0.062518	0.22784	FALSE	unbiased	DE	1.71666	0.772662	0.685185	28 kDa heat- and acid-stable phosphoprotein isoform X1	Q13442.1	48.299	147	54	4	14	150	15	149	9.09e-26	100	human	Homo sapiens	primates	RecName: Full=28 kDa heat- and acid-stable phosphoprotein; AltName: Full=PDGF-associated protein; Short=PAP; AltName: Full=PDGFA-associated protein 1; Short=PAP1	OTHER	1	0		OTHER	0.999988	0	1.2e-05
PIERAPG00000002980	PIERAPT00000007075	AK8	8	5	6	TRUE	FALSE	FALSE	FALSE	0	18.6571	18.1829	18.1829	0.0620916	1.67655	0.869319	0.0364647	0.162915	FALSE	unbiased	DE	2.0455	0.85701	0.722222	Adenylate kinase 8	Q96MA6.1	25.8	469	284	16	5	422	2	457	1.91e-26	114	human	Homo sapiens	primates	RecName: Full=Adenylate kinase 8; Short=AK 8; AltName: Full=ATP-AMP transphosphorylase 8	OTHER	1	3e-06		OTHER	0.999977	1.6e-05	7e-06
PIERAPG00000002987	PIERAPT00000007089	GST2_3	3	5	4	TRUE	FALSE	FALSE	TRUE	2	14.1857	14.5134	14.5134	-1.55273	0.351217	-0.600756	0.199455	0.456467	FALSE	unbiased	DE	0.612863	0.153521	0.53125	glutathione S-transferase 2-like	P46429.1	59	100	41	0	6	105	104	203	2.12e-35	122	tobacco hornworm	Manduca sexta	moths	RecName: Full=Glutathione S-transferase 2; AltName: Full=GST class-sigma	OTHER	1	1e-06		OTHER	0.999846	7.2e-05	8.2e-05
PIERAPG00000002992	PIERAPT00000007102	Abat	8	5	6	TRUE	FALSE	FALSE	FALSE	0	19.4342	18.6918	18.6918	0.371265	2.35072	1.36099	0.0101588	0.0657789	FALSE	unbiased	DE	1.47259	0.694752	0.539683	4-aminobutyrate aminotransferase, mitochondrial-like (Fragment)	P50554.3	45.714	140	76	0	1	140	359	498	4.72e-40	142	Norway rat	Rattus norvegicus	rodents	RecName: Full=4-aminobutyrate aminotransferase, mitochondrial; AltName: Full=(S)-3-amino-2-methylpropionate transaminase; AltName: Full=GABA aminotransferase; Short=GABA-AT; AltName: Full=Gamma-amino-N-butyrate transaminase; Short=GABA transaminase; Short=GABA-T; AltName: Full=L-AIBAT; Contains: RecName: Full=4-aminobutyrate aminotransferase, brain isoform; Contains: RecName: Full=4-aminobutyrate…	OTHER	1	0		OTHER	0.970136	0.000852	0.029012
PIERAPG00000003006	PIERAPT00000007163	psmc3-aPsmc3	11	5	6	TRUE	FALSE	FALSE	FALSE	0	19.0167	18.8036	18.8036	-0.2965	1.07794	0.390719	0.245366	0.5162	FALSE	unbiased	DE	1.52247	0.711737	0.645161	26S protease regulatory subunit	O42587.2	87.648	421	51	1	9	428	3	423	0	769	African clawed frog	Xenopus laevis	frogs & toads	RecName: Full=26S proteasome regulatory subunit 6A-A; AltName: Full=26S proteasome AAA-ATPase subunit RPT5-A; AltName: Full=Proteasome 26S subunit ATPase 3-A; AltName: Full=Tat-binding protein 6; Short=TBP-6	OTHER	1	0		OTHER	0.999955	2.1e-05	2.4e-05
PIERAPG00000003008	PIERAPT00000007171	Acadvl	3	5	5	TRUE	FALSE	FALSE	TRUE	1	15.9506	15.7038	15.7038	-0.320674	1.22576	0.452545	0.232348	0.498918	FALSE	unbiased	DE	2.1444	0.877749	0.93617	Very long-chain specific acyl-CoA dehydrogenase	P50544.3	55.833	600	253	7	7	597	60	656	0	654	house mouse	Mus musculus	rodents	RecName: Full=Very long-chain specific acyl-CoA dehydrogenase, mitochondrial; AltName: Full=MVLCAD; Short=VLCAD; Flags: Precursor	OTHER	1	0		OTHER	0.999686	0.000196	0.000118
PIERAPG00000003010	PIERAPT00000007174	glmM	3	5	6	TRUE	FALSE	FALSE	FALSE	0	17.6034	16.9631	16.9631	0.316924	2.03097	1.17395	0.0103988	0.066846	FALSE	unbiased	NA	NA	NA	NA	NA	NA	NA	NA	NA	NA	NA	NA	NA	NA	NA	NA	NA	NA	NA	NA	SP	0.481738	0.518273	CS pos: 16-17. Pr: 0.3849	SP	0.049168	0.950531	0.000301	CS pos: 16-17. VTW-EI. Pr: 0.2856
PIERAPG00000003013	PIERAPT00000007183	lap	2	4	6	TRUE	FALSE	FALSE	TRUE	1	13.913	14.2341	14.2341	-1.23022	0.0529762	-0.58862	0.0695515	0.241926	FALSE	unbiased	DE	1.6784	0.761312	0.948276	Phosphatidylinositol-binding clathrin assembly protein LAP	Q9VI75.3	70.316	475	74	9	8	469	3	423	0	627	fruit fly	Drosophila melanogaster	flies	RecName: Full=Phosphatidylinositol-binding clathrin assembly protein LAP; AltName: Full=Like-AP180	OTHER	1	1e-06		OTHER	0.717269	0.002385	0.280345
PIERAPG00000003027	PIERAPT00000007235	Ndufc2	3	5	6	TRUE	FALSE	FALSE	FALSE	0	18.6616	18.623	18.623	-0.697051	0.838619	0.0707841	0.847391	0.937531	FALSE	unbiased	DE	1.99585	0.845792	0.659091	NADH dehydrogenase [ubiquinone] 1 subunit C2	Q9CQ54.1	35.185	108	66	3	13	117	14	120	1.4e-09	54.7	house mouse	Mus musculus	rodents	RecName: Full=NADH dehydrogenase [ubiquinone] 1 subunit C2; AltName: Full=Complex I-B14.5b; Short=CI-B14.5b; AltName: Full=NADH-ubiquinone oxidoreductase subunit B14.5b	OTHER	1	1e-06		OTHER	0.99924	0.000129	0.00063
PIERAPG00000003044	PIERAPT00000007271	UBA52	1	5	6	TRUE	FALSE	FALSE	FALSE	0	16.7633	16.6025	16.6025	-0.88021	1.46964	0.294715	0.601915	0.802876	FALSE	unbiased	DE	1.02433	0.517698	0.514286	D.melanogaster ubiquitin (Fragment)	Q865C5.2	98.246	57	1	0	1	57	1	57	3.48e-34	113	Arabian camel	Ceratitis capitata;Camelus dromedarius;Oryctolagus cuniculus	even-toed ungulates;flies;rabbits & hares	RecName: Full=Ubiquitin	OTHER	1	0		OTHER	0.93297	0.021688	0.045342
PIERAPG00000003053	PIERAPT00000007288	COX5B_2	5	5	6	TRUE	FALSE	FALSE	FALSE	0	21.5941	21.4422	21.4422	-0.523829	1.08088	0.278523	0.472123	0.71075	FALSE	unbiased	DE	1.78516	0.792184	0.933333	Mitochondrial cytochrome c oxidase subunit Vb	P00428.2	39.286	84	49	2	26	108	42	124	5.11e-16	71.2	cattle	Bos taurus	even-toed ungulates	RecName: Full=Cytochrome c oxidase subunit 5B, mitochondrial; AltName: Full=Cytochrome c oxidase polypeptide VIa; AltName: Full=Cytochrome c oxidase polypeptide Vb; Flags: Precursor	OTHER	1	0		OTHER	0.641075	0.033529	0.325395
PIERAPG00000003055	PIERAPT00000007290	mutS	4	5	6	TRUE	FALSE	FALSE	FALSE	0	19.6579	19.2646	19.2646	-0.451265	1.89349	0.721115	0.210483	0.473374	FALSE	unbiased	NA	NA	NA	NA	NA	NA	NA	NA	NA	NA	NA	NA	NA	NA	NA	NA	NA	NA	NA	NA	OTHER	1	9e-06		OTHER	0.929688	0.009012	0.061301
PIERAPG00000003090	PIERAPT00000007378	VATG	4	5	6	TRUE	FALSE	FALSE	FALSE	0	18.3061	19.0568	19.0568	-2.38688	-0.365884	-1.37638	0.0107564	0.0674608	FALSE	unbiased	DE	1.50383	0.705454	0.9	V-type proton ATPase subunit G	Q25532.1	88.889	117	13	0	1	117	1	117	3.22e-71	211	tobacco hornworm	Manduca sexta	moths	RecName: Full=V-type proton ATPase subunit G; Short=V-ATPase subunit G; AltName: Full=V-ATPase 13 kDa subunit; AltName: Full=Vacuolar proton pump subunit G	OTHER	1	0		OTHER	0.999923	1.1e-05	6.7e-05
PIERAPG00000003098	PIERAPT00000007393	CYB5D1	2	5	5	TRUE	FALSE	FALSE	TRUE	1	15.8163	15.1402	15.1402	0.556969	1.92231	1.23964	0.0014349	0.0142262	TRUE	apyrene	DE	0.907354	0.464258	0.464286	Flagellar associated protein	Q6P9G0.1	38.039	255	111	7	3	251	14	227	1.42e-42	148	human	Homo sapiens	primates	RecName: Full=Cytochrome b5 domain-containing protein 1	OTHER	0.999677	0.000359		OTHER	0.998179	0.001778	4.2e-05
PIERAPG00000003099	PIERAPT00000007395	Sms	1	4	6	TRUE	FALSE	FALSE	TRUE	1	13.0853	13.294	13.294	-1.1855	0.420226	-0.382637	0.327069	0.594716	FALSE	unbiased	NA	NA	NA	NA	NA	P97355.1	28.649	185	97	4	16	167	12	194	6.8e-18	84	house mouse	Mus musculus	rodents	RecName: Full=Spermine synthase; Short=SPMSY; AltName: Full=Spermidine aminopropyltransferase	OTHER	1	5e-06		OTHER	0.999613	0.000376	1.2e-05
PIERAPG00000003107	PIERAPT00000007417	Rpl35	1	5	6	TRUE	FALSE	FALSE	FALSE	0	16.1539	15.674	15.674	-0.513119	2.27271	0.879798	0.199078	0.45637	FALSE	unbiased	DE	1.82882	0.80409	0.24	60S ribosomal protein L35	P17078.3	69.919	123	37	0	1	123	1	123	2.2e-51	161	Norway rat	Mus musculus;Rattus norvegicus	rodents	RecName: Full=60S ribosomal protein L35	OTHER	1	0		OTHER	0.999837	2e-06	0.00016
PIERAPG00000003112	PIERAPT00000007436	Prep	2	5	6	TRUE	FALSE	FALSE	FALSE	0	15.5947	15.3917	15.3917	-0.33508	1.07935	0.372136	0.280833	0.556974	FALSE	unbiased	DE	1.87078	0.815141	0.892857	Post-proline cleaving enzyme	Q9QUR6.1	57.764	483	189	3	1	481	110	579	0	589	house mouse	Mus musculus	rodents	RecName: Full=Prolyl endopeptidase; Short=PE; AltName: Full=Post-proline cleaving enzyme	OTHER	1	0		OTHER	0.999616	0.000309	7.5e-05
PIERAPG00000003114	PIERAPT00000007451	ESYN1	5	5	6	TRUE	FALSE	FALSE	FALSE	0	18.2208	18.3728	18.3728	-1.1009	0.54332	-0.278792	0.482248	0.721032	FALSE	unbiased	NA	NA	NA	NA	NA	NA	NA	NA	NA	NA	NA	NA	NA	NA	NA	NA	NA	NA	NA	NA	SP	0.000549	0.999441	CS pos: 12-13. Pr: 0.9429	SP	0.228404	0.769872	0.001725	CS pos: 18-19. NDT-KQ. Pr: 0.6082
PIERAPG00000003115	PIERAPT00000007454	zgc:110373C15orf26	4	5	5	TRUE	FALSE	FALSE	TRUE	1	17.0191	16.5027	16.5027	0.217198	1.67624	0.946719	0.0142445	0.0845512	FALSE	unbiased	DE	1.98762	0.843881	0.785714	cilia- and flagella-associated protein 161	Q6P656.1	29.259	270	178	6	2	264	5	268	1.13e-23	100	human	Homo sapiens	primates	RecName: Full=Cilia- and flagella-associated protein 161	OTHER	0.999933	9.6e-05		OTHER	0.999876	5.7e-05	6.7e-05
PIERAPG00000003135	PIERAPT00000007509	GBETA1	6	5	6	TRUE	FALSE	FALSE	FALSE	0	17.3537	17.2278	17.2278	-0.607983	1.06958	0.230797	0.567514	0.780156	FALSE	unbiased	DE	1.92204	0.828118	0.951613	Heterotrimeric guanine nucleotide-binding protein beta subunit	O45040.1	90.554	307	29	0	1	307	1	307	0	589	American lobster	Homarus americanus	crustaceans	RecName: Full=Guanine nucleotide-binding protein G(I)/G(S)/G(T) subunit beta-1; AltName: Full=Transducin beta chain 1	OTHER	1	0		OTHER	0.999718	0.000205	7.7e-05
PIERAPG00000003144	PIERAPT00000007525	sae1	1	4	5	TRUE	FALSE	FALSE	TRUE	2	13.6101	13.8666	13.8666	-1.26866	0.328169	-0.470248	0.229541	0.49674	FALSE	unbiased	DE	3.26205	0.968076	0.84375	SUMO-activating enzyme subunit 1	Q28DS0.1	42.899	345	190	1	1	338	1	345	1.01e-102	308	tropical clawed frog	Xenopus tropicalis	frogs & toads	RecName: Full=SUMO-activating enzyme subunit 1; AltName: Full=Ubiquitin-like 1-activating enzyme E1A	OTHER	1	0		OTHER	0.999762	0.000199	3.9e-05
PIERAPG00000003150	PIERAPT00000007532	Tfpi_2	5	5	6	TRUE	FALSE	FALSE	FALSE	0	17.4204	18.1937	18.1937	-2.07048	-0.765122	-1.4178	0.000299252	0.00394728	TRUE	eupyrene	DE	1.16496	0.577978	0.638889	carboxypeptidase inhibitor SmCI-like	Q02445.1	37.5	136	79	1	60	189	44	179	1.14e-24	101	Norway rat	Rattus norvegicus	rodents	RecName: Full=Tissue factor pathway inhibitor; Short=TFPI; AltName: Full=Extrinsic pathway inhibitor; Short=EPI; AltName: Full=Lipoprotein-associated coagulation inhibitor; Short=LACI; Flags: Precursor	OTHER	1	3.4e-05		SP	0.279988	0.719652	0.00036	CS pos: 30-31. AYC-RK. Pr: 0.9580
PIERAPG00000003152	PIERAPT00000007535	G108499	1	5	5	TRUE	FALSE	FALSE	TRUE	1	17.2729	17.3831	17.3831	-1.08021	0.676135	-0.202037	0.632092	0.820731	FALSE	unbiased	DE	1.77372	0.788995	0.8	prostaglandin reductase 1	Q3SZJ4.1	47.605	334	168	6	1	333	1	328	1.61e-99	299	cattle	Bos taurus	even-toed ungulates	RecName: Full=Prostaglandin reductase 1; Short=PRG-1; AltName: Full=15-oxoprostaglandin 13-reductase; AltName: Full=NADP-dependent leukotriene B4 12-hydroxydehydrogenase	OTHER	1	0		OTHER	0.989001	0.000851	0.010147
PIERAPG00000003171	PIERAPT00000007577	CALU	1	3	2	TRUE	FALSE	FALSE	TRUE	6	14.7751	15.0987	15.0987	-1.54282	0.356334	-0.593245	0.20376	0.462436	FALSE	unbiased	DE	1.85777	0.811755	0.6875	Reticulocalbin-2	Q6XLQ7.2	36.102	313	191	6	16	323	5	313	7.97e-53	179	rabbit	Oryctolagus cuniculus	rabbits & hares	RecName: Full=Calumenin; Flags: Precursor	SP	0.002817	0.997144	CS pos: 27-28. Pr: 0.7836	SP	0.049943	0.948385	0.001672	CS pos: 23-24. TSA-AV. Pr: 0.2524
PIERAPG00000003172	PIERAPT00000007580	Mlp84B	5	5	6	TRUE	FALSE	FALSE	FALSE	0	18.4671	18.86	18.86	-1.70078	0.259911	-0.720437	0.138682	0.364123	FALSE	unbiased	DE	2.99712	0.967736	0.678571	Muscle LIM protein isoform 1	Q24400.1	73.589	496	126	4	1	493	1	494	0	723	fruit fly	Drosophila melanogaster	flies	RecName: Full=Muscle LIM protein Mlp84B	OTHER	1	0		OTHER	0.995282	0.004656	6.3e-05
PIERAPG00000003173	PIERAPT00000007583	Hsc70-3	34	5	6	TRUE	FALSE	FALSE	FALSE	0	24.2928	23.8417	23.8417	-0.370111	2.02388	0.826886	0.162277	0.405483	FALSE	unbiased	DE	1.17811	0.583395	0.821429	Heat shock protein cognate 3	P29844.2	90.302	629	61	0	26	654	28	656	0	1150	fruit fly	Drosophila melanogaster	flies	RecName: Full=Endoplasmic reticulum chaperone BiP; AltName: Full=78 kDa glucose-regulated protein homolog; Short=GRP-78 homolog; AltName: Full=Binding-immunoglobulin protein homolog; Short=BiP; AltName: Full=Heat shock 70 kDa protein cognate 3; AltName: Full=Heat shock protein cognate 72; Flags: Precursor	SP	0.000214	0.999762	CS pos: 16-17. Pr: 0.9834	SP	3.6e-05	0.999963	1e-06	CS pos: 16-17. VYA-ED. Pr: 0.9726
PIERAPG00000003181	PIERAPT00000007601	TRF_4	6	5	6	TRUE	FALSE	FALSE	FALSE	0	18.9629	18.9931	18.9931	-0.923329	0.812683	-0.0553228	0.894117	0.960285	FALSE	unbiased	DE	1.15917	0.575584	0.528302	Transferrin-like domain-containing protein (Fragment)	P22297.1	77.451	204	40	3	7	208	1	200	7.47e-108	327	tobacco hornworm	Manduca sexta	moths	RecName: Full=Transferrin; Flags: Precursor	SP	0.00025	0.999728	CS pos: 28-29. Pr: 0.9777	SP	0.08164	0.917087	0.001273	CS pos: 28-29. VNS-KS. Pr: 0.8747
PIERAPG00000003186	PIERAPT00000007610	HEMO	8	5	6	TRUE	FALSE	FALSE	FALSE	0	20.2189	19.7954	19.7954	0.134658	1.41809	0.776375	0.0208124	0.112306	FALSE	unbiased	DE	3.76524	0.968076	0.571429	Hemolin	P31398.2	40.471	425	227	9	2	419	6	411	5.79e-106	322	tobacco hornworm	Manduca sexta	moths	RecName: Full=Hemolin; AltName: Full=Hemocyte aggregation inhibitor; AltName: Full=Protein P4; Flags: Precursor	SP	0.000292	0.999676	CS pos: 24-25. Pr: 0.6737	SP	0.000583	0.996097	0.00332	CS pos: 23-24. STA-AD. Pr: 0.3658
PIERAPG00000003188	PIERAPT00000007615	RpS18	5	5	6	TRUE	FALSE	FALSE	FALSE	0	19.0732	18.7	18.7	-0.379964	1.74825	0.684142	0.191571	0.446551	FALSE	unbiased	DE	1.88135	0.817865	0.24	40S ribosomal protein S18	Q962R1.1	98.684	152	2	0	1	152	1	152	1.87e-109	310	fall armyworm	Spodoptera frugiperda	moths	RecName: Full=40S ribosomal protein S18	OTHER	1	0		OTHER	0.996003	3.7e-05	0.00396
PIERAPG00000003206	PIERAPT00000007656	eIF3-S9	7	5	6	TRUE	FALSE	FALSE	FALSE	0	17.5573	17.6093	17.6093	-0.774051	0.583363	-0.0953437	0.769499	0.899372	FALSE	unbiased	DE	1.55073	0.721114	0.903846	Eukaryotic translation initiation factor 3 subunit B	Q1HDZ5.1	87.784	704	76	4	1	703	1	695	0	1264	domestic silkworm	Bombyx mori	moths	RecName: Full=Eukaryotic translation initiation factor 3 subunit B; Short=eIF3b; AltName: Full=Eukaryotic translation initiation factor 3 subunit 9	OTHER	1	1e-06		OTHER	0.999921	2.7e-05	5.2e-05
PIERAPG00000003208	PIERAPT00000007659	RpL44	1	5	6	TRUE	FALSE	FALSE	FALSE	0	16.8307	16.9957	16.9957	-1.21501	0.609969	-0.30252	0.491945	0.729361	FALSE	unbiased	DE	1.58521	0.732321	0.318182	Ribosomal protein L36A	Q9NB33.3	86.408	103	14	0	1	103	1	103	1.92e-60	182	Ochlerotatus triseriatus	Ochlerotatus triseriatus	mosquitos	RecName: Full=60S ribosomal protein L44	OTHER	1	0		OTHER	0.999458	7e-06	0.000535
PIERAPG00000003234	PIERAPT00000007694	G106290	3	5	6	TRUE	FALSE	FALSE	FALSE	0	15.886	17.543	17.543	-4.11202	-1.96359	-3.03781	1.95196e-05	0.000410652	TRUE	eupyrene	NA	NA	NA	NA	NA	Q9H1K4.1	65.217	92	28	1	106	197	10	97	4.52e-36	130	human	Homo sapiens	primates	RecName: Full=Mitochondrial glutamate carrier 2; Short=GC-2; AltName: Full=Glutamate/H(+) symporter 2; AltName: Full=Solute carrier family 25 member 18	OTHER	1	0		OTHER	0.950781	0.000175	0.049044
PIERAPG00000003237	PIERAPT00000007699	FABP3	8	5	6	TRUE	FALSE	FALSE	FALSE	0	20.2453	20.347	20.347	-1.15397	0.780908	-0.186532	0.687907	0.855765	FALSE	unbiased	DE	1.96389	0.838285	0.693878	Cellular retinoic acid binding protein (Fragment)	C4N147.1	48.485	132	64	2	10	140	1	129	1.04e-37	127	Doryteuthis pealeii	Doryteuthis pealeii	cephalopods	RecName: Full=Sodium/calcium exchanger regulatory protein 1; Short=ReP1-NCXSQ; AltName: Full=Fatty acid-binding protein 1; AltName: Full=Na(+)/Ca(2+) exchanger regulatory protein 1	OTHER	1	0		OTHER	0.987921	0.000598	0.011481
PIERAPG00000003252	PIERAPT00000007740	RpL30	1	5	6	TRUE	FALSE	FALSE	FALSE	0	17.049	16.663	16.663	-0.342567	1.75784	0.707637	0.172221	0.420244	FALSE	unbiased	DE	1.81276	0.799759	0.24	60S ribosomal protein L30	P58375.1	98.925	93	1	0	1	93	1	93	8.23e-63	188	fall armyworm	Spodoptera frugiperda	moths	RecName: Full=60S ribosomal protein L30	OTHER	1	0		OTHER	0.99399	0.001079	0.004932
PIERAPG00000003257	PIERAPT00000007750	samm50	1	4	3	TRUE	FALSE	FALSE	TRUE	4	16.4602	15.755	15.755	0.377019	2.20844	1.29273	0.0086486	0.0581942	FALSE	unbiased	NA	NA	NA	NA	NA	Q6P806.1	41.096	146	84	2	1	145	1	145	1.72e-26	105	tropical clawed frog	Xenopus tropicalis	frogs & toads	RecName: Full=Sorting and assembly machinery component 50 homolog	OTHER	1	0		OTHER	0.999801	0.000131	6.7e-05
PIERAPG00000003269	PIERAPT00000007772	GST1_3	2	5	6	TRUE	FALSE	FALSE	FALSE	0	16.0246	15.8221	15.8221	-0.353011	1.09535	0.371169	0.293055	0.568992	FALSE	unbiased	DE	0.909224	0.465136	0.709677	Glutathione S-transferase GSTD1	P46430.1	60.369	217	84	2	1	215	1	217	2.01e-97	285	tobacco hornworm	Manduca sexta	moths	RecName: Full=Glutathione S-transferase 1; AltName: Full=GST class-theta	OTHER	1	0		OTHER	0.999507	0.000308	0.000185
PIERAPG00000003276	PIERAPT00000007806	Dopey2CCIN	6	5	6	TRUE	FALSE	FALSE	FALSE	0	21.3588	21.0033	21.0033	-0.557231	1.86058	0.651673	0.269677	0.54526	FALSE	unbiased	NA	NA	NA	NA	NA	NA	NA	NA	NA	NA	NA	NA	NA	NA	NA	NA	NA	NA	NA	NA	SP	8e-06	1	CS pos: 27-28. Pr: 0.9882	SP	0.321553	0.675883	0.002564	CS pos: 28-29. IGC-SK. Pr: 0.6675
PIERAPG00000003296	PIERAPT00000007854	EF1A	19	5	6	TRUE	FALSE	FALSE	FALSE	0	23.592	23.5898	23.5898	-0.766427	0.774616	0.0040943	0.991144	0.998958	FALSE	unbiased	DE	0.937139	0.47815	0.8	Elongation factor 1-alpha	P29520.1	97.624	463	11	0	1	463	1	463	0	922	domestic silkworm	Bombyx mori	moths	RecName: Full=Elongation factor 1-alpha; Short=EF-1-alpha	OTHER	1	0		OTHER	0.999815	0.000145	4e-05
PIERAPG00000003300	PIERAPT00000007860	Cg25C	8	4	6	TRUE	FALSE	FALSE	TRUE	1	18.5191	18.2807	18.2807	-0.274029	1.1482	0.437085	0.210792	0.473428	FALSE	unbiased	DE	1.61304	0.741178	0.881579	Collagen IV, non-collagenous,Collagen triple helix repeat,C-type lectin fold	P08120.3	51.21	1777	803	24	101	1849	38	1778	0	1179	fruit fly	Drosophila melanogaster	flies	RecName: Full=Collagen alpha-1(IV) chain; AltName: Full=Collagen type IV alpha 1; Flags: Precursor	SP	0.000334	0.999649	CS pos: 20-21. Pr: 0.8630	SP	0.000962	0.999027	1.1e-05	CS pos: 20-21. VKT-SP. Pr: 0.7567
PIERAPG00000003315	PIERAPT00000007886	ME1_3	4	0	6	FALSE	TRUE	FALSE	TRUE	5	17.3912	17.828	17.828	-1.56873	-0.0325873	-0.800657	0.0420476	0.179188	FALSE	eupyrene	DE	0.866118	0.444706	0.615385	NADP-dependent malic protein (Fragment)	P28227.1	46.853	143	74	2	1	142	415	556	3.65e-34	128	mallard	Anas platyrhynchos	birds	RecName: Full=NADP-dependent malic enzyme; Short=NADP-ME	OTHER	0.999996	3.7e-05		OTHER	0.978969	0.00102	0.02001
PIERAPG00000003324	PIERAPT00000007897	BSG	2	5	6	TRUE	FALSE	FALSE	FALSE	0	15.4193	15.3956	15.3956	-1.07249	1.15943	0.0434715	0.935154	0.976854	FALSE	unbiased	DE	1.06163	0.534109	0.571429	Basigin	Q99PA3.1	32.365	241	126	12	40	263	3	223	6.76e-21	91.7	Chinese hamster	Cricetulus griseus	rodents	RecName: Full=Basigin; AltName: CD_antigen=CD147	SP	0.000204	0.999777	CS pos: 19-20. Pr: 0.9741	SP	0.000335	0.999627	3.9e-05	CS pos: 22-23. VSS-ES. Pr: 0.5463
PIERAPG00000003333	PIERAPT00000007936	Gnmt	2	3	4	TRUE	FALSE	FALSE	TRUE	4	14.7362	14.9284	14.9284	-1.05197	0.34727	-0.352352	0.301229	0.577951	FALSE	unbiased	DE	2.78003	0.959929	0.888889	Glycine N-methyltransferase	P13255.2	53.425	292	128	5	4	290	3	291	5.78e-110	323	Norway rat	Rattus norvegicus	rodents	RecName: Full=Glycine N-methyltransferase; AltName: Full=Folate-binding protein	OTHER	1	1e-06		OTHER	0.999913	1.4e-05	7.3e-05
PIERAPG00000003335	PIERAPT00000007942	TtnfhaBrny	4	5	4	TRUE	FALSE	FALSE	TRUE	2	17.5031	17.6511	17.6511	-1.20109	0.658743	-0.271175	0.54484	0.763662	FALSE	unbiased	NA	NA	NA	NA	NA	Q06852.2	26.667	195	117	6	92	261	1559	1752	1.04e-06	56.2	Hungateiclostridium thermocellum ATCC 27405	Hungateiclostridium thermocellum ATCC 27405	firmicutes	RecName: Full=Cell surface glycoprotein 1; AltName: Full=Outer layer protein B; AltName: Full=S-layer protein 1; Flags: Precursor	SP	0.000239	0.999739	CS pos: 18-19. Pr: 0.9794	SP	0.000133	0.999839	2.8e-05	CS pos: 18-19. VLS-DD. Pr: 0.8387
PIERAPG00000003335	PIERAPT00000007943	TtnfhaBrny	9	5	6	TRUE	FALSE	FALSE	FALSE	0	19.7852	19.7981	19.7981	-1.89271	1.84569	-0.0235106	0.979039	0.996426	FALSE	unbiased	NA	NA	NA	NA	NA	Q06852.2	26.667	195	117	6	92	261	1559	1752	1.04e-06	56.2	Hungateiclostridium thermocellum ATCC 27405	Hungateiclostridium thermocellum ATCC 27405	firmicutes	RecName: Full=Cell surface glycoprotein 1; AltName: Full=Outer layer protein B; AltName: Full=S-layer protein 1; Flags: Precursor	SP	0.000239	0.999739	CS pos: 18-19. Pr: 0.9794	SP	0.000133	0.999839	2.8e-05	CS pos: 18-19. VLS-DD. Pr: 0.8387
PIERAPG00000003345	PIERAPT00000007963	phospho1PHOSPHO2	3	5	5	TRUE	FALSE	FALSE	TRUE	1	16.4544	16.1865	16.1865	-0.181767	1.16418	0.491206	0.141191	0.368591	FALSE	unbiased	DE	1.29917	0.631472	0.705882	phosphoethanolamine/phosphocholine phosphatase-like	Q2KI06.1	37.156	218	126	5	1	208	1	217	3.16e-38	135	cattle	Bos taurus	even-toed ungulates	RecName: Full=Pyridoxal phosphate phosphatase PHOSPHO2	OTHER	1	0		OTHER	0.999937	3.7e-05	2.6e-05
PIERAPG00000003349	PIERAPT00000007979	DNAH2	5	4	6	TRUE	FALSE	FALSE	TRUE	1	16.2753	16.1404	16.1404	-0.42186	0.916269	0.247205	0.444587	0.688084	FALSE	unbiased	DE	1.2724	0.621118	0.77193	Dynein-1-beta heavy chain, flagellar inner arm I1 complex	P0C6F1.1	43.387	1671	908	12	27	1678	579	2230	0	1427	house mouse	Mus musculus	rodents	RecName: Full=Dynein heavy chain 2, axonemal; AltName: Full=Axonemal beta dynein heavy chain 2; AltName: Full=Ciliary dynein heavy chain 2	OTHER	1	0		OTHER	0.999565	0.000161	0.000274
PIERAPG00000003362	PIERAPT00000008010	GA12348	3	5	5	TRUE	FALSE	FALSE	TRUE	1	15.0745	15.4359	15.4359	-1.65017	0.324882	-0.662642	0.173904	0.421388	FALSE	unbiased	DE	1.29711	0.630682	0.84375	OCIA domain-containing protein 1	Q28X44.1	45.714	105	56	1	68	172	11	114	3.57e-25	100	Drosophila pseudoobscura pseudoobscura	Drosophila pseudoobscura pseudoobscura	flies	RecName: Full=OCIA domain-containing protein 1	OTHER	0.797685	0.202322		SP	0.057195	0.942636	0.000169	CS pos: 18-19. IKP-NY. Pr: 0.4855
PIERAPG00000003382	PIERAPT00000008085	zgc:110816	23	5	6	TRUE	FALSE	FALSE	FALSE	0	21.6274	21.2968	21.2968	-0.209942	1.42215	0.606105	0.134797	0.359306	FALSE	unbiased	DE	1.63163	0.747001	0.852941	Acidic residue methyltransferase 1	Q58EM4.1	31.38	529	253	12	54	569	12	443	9.05e-82	266	zebrafish	Danio rerio	bony fishes	RecName: Full=Damage-control phosphatase ARMT1; AltName: Full=Acidic residue methyltransferase 1; AltName: Full=Protein-glutamate O-methyltransferase; AltName: Full=Sugar phosphate phosphatase ARMT1	OTHER	1	2e-06		OTHER	0.999791	7.2e-05	0.000136
PIERAPG00000003389	PIERAPT00000008110	Usp14	2	4	6	TRUE	FALSE	FALSE	TRUE	1	14.8876	14.8215	14.8215	-0.63772	0.880116	0.121198	0.739144	0.881247	FALSE	unbiased	DE	0.963738	0.490391	0.918919	Ubiquitin carboxyl-terminal hydrolase	Q9JMA1.3	54.6	500	192	9	1	475	1	490	0	523	house mouse	Mus musculus	rodents	RecName: Full=Ubiquitin carboxyl-terminal hydrolase 14; AltName: Full=Deubiquitinating enzyme 14; AltName: Full=Ubiquitin thioesterase 14; AltName: Full=Ubiquitin-specific-processing protease 14	OTHER	1	0		OTHER	0.999957	3e-05	1.3e-05
PIERAPG00000003399	PIERAPT00000008137	LA1D	30	5	6	TRUE	FALSE	FALSE	FALSE	0	20.4872	23.2644	23.2644	-5.94584	-4.23703	-5.09143	1.12556e-09	1.87068e-07	TRUE	eupyrene	NA	NA	NA	NA	NA	NA	NA	NA	NA	NA	NA	NA	NA	NA	NA	NA	NA	NA	NA	NA	SP	0.000215	0.999777	CS pos: 14-15. Pr: 0.9775	SP	0.00026	0.999738	2e-06	CS pos: 19-20. AKS-YK. Pr: 0.7340
PIERAPG00000003424	PIERAPT00000008219	AAEL004347	5	5	6	TRUE	FALSE	FALSE	FALSE	0	16.1078	16.0762	16.0762	-0.542275	0.658128	0.0579264	0.840334	0.935456	FALSE	unbiased	DE	1.63006	0.746511	0.903846	Eukaryotic translation initiation factor 3 subunit M	Q17D30.1	71.244	386	108	1	1	383	1	386	0	587	yellow fever mosquito	Aedes aegypti	mosquitos	RecName: Full=Eukaryotic translation initiation factor 3 subunit M; Short=eIF3m	OTHER	1	0		OTHER	0.999887	9e-05	2.3e-05
PIERAPG00000003441	PIERAPT00000008253	PRDX5	14	5	6	TRUE	FALSE	FALSE	FALSE	0	21.7696	21.5446	21.5446	-0.219077	1.04433	0.412626	0.18495	0.437873	FALSE	unbiased	DE	2.46883	0.930744	0.666667	Peroxiredoxin-5	P30044.4	58.537	164	65	1	28	188	44	207	3.86e-64	199	human	Homo sapiens	primates	RecName: Full=Peroxiredoxin-5, mitochondrial; AltName: Full=Alu corepressor 1; AltName: Full=Antioxidant enzyme B166; Short=AOEB166; AltName: Full=Liver tissue 2D-page spot 71B; AltName: Full=PLP; AltName: Full=Peroxiredoxin V; Short=Prx-V; AltName: Full=Peroxisomal antioxidant enzyme; AltName: Full=TPx type VI; AltName: Full=Thioredoxin peroxidase PMP20; Flags: Precursor	OTHER	1	0		OTHER	0.623824	0.000386	0.37579
PIERAPG00000003443	PIERAPT00000008263	ARGK	22	5	6	TRUE	FALSE	FALSE	FALSE	0	22.8996	22.4069	22.4069	0.134184	1.67233	0.903258	0.0242014	0.121887	FALSE	unbiased	DE	0.97176	0.494052	0.8	Arginine kinase	Q95PM9.1	93.239	355	24	0	109	463	1	355	0	705	Indianmeal moth	Plodia interpunctella	moths	RecName: Full=Arginine kinase; Short=AK; AltName: Allergen=Plo i 1	OTHER	1	1.2e-05		OTHER	0.996991	0.001395	0.001614
PIERAPG00000003450	PIERAPT00000008285	F40A3.3	3	5	6	TRUE	FALSE	FALSE	FALSE	0	17.1973	16.6342	16.6342	0.346119	1.71834	1.03223	0.00573921	0.0411145	TRUE	apyrene	DE	1.72556	0.775256	0.82	Phosphatidylethanolamine binding protein isoform 2	O16264.1	52.247	178	84	1	8	184	42	219	9.48e-64	198	Caenorhabditis elegans	Caenorhabditis elegans	nematodes	RecName: Full=Phosphatidylethanolamine-binding protein homolog F40A3.3	OTHER	1	2e-06		OTHER	0.999479	0.000194	0.000327
PIERAPG00000003451	PIERAPT00000008286	CDase	1	5	5	TRUE	FALSE	FALSE	TRUE	1	14.3091	14.4559	14.4559	-1.33312	0.795002	-0.269061	0.599012	0.800932	FALSE	unbiased	NA	NA	NA	NA	NA	Q29C43.1	50.476	105	50	1	2	106	599	701	3.55e-25	101	Drosophila pseudoobscura pseudoobscura	Drosophila pseudoobscura pseudoobscura	flies	RecName: Full=Neutral ceramidase; Short=N-CDase; Short=NCDase; AltName: Full=Acylsphingosine deacylase; AltName: Full=N-acylsphingosine amidohydrolase; Flags: Precursor	OTHER	1	1e-06		OTHER	0.962131	0.005548	0.032321
PIERAPG00000003463	PIERAPT00000008325	G109594	7	5	6	TRUE	FALSE	FALSE	FALSE	0	17.493	17.5185	17.5185	-0.886626	0.793215	-0.0467056	0.907549	0.965826	FALSE	unbiased	DE	1.46965	0.693736	0.482759	Putative maltase glucoamylase	Q8BHN3.1	44.62	948	465	14	6	916	19	943	0	840	house mouse	Mus musculus	rodents	RecName: Full=Neutral alpha-glucosidase AB; AltName: Full=Alpha-glucosidase 2; AltName: Full=Glucosidase II subunit alpha; Flags: Precursor	SP	0.000222	0.999736	CS pos: 19-20. Pr: 0.9758	SP	0.012173	0.98777	5.7e-05	CS pos: 19-20. SVC-VD. Pr: 0.8687
PIERAPG00000003468	PIERAPT00000008332	Synrg	25	5	6	TRUE	FALSE	FALSE	FALSE	0	21.0718	20.9409	20.9409	-0.635449	1.11559	0.240071	0.568845	0.780986	FALSE	unbiased	NA	NA	NA	NA	NA	NA	NA	NA	NA	NA	NA	NA	NA	NA	NA	NA	NA	NA	NA	NA	OTHER	1	0		OTHER	0.99728	0.002494	0.000226
PIERAPG00000003490	PIERAPT00000008372	Khc	2	5	5	TRUE	FALSE	FALSE	TRUE	1	14.7683	14.4028	14.4028	-0.0980987	1.4384	0.670152	0.0829353	0.271834	FALSE	unbiased	DE	0.736381	0.380761	0.842105	kinesin heavy chain	P17210.2	73.038	994	217	11	1	971	1	966	0	1432	fruit fly	Drosophila melanogaster	flies	RecName: Full=Kinesin heavy chain	OTHER	1	0		OTHER	0.999136	0.000717	0.000147
PIERAPG00000003501	PIERAPT00000008396	Psmd8	2	4	5	TRUE	FALSE	FALSE	TRUE	2	15.2629	15.0293	15.0293	-0.219237	1.07602	0.428393	0.179746	0.429839	FALSE	unbiased	DE	2.34067	0.912563	0.717391	26S proteasome non-ATPase regulatory subunit 8	Q3SYT7.3	60.755	265	102	1	4	268	25	287	8.42e-109	318	cattle	Bos taurus	even-toed ungulates	RecName: Full=26S proteasome non-ATPase regulatory subunit 8; AltName: Full=26S proteasome regulatory subunit RPN12	OTHER	1	0		OTHER	0.999855	0.0001	4.5e-05
PIERAPG00000003503	PIERAPT00000008399	LanB1	15	5	6	TRUE	FALSE	FALSE	FALSE	0	20.4887	20.8992	20.8992	-1.58753	0.0823559	-0.752587	0.0740774	0.251911	FALSE	unbiased	NA	NA	NA	NA	NA	NA	NA	NA	NA	NA	NA	NA	NA	NA	NA	NA	NA	NA	NA	NA	OTHER	0.524726	0.475264		SP	0.108545	0.891318	0.000137	CS pos: 19-20. YFC-AD. Pr: 0.3818
PIERAPG00000003507	PIERAPT00000008406	Tpsab1Prss44	3	5	5	TRUE	FALSE	FALSE	TRUE	1	15.6068	15.6065	15.6065	-0.690505	0.691606	0.000550318	0.998673	0.999974	FALSE	unbiased	DE	1.46089	0.69069	0.315789	tryptase isoform X1	Q9GRW0.1	42.558	430	218	9	2	419	1	413	5.25e-105	320	Holotrichia diomphalia	Holotrichia diomphalia	beetles	RecName: Full=Phenoloxidase-activating factor 2; AltName: Full=45 KDa PPAF; Short=Hd-45; AltName: Full=Prophenoloxidase-activating factor II; AltName: Full=Serine protease-like PPAF-2; Contains: RecName: Full=Phenoloxidase-activating factor 2 light chain; Contains: RecName: Full=Phenoloxidase-activating factor 2 heavy chain; Flags: Precursor	SP	0.000242	0.999746	CS pos: 17-18. Pr: 0.9797	SP	1.3e-05	0.999987	0	CS pos: 17-18. AYC-QD. Pr: 0.9588
PIERAPG00000003514	PIERAPT00000008420	LAYNpfh1	2	5	6	TRUE	FALSE	FALSE	FALSE	0	15.8328	16.476	16.476	-1.89956	-0.458752	-1.17916	0.00318578	0.0260826	TRUE	eupyrene	DE	0.88301	0.45276	0.536585	melanoma-associated antigen E1 isoform X1	Q59DY6.1	38.272	81	43	3	45	124	57	131	2.12e-07	53.9	fruit fly	Drosophila melanogaster	flies	RecName: Full=C-type lectin 37Da; Flags: Precursor	SP	0.000214	0.999757	CS pos: 21-22. Pr: 0.9755	SP	0.00074	0.999202	5.8e-05	CS pos: 21-22. AAA-QR. Pr: 0.8986
PIERAPG00000003525	PIERAPT00000008445	DDB_G0271196	14	5	6	TRUE	FALSE	FALSE	FALSE	0	21.7249	21.4389	21.4389	-0.162519	1.21116	0.524318	0.125021	0.344584	FALSE	unbiased	NA	NA	NA	NA	NA	NA	NA	NA	NA	NA	NA	NA	NA	NA	NA	NA	NA	NA	NA	NA	OTHER	1	0		OTHER	0.999972	1.3e-05	1.5e-05
PIERAPG00000003534	PIERAPT00000008460	speD	2	5	5	TRUE	FALSE	FALSE	TRUE	1	16.1898	16.2361	16.2361	-0.821356	0.651809	-0.0847734	0.810189	0.917433	FALSE	unbiased	NA	NA	NA	NA	NA	NA	NA	NA	NA	NA	NA	NA	NA	NA	NA	NA	NA	NA	NA	NA	OTHER	0.732058	0.267947		SP	0.009785	0.990165	5e-05	CS pos: 17-18. TEA-DN. Pr: 0.9514
PIERAPG00000003537	PIERAPT00000008468	ADK	5	5	6	TRUE	FALSE	FALSE	FALSE	0	17.886	17.7068	17.7068	-0.436053	1.09305	0.328497	0.375577	0.640871	FALSE	unbiased	DE	1.14753	0.570744	0.8125	Adenosine kinase	O49923.1	51.471	340	164	1	8	346	2	341	1.75e-129	377	Physcomitrium patens	Physcomitrium patens	mosses	RecName: Full=Adenosine kinase; Short=AK; AltName: Full=Adenosine 5'-phosphotransferase	OTHER	1	0		OTHER	0.999714	0.000206	8e-05
PIERAPG00000003552	PIERAPT00000008496	ATPsyn-b	5	5	6	TRUE	FALSE	FALSE	FALSE	0	16.4726	16.4003	16.4003	-0.705999	0.971096	0.132549	0.741701	0.882747	FALSE	unbiased	DE	0.852481	0.438158	0.916667	Mitochondrial ATP synthase subunit b	Q94516.2	47.917	192	100	0	1	192	46	237	2.05e-64	201	fruit fly	Drosophila melanogaster	flies	RecName: Full=ATP synthase subunit b, mitochondrial; Short=ATPase subunit b; AltName: Full=FO-ATP synthase subunit b; Flags: Precursor	OTHER	1	0		OTHER	0.999287	0.00029	0.000423
PIERAPG00000003557	PIERAPT00000008509	Cbfa2t3	1	3	4	TRUE	FALSE	FALSE	TRUE	4	13.9816	13.8005	13.8005	-1.60143	2.26521	0.331889	0.72046	0.870389	FALSE	unbiased	DE	0.59	0.10105	0.571429	MYND-type domain-containing protein	O75081.2	34.226	336	151	11	15	290	292	617	5.8e-39	149	human	Homo sapiens	primates	RecName: Full=Protein CBFA2T3; AltName: Full=MTG8-related protein 2; AltName: Full=Myeloid translocation gene on chromosome 16 protein; Short=hMTG16; AltName: Full=Zinc finger MYND domain-containing protein 4	OTHER	1	0		OTHER	0.999965	1.6e-05	1.8e-05
PIERAPG00000003561	PIERAPT00000008525	SERA	11	5	6	TRUE	FALSE	FALSE	FALSE	0	20.2476	20.2864	20.2864	-1.03973	0.897495	-0.0711173	0.878154	0.953917	FALSE	unbiased	DE	1.91638	0.826712	0.727273	Antitrypsin	P14754.1	58.312	391	157	4	1	389	1	387	3.14e-151	435	tobacco hornworm	Manduca sexta	moths	RecName: Full=Alaserpin; AltName: Full=Serpin-1; Flags: Precursor	SP	0.000208	0.999798	CS pos: 17-18. Pr: 0.9720	SP	0.001192	0.998784	2.5e-05	CS pos: 17-18. IMA-DD. Pr: 0.9340
PIERAPG00000003575	PIERAPT00000008568	DHX57	2	5	6	TRUE	FALSE	FALSE	FALSE	0	18.5214	17.7903	17.7903	-0.262562	2.94352	1.34048	0.0952429	0.295324	FALSE	unbiased	NA	NA	NA	NA	NA	NA	NA	NA	NA	NA	NA	NA	NA	NA	NA	NA	NA	NA	NA	NA	OTHER	0.999995	2.3e-05		OTHER	0.999996	3e-06	1e-06
PIERAPG00000003579	PIERAPT00000008572	Hsp68_2	6	5	6	TRUE	FALSE	FALSE	FALSE	0	17.3552	16.6863	16.6863	0.394466	2.05827	1.22637	0.00656377	0.0460295	TRUE	apyrene	DE	0.592037	0.105726	0.285714	Heat shock protein 70 B2 (Fragment)	O97125.1	52.756	635	122	9	1	457	1	635	0	608	fruit fly	Drosophila melanogaster	flies	RecName: Full=Heat shock protein 68	OTHER	1	0		OTHER	0.998984	0.000946	7e-05
PIERAPG00000003584	PIERAPT00000008588	CALM	4	5	5	TRUE	FALSE	FALSE	TRUE	1	16.4483	16.1526	16.1526	-0.260672	1.3447	0.542012	0.171359	0.41913	FALSE	unbiased	DE	2.82863	0.962573	0.258065	calmodulin-beta-like isoform X2	P04352.2	26.316	171	112	2	13	183	5	161	5.45e-11	62.4	Chlamydomonas reinhardtii	Chlamydomonas reinhardtii	green algae	RecName: Full=Calmodulin; Short=CaM	OTHER	1	0		OTHER	0.999986	6e-06	7e-06
PIERAPG00000003586	PIERAPT00000008590	CCT7	8	5	6	TRUE	FALSE	FALSE	FALSE	0	17.8096	18.1454	18.1454	-1.19805	-0.0332542	-0.615652	0.0395823	0.171317	FALSE	unbiased	DE	1.54285	0.718517	0.83871	T-complex protein 1 subunit eta	Q5ZJK8.1	73.048	538	136	2	1	538	2	530	0	816	chicken	Gallus gallus	birds	RecName: Full=T-complex protein 1 subunit eta; Short=TCP-1-eta; AltName: Full=CCT-eta	OTHER	1	0		OTHER	0.999893	2e-05	8.7e-05
PIERAPG00000003587	PIERAPT00000008593	PSPH	1	4	3	TRUE	FALSE	FALSE	TRUE	4	12.4498	12.7356	12.7356	-1.49007	0.442368	-0.523853	0.267034	0.543324	FALSE	unbiased	DE	1.2306	0.604634	0.90625	O-phosphoserine phosphohydrolase	Q2KHU0.1	57.848	223	94	0	27	249	1	223	7.56e-93	275	cattle	Bos taurus	even-toed ungulates	RecName: Full=Phosphoserine phosphatase; Short=PSP; Short=PSPase; AltName: Full=L-3-phosphoserine phosphatase; AltName: Full=O-phosphoserine phosphohydrolase	OTHER	0.999221	0.000776		OTHER	0.449281	0.320502	0.230217
PIERAPG00000003641	PIERAPT00000008686	vpx	5	5	6	TRUE	FALSE	FALSE	FALSE	0	18.368	18.0157	18.0157	-0.0309291	1.32262	0.645844	0.0600943	0.222075	FALSE	unbiased	NA	NA	NA	NA	NA	NA	NA	NA	NA	NA	NA	NA	NA	NA	NA	NA	NA	NA	NA	NA	OTHER	1	0		OTHER	0.999954	1.4e-05	3.2e-05
PIERAPG00000003650	PIERAPT00000008713	LSM14Blsm14b-b	1	4	3	TRUE	FALSE	FALSE	TRUE	4	13.8956	13.7255	13.7255	-0.365729	0.989406	0.311838	0.343448	0.608803	FALSE	unbiased	DE	2.93568	0.966573	0.25	LSM14 protein-like protein A	Q9BX40.1	36.259	433	169	16	2	414	4	349	1.39e-51	182	human	Homo sapiens	primates	RecName: Full=Protein LSM14 homolog B; AltName: Full=Protein FAM61B; AltName: Full=RNA-associated protein 55B; Short=hRAP55B	OTHER	1	0		OTHER	0.99976	0.000164	7.6e-05
PIERAPG00000003652	PIERAPT00000008732	Kaz-m1	10	5	6	TRUE	FALSE	FALSE	FALSE	0	22.7238	22.5409	22.5409	-0.452791	1.1233	0.335256	0.380183	0.643639	FALSE	unbiased	NA	NA	NA	NA	NA	NA	NA	NA	NA	NA	NA	NA	NA	NA	NA	NA	NA	NA	NA	NA	OTHER	1	0		OTHER	0.999401	0.000531	6.8e-05
PIERAPG00000003665	PIERAPT00000008757	cpa	3	5	6	TRUE	FALSE	FALSE	FALSE	0	15.402	15.7688	15.7688	-1.36038	0.015468	-0.672455	0.0547547	0.210653	FALSE	unbiased	DE	1.54047	0.717729	0.918919	F-actin-capping protein subunit alpha	Q9W2N0.1	69.149	282	84	2	9	288	6	286	9.21e-151	426	fruit fly	Drosophila melanogaster	flies	RecName: Full=F-actin-capping protein subunit alpha	OTHER	1	0		OTHER	0.999797	0.000101	0.000102
PIERAPG00000003701	PIERAPT00000008851	Rbks	3	5	6	TRUE	FALSE	FALSE	FALSE	0	16.8242	16.644	16.644	-0.424279	1.0849	0.330313	0.366897	0.634529	FALSE	unbiased	DE	0.66093	0.263835	0.7	Ribokinase	Q8R1Q9.1	48.76	121	62	0	8	128	35	155	2.44e-31	119	house mouse	Mus musculus	rodents	RecName: Full=Ribokinase; Short=RK	OTHER	1	0		OTHER	0.86744	0.003315	0.129244
PIERAPG00000003702	PIERAPT00000008852	BJSP-1	25	5	6	TRUE	FALSE	FALSE	FALSE	0	21.4098	21.5254	21.5254	-1.07934	0.655561	-0.21189	0.611382	0.804527	FALSE	unbiased	DE	3.2252	0.968076	0.931818	Moderately methionine rich storage protein a	Q06342.1	66.932	753	242	4	1	751	1	748	0	1014	cabbage looper	Trichoplusia ni	moths	RecName: Full=Basic juvenile hormone-suppressible protein 1; Short=BJHSP1; Flags: Precursor	SP	0.000242	0.999757	CS pos: 17-18. Pr: 0.9659	SP	0.000202	0.999687	0.000111	CS pos: 15-16. AAS-SA. Pr: 0.3663
PIERAPG00000003734	PIERAPT00000008934	UPB1	19	5	6	TRUE	FALSE	FALSE	FALSE	0	21.358	21.3471	21.3471	-1.40912	1.44923	0.0200566	0.976614	0.995986	FALSE	unbiased	DE	0.986471	0.50073	0.782609	Beta-ureidopropionase 1	Q5RBM6.1	59.375	384	153	2	3	386	4	384	5.34e-167	475	Sumatran orangutan	Pongo abelii	primates	RecName: Full=Beta-ureidopropionase; AltName: Full=Beta-alanine synthase; AltName: Full=N-carbamoyl-beta-alanine amidohydrolase	OTHER	1	0		OTHER	0.999993	4e-06	3e-06
PIERAPG00000003741	PIERAPT00000008958	Mlc1	3	5	6	TRUE	FALSE	FALSE	FALSE	0	17.1052	17.307	17.307	-1.50504	0.765344	-0.369846	0.499351	0.736398	FALSE	unbiased	DE	3.25443	0.968076	0.88	Myosin light chain alkali	P06742.4	65.385	104	35	1	6	109	11	113	2.44e-41	137	fruit fly	Drosophila melanogaster	flies	RecName: Full=Myosin light chain alkali	OTHER	1	3.1e-05		OTHER	0.864546	0.134728	0.000726
PIERAPG00000003748	PIERAPT00000008966	Prkra	2	5	5	TRUE	FALSE	FALSE	TRUE	1	15.6533	15.4312	15.4312	-0.318448	1.13304	0.407294	0.251255	0.523289	FALSE	unbiased	DE	2.49052	0.933465	0.961039	Interferon-inducible double stranded RNA-dependent protein kinase activator A	Q9WTX2.1	37.329	292	146	5	72	336	31	312	7.25e-51	174	house mouse	Mus musculus	rodents	RecName: Full=Interferon-inducible double-stranded RNA-dependent protein kinase activator A; AltName: Full=PKR-associated protein X; AltName: Full=PKR-associating protein X; Short=RAX; AltName: Full=Protein activator of the interferon-induced protein kinase; AltName: Full=Protein kinase, interferon-inducible double-stranded RNA-dependent activator	OTHER	1	0		OTHER	0.99855	0.000146	0.001304
PIERAPG00000003762	PIERAPT00000009002	Phgdh	9	5	6	TRUE	FALSE	FALSE	FALSE	0	18.2227	18.2114	18.2114	-0.886299	0.927793	0.0207473	0.961894	0.989807	FALSE	unbiased	DE	0.934386	0.476874	0.615385	D-3-phosphoglycerate dehydrogenase-like	Q61753.3	49.346	306	152	1	78	383	6	308	3.13e-106	326	house mouse	Mus musculus	rodents	RecName: Full=D-3-phosphoglycerate dehydrogenase; Short=3-PGDH; AltName: Full=A10	OTHER	1	4e-06		OTHER	0.997701	0.00011	0.002189
PIERAPG00000003775	PIERAPT00000009060	RPS15	2	5	5	TRUE	FALSE	FALSE	TRUE	1	15.1574	15.0406	15.0406	-0.788744	1.21716	0.214206	0.656539	0.837082	FALSE	unbiased	DE	1.76498	0.78654	0.24	40S ribosomal protein S15	Q945U1.1	77.124	153	29	1	1	147	1	153	2.38e-85	249	American oil palm	Elaeis oleifera	monocots	RecName: Full=40S ribosomal protein S15	OTHER	1	0		OTHER	0.999828	1.6e-05	0.000156
PIERAPG00000003783	PIERAPT00000009075	RSPH6ARsph4a	4	5	6	TRUE	FALSE	FALSE	FALSE	0	19.055	18.7009	18.7009	-0.0917785	1.39025	0.649234	0.0817143	0.27134	FALSE	unbiased	DE	0.601774	0.128071	0.575	Radial spoke head protein 4 A (Fragment)	Q5TD94.1	31.973	294	163	4	29	322	214	470	1.71e-34	136	human	Homo sapiens	primates	RecName: Full=Radial spoke head protein 4 homolog A; AltName: Full=Radial spoke head-like protein 3	OTHER	1	0		OTHER	0.99997	2e-05	1e-05
PIERAPG00000003783	PIERAPT00000009078	RSPH6ARsph4a	11	5	6	TRUE	FALSE	FALSE	FALSE	0	21.3885	20.8676	20.8676	0.0971661	1.81248	0.954825	0.0313324	0.14752	FALSE	unbiased	DE	0.601774	0.128071	0.575	Radial spoke head protein 4 A (Fragment)	Q5TD94.1	31.973	294	163	4	29	322	214	470	1.71e-34	136	human	Homo sapiens	primates	RecName: Full=Radial spoke head protein 4 homolog A; AltName: Full=Radial spoke head-like protein 3	OTHER	1	0		OTHER	0.99997	2e-05	1e-05
PIERAPG00000003793	PIERAPT00000009101	an3DDX3X	1	4	5	TRUE	FALSE	FALSE	TRUE	2	13.5943	13.7074	13.7074	-0.880043	0.465596	-0.207223	0.522766	0.751563	FALSE	unbiased	DE	0.632401	0.19836	0.75	RNA helicase	P24346.1	42.368	321	144	11	1	309	1	292	4.82e-54	190	African clawed frog	Xenopus laevis	frogs & toads	RecName: Full=Putative ATP-dependent RNA helicase an3	OTHER	1	0		OTHER	0.999967	2e-06	3.1e-05
PIERAPG00000003798	PIERAPT00000009108	Sat2	1	5	5	TRUE	FALSE	FALSE	TRUE	1	15.9377	15.2901	15.2901	0.398212	1.97609	1.18715	0.00573217	0.0411145	TRUE	apyrene	DE	0.748146	0.386712	0.88	Diamine acetyltransferase	Q6P8J2.1	41.667	168	92	3	16	178	2	168	1.01e-36	128	house mouse	Mus musculus	rodents	RecName: Full=Diamine acetyltransferase 2; AltName: Full=Polyamine N-acetyltransferase 2; AltName: Full=Spermidine/spermine N(1)-acetyltransferase 2	OTHER	1	0		OTHER	0.999887	5.4e-05	5.9e-05
PIERAPG00000003823	PIERAPT00000009159	PRS6B	3	5	6	TRUE	FALSE	FALSE	FALSE	0	16.7561	16.5345	16.5345	-0.268015	1.0806	0.406291	0.219484	0.484438	FALSE	unbiased	DE	1.65122	0.753053	0.645161	26S protease regulatory subunit	P46507.1	97.628	253	6	0	1	253	1	253	0	508	tobacco hornworm	Manduca sexta	moths	RecName: Full=26S proteasome regulatory subunit 6B; AltName: Full=ATPase MS73	OTHER	1	0		OTHER	0.999993	5e-06	2e-06
PIERAPG00000003835	PIERAPT00000009226	NID2	5	5	6	TRUE	FALSE	FALSE	FALSE	0	16.4741	16.6048	16.6048	-1.09475	0.615578	-0.239586	0.560564	0.776381	FALSE	unbiased	DE	1.42666	0.678635	0.571429	nidogen	A1Z877.1	35.364	1346	765	30	33	1334	50	1334	0	785	fruit fly	Drosophila melanogaster	flies	RecName: Full=Nidogen; AltName: Full=Entactin; Flags: Precursor	SP	0.00026	0.999703	CS pos: 16-17. Pr: 0.9652	SP	0.002898	0.996996	0.000106	CS pos: 18-19. AIT-RD. Pr: 0.5446
PIERAPG00000003836	PIERAPT00000009231	IgfalsLRRC26	1	5	6	TRUE	FALSE	FALSE	FALSE	0	18.5805	18.3557	18.3557	-0.604058	1.42823	0.412088	0.402323	0.663353	FALSE	unbiased	DE	1.36421	0.655975	0.625	chaoptin	Q9VPF0.2	25.493	761	484	17	14	705	216	962	9.39e-43	172	fruit fly	Drosophila melanogaster	flies	RecName: Full=Protein artichoke; Flags: Precursor	OTHER	1	1.2e-05		OTHER	0.942131	0.000381	0.057488
PIERAPG00000003845	PIERAPT00000009250	sesB_2	21	5	6	TRUE	FALSE	FALSE	FALSE	0	21.2358	22.046	22.046	-2.43877	-0.53199	-1.48538	0.00452461	0.0342446	TRUE	eupyrene	DE	1.64938	0.752489	0.9	Adenine nucleotide translocase	Q26365.4	77.517	298	67	0	10	307	15	312	1.59e-172	483	fruit fly	Drosophila melanogaster	flies	RecName: Full=ADP,ATP carrier protein; AltName: Full=ADP/ATP translocase; AltName: Full=Adenine nucleotide translocator; Short=ANT; AltName: Full=Stress-sensitive protein B	OTHER	1	0		OTHER	0.999929	3.3e-05	3.8e-05
PIERAPG00000003848	PIERAPT00000009253	NARS	3	5	6	TRUE	FALSE	FALSE	FALSE	0	16.4719	16.4074	16.4074	-0.640185	0.876435	0.118125	0.745308	0.884155	FALSE	unbiased	DE	2.03633	0.854979	0.634146	asparagine--tRNA ligase, cytoplasmic-like	Q2KJG3.3	60.976	287	112	0	7	293	12	298	1.03e-128	380	cattle	Bos taurus	even-toed ungulates	RecName: Full=Asparagine--tRNA ligase, cytoplasmic; AltName: Full=Asparaginyl-tRNA synthetase; Short=AsnRS	OTHER	1	0		OTHER	0.999949	5e-06	4.6e-05
PIERAPG00000003856	PIERAPT00000009264	TPM2	4	5	6	TRUE	FALSE	FALSE	FALSE	0	17.8906	18.1457	18.1457	-1.54417	0.608921	-0.467624	0.370494	0.636116	FALSE	unbiased	DE	1.38972	0.665336	0.875	Tropomyosin invertebrate	Q1HPQ0.1	93.617	282	18	0	1	282	1	282	7.73e-174	488	domestic silkworm	Bombyx mori	moths	RecName: Full=Tropomyosin-2	OTHER	1	0		OTHER	0.99999	1e-06	9e-06
PIERAPG00000003892	PIERAPT00000009346	ileS_2	1	5	6	TRUE	FALSE	FALSE	FALSE	0	15.7879	15.4675	15.4675	-0.325145	1.50001	0.587434	0.191061	0.445987	FALSE	unbiased	DE	0.722433	0.373667	0.651163	hyphally regulated cell wall protein 1-like	NA	NA	NA	NA	NA	NA	NA	NA	NA	NA	NA	NA	NA	NA	NA	SP	0.000229	0.999758	CS pos: 23-24. Pr: 0.9786	SP	0.00234	0.99766	1e-06	CS pos: 23-24. LEG-KR. Pr: 0.7582
PIERAPG00000003894	PIERAPT00000009349	Kaz-m1_2	8	5	6	TRUE	FALSE	FALSE	FALSE	0	22.4852	22.7795	22.7795	-1.28021	0.201176	-0.539518	0.14196	0.369808	FALSE	unbiased	NA	NA	NA	NA	NA	O97176.1	37.5	56	31	2	85	139	28	80	0.00035	41.6	fruit fly	Drosophila melanogaster	flies	RecName: Full=Enhancer of split M1 protein; Short=E(spl)m1; AltName: Full=Kazal-type protease inhibitor m1; Flags: Precursor	SP	0.000213	0.999762	CS pos: 18-19. Pr: 0.9790	SP	1e-06	0.999999	0	CS pos: 18-19. ADG-KK. Pr: 0.9059
PIERAPG00000003901	PIERAPT00000009367	RpL4	8	5	6	TRUE	FALSE	FALSE	FALSE	0	19.4556	19.1676	19.1676	-0.338479	1.3947	0.528113	0.214514	0.47837	FALSE	unbiased	DE	1.29598	0.630245	0.736842	Ribosomal protein 4	P09180.2	67.624	383	124	0	1	383	1	383	0	524	fruit fly	Drosophila melanogaster	flies	RecName: Full=60S ribosomal protein L4; AltName: Full=L1	OTHER	1	0		OTHER	0.968987	0.000231	0.030783
PIERAPG00000003907	PIERAPT00000009376	Uch	8	5	6	TRUE	FALSE	FALSE	FALSE	0	19.9366	19.2557	19.2557	0.394547	2.10188	1.24821	0.00692159	0.047932	TRUE	apyrene	DE	0.930792	0.475206	0.918919	Ubiquitin carboxyl-terminal hydrolase	P35122.2	44.749	219	119	2	1	218	7	224	1.78e-70	217	fruit fly	Drosophila melanogaster	flies	RecName: Full=Ubiquitin carboxyl-terminal hydrolase; AltName: Full=Ubiquitin thioesterase	OTHER	1	0		OTHER	0.99995	4.6e-05	5e-06
PIERAPG00000003915	PIERAPT00000009391	eIF-4E	1	5	6	TRUE	FALSE	FALSE	FALSE	0	14.6704	14.8314	14.8314	-1.16041	0.57022	-0.295093	0.479827	0.718443	FALSE	unbiased	DE	2.06531	0.861336	0.380952	eIF-4F 25 kDa subunit	P48598.1	49.756	205	100	2	8	210	56	259	5.18e-73	224	fruit fly	Drosophila melanogaster	flies	RecName: Full=Eukaryotic translation initiation factor 4E1; AltName: Full=eIF-4F 25 kDa subunit; AltName: Full=mRNA cap-binding protein	OTHER	1	1e-06		OTHER	0.999956	2.4e-05	2e-05
PIERAPG00000003916	PIERAPT00000009392	cpcT1	9	5	5	TRUE	FALSE	FALSE	TRUE	1	18.803	18.4771	18.4771	-0.638955	1.83369	0.597367	0.32063	0.593416	FALSE	unbiased	NA	NA	NA	NA	NA	NA	NA	NA	NA	NA	NA	NA	NA	NA	NA	NA	NA	NA	NA	NA	OTHER	1	5e-06		OTHER	0.999568	7.2e-05	0.000359
PIERAPG00000003917	PIERAPT00000009393	Tomm22	2	5	5	TRUE	FALSE	FALSE	TRUE	1	16.1144	15.2368	15.2368	0.929323	2.28842	1.60887	0.000129517	0.00195689	TRUE	apyrene	DE	2.37028	0.917082	0.72549	Mitochondrial import receptor subunit TOM22 homolog	O17287.1	44.898	98	48	3	56	148	7	103	2.83e-21	85.9	Caenorhabditis elegans	Caenorhabditis elegans	nematodes	RecName: Full=Mitochondrial import receptor subunit TOM22 homolog	OTHER	1	3e-06		OTHER	0.999958	3.1e-05	1.1e-05
PIERAPG00000003929	PIERAPT00000009417	RpL14	5	5	6	TRUE	FALSE	FALSE	FALSE	0	20.1564	19.8518	19.8518	-0.607083	1.72374	0.558328	0.324623	0.594189	FALSE	unbiased	DE	2.05438	0.858959	0.24	60S ribosomal protein L14	Q95ZE8.1	55.072	138	62	0	1	138	1	138	1.94e-51	164	Drosophila virilis	Drosophila virilis	flies	RecName: Full=60S ribosomal protein L14	OTHER	1	1e-06		OTHER	0.998436	2.5e-05	0.00154
PIERAPG00000003937	PIERAPT00000009432	Enkur	6	5	6	TRUE	FALSE	FALSE	FALSE	0	19.0507	18.7373	18.7373	-0.185885	1.33483	0.574471	0.128664	0.349832	FALSE	unbiased	DE	1.47705	0.696294	0.659091	Enkurin domain-containing protein (Fragment)	Q6SP97.1	32.669	251	154	7	11	252	8	252	8.87e-29	112	house mouse	Mus musculus	rodents	RecName: Full=Enkurin	OTHER	1	0		OTHER	0.999861	2.5e-05	0.000114
PIERAPG00000003946	PIERAPT00000009444	SPBC359.01	1	5	5	TRUE	FALSE	FALSE	TRUE	1	13.0976	13.2622	13.2622	-1.06121	0.457688	-0.301762	0.411691	0.666892	FALSE	unbiased	NA	NA	NA	NA	NA	NA	NA	NA	NA	NA	NA	NA	NA	NA	NA	NA	NA	NA	NA	NA	SP	0.178095	0.821893	CS pos: 22-23. Pr: 0.5174	SP	0.067219	0.931652	0.001129	CS pos: 17-18. VAS-IF. Pr: 0.2351
PIERAPG00000003951	PIERAPT00000009453	EHD1	7	5	6	TRUE	FALSE	FALSE	FALSE	0	17.0452	17.6805	17.6805	-1.86199	-0.467348	-1.16467	0.00274506	0.0231588	TRUE	eupyrene	DE	1.48045	0.697467	0.465116	Putative endocytosis/signaling protein ehd1	Q9H4M9.2	66.007	556	161	4	1	553	1	531	0	758	human	Pongo abelii;Homo sapiens	primates	RecName: Full=EH domain-containing protein 1; AltName: Full=PAST homolog 1; Short=hPAST1; AltName: Full=Testilin	OTHER	1	0		OTHER	0.999859	1.5e-05	0.000126
PIERAPG00000003956	PIERAPT00000009458	DnaJ-1	1	5	5	TRUE	FALSE	FALSE	TRUE	1	14.0593	14.0063	14.0063	-0.712417	0.906772	0.0971775	0.80222	0.915093	FALSE	unbiased	DE	1.64483	0.751088	0.814815	DnaJ protein like protein 1	Q24133.3	58.146	356	121	5	1	350	1	334	1.9e-132	384	fruit fly	Drosophila melanogaster	flies	RecName: Full=DnaJ protein homolog 1; Short=DROJ1	OTHER	1	0		OTHER	0.999466	0.000121	0.000412
PIERAPG00000003977	PIERAPT00000009510	Sec23a	6	5	6	TRUE	FALSE	FALSE	FALSE	0	17.7244	17.7082	17.7082	-0.728108	0.787803	0.0298472	0.93445	0.976765	FALSE	unbiased	DE	1.3866	0.6642	0.530612	Putative vesicle coat complex copii subunit sec23	Q01405.2	75.097	775	181	4	1	773	1	765	0	1229	house mouse	Mus musculus	rodents	RecName: Full=Protein transport protein Sec23A; AltName: Full=SEC23-related protein A	OTHER	1	0		OTHER	0.999799	7.7e-05	0.000123
PIERAPG00000003979	PIERAPT00000009516	eIF3-S8	5	5	6	TRUE	FALSE	FALSE	FALSE	0	16.9046	16.6207	16.6207	-0.115756	1.15659	0.520419	0.102023	0.308858	FALSE	unbiased	DE	1.56154	0.724656	0.903846	Eukaryotic translation initiation factor 3 subunit C	Q0ZB76.1	87.283	865	104	2	1	863	1	861	0	1469	domestic silkworm	Bombyx mori	moths	RecName: Full=Eukaryotic translation initiation factor 3 subunit C; Short=eIF3c; AltName: Full=Eukaryotic translation initiation factor 3 subunit 8	OTHER	1	1e-06		OTHER	0.999459	2e-06	0.000539
PIERAPG00000003988	PIERAPT00000009534	SmG	2	5	6	TRUE	FALSE	FALSE	FALSE	0	15.4929	15.3816	15.3816	-0.551768	0.959664	0.203948	0.5749	0.785606	FALSE	unbiased	DE	1.68051	0.761945	0.909091	Small nuclear ribonucleoprotein G	Q9VXE0.1	77.632	76	17	0	1	76	1	76	7.83e-41	130	fruit fly	Drosophila melanogaster	flies	RecName: Full=Probable small nuclear ribonucleoprotein G; Short=snRNP-G; AltName: Full=Sm protein G; Short=Sm-G; Short=SmG	OTHER	1	0		OTHER	0.998174	0.000319	0.001508
PIERAPG00000003997	PIERAPT00000009567	ALN	2	3	0	FALSE	FALSE	FALSE	TRUE	8	13.5874	13.383	13.383	-0.336784	1.08596	0.374589	0.280504	0.556974	FALSE	unbiased	DE	1.4015	0.669607	0.75	Allantoinase	P40757.1	49.873	393	169	5	10	396	23	393	2.83e-112	340	American bullfrog	Lithobates catesbeianus	frogs & toads	RecName: Full=Allantoinase, mitochondrial; Flags: Precursor	OTHER	1	0		OTHER	0.999073	0.000366	0.000561
PIERAPG00000004009	PIERAPT00000009586	CFAP52WDR16	11	5	6	TRUE	FALSE	FALSE	FALSE	0	20.069	19.678	19.678	-0.11555	1.54928	0.716864	0.086568	0.27829	FALSE	unbiased	DE	2.77351	0.959535	0.78	Cilia-and flagella-associated protein 52 isoform c	Q8N1V2.3	55.981	209	92	0	1	209	409	617	2.3e-75	246	human	Homo sapiens	primates	RecName: Full=Cilia- and flagella-associated protein 52; AltName: Full=WD repeat-containing protein 16; AltName: Full=WD40-repeat protein up-regulated in HCC	OTHER	1	0		OTHER	0.999756	0.000189	5.5e-05
PIERAPG00000004034	PIERAPT00000009654	calB	1	5	5	TRUE	FALSE	FALSE	TRUE	1	14.305	13.8026	13.8026	0.223924	1.61829	0.921107	0.012862	0.0774515	FALSE	unbiased	DE	1.18064	0.584433	0.896552	Myosin regulatory light chain	O00897.1	28.689	122	81	3	40	161	9	124	3.78e-07	51.6	Dictyostelium discoideum	Dictyostelium discoideum	cellular slime molds	RecName: Full=Calmodulin-like protein	OTHER	1	0		OTHER	0.999786	2.4e-05	0.00019
PIERAPG00000004056	PIERAPT00000009706	Sap47	1	5	6	TRUE	FALSE	FALSE	FALSE	0	14.3025	14.2155	14.2155	-0.732718	1.05188	0.159581	0.709347	0.8642	FALSE	unbiased	DE	2.25506	0.898413	0.805556	Synapse-associated protein of 47 kDa	Q960T2.1	37.38	519	161	14	1	382	1	492	1.15e-81	263	fruit fly	Drosophila melanogaster	flies	RecName: Full=Synapse-associated protein of 47 kDa	OTHER	0.999522	0.000485		OTHER	0.995116	0.003364	0.00152
PIERAPG00000004060	PIERAPT00000009713	Gpdh	17	5	6	TRUE	FALSE	FALSE	FALSE	0	19.8418	19.8874	19.8874	-0.833654	0.666326	-0.083664	0.815906	0.920594	FALSE	unbiased	DE	1.4259	0.678365	0.696429	Glycerol-3-phosphate dehydrogenase [NAD(+)], cytoplasmic	P13706.3	79.251	347	72	0	7	353	4	350	0	547	fruit fly	Drosophila melanogaster	flies	RecName: Full=Glycerol-3-phosphate dehydrogenase [NAD(+)], cytoplasmic; Short=GPD-C; Short=GPDH-C	OTHER	1	0		OTHER	0.999488	5.9e-05	0.000453
PIERAPG00000004088	PIERAPT00000009795	Shaw_2	1	5	6	TRUE	FALSE	FALSE	FALSE	0	19.6176	19.4673	19.4673	-0.746159	1.29704	0.275441	0.57526	0.785606	FALSE	unbiased	DE	1.05893	0.53293	0.931818	Potassium voltage-gated channel protein Shaw	P17972.1	85.223	494	60	3	1	486	1	489	0	863	fruit fly	Drosophila melanogaster	flies	RecName: Full=Potassium voltage-gated channel protein Shaw; AltName: Full=Shaw2	OTHER	1	0		OTHER	0.99868	0.000614	0.000706
PIERAPG00000004102	PIERAPT00000009831	WDR66	5	5	6	TRUE	FALSE	FALSE	FALSE	0	18.4193	18.2813	18.2813	-0.759239	1.26527	0.253016	0.603186	0.803281	FALSE	unbiased	DE	1.38932	0.665188	0.344828	Putative nucleolar protein 58	NA	NA	NA	NA	NA	NA	NA	NA	NA	NA	NA	NA	NA	NA	NA	OTHER	1	0		OTHER	0.97832	0.011972	0.009708
PIERAPG00000004111	PIERAPT00000009850	DYHC_3	11	5	6	TRUE	FALSE	FALSE	FALSE	0	19.0797	18.9832	18.9832	-0.491685	0.845798	0.177056	0.582095	0.790372	FALSE	unbiased	NA	NA	NA	NA	NA	P39057.1	78.311	521	107	3	1	517	1577	2095	0	854	Heliocidaris crassispina	Heliocidaris crassispina	sea urchins	RecName: Full=Dynein beta chain, ciliary	OTHER	1	0		OTHER	0.993039	0.002356	0.004605
PIERAPG00000004121	PIERAPT00000009887	Npepps	2	5	6	TRUE	FALSE	FALSE	FALSE	0	15.0682	14.9578	14.9578	-0.451025	0.855724	0.202349	0.520496	0.751563	FALSE	unbiased	DE	0.702022	0.358141	0.785714	Aminopeptidase	Q11011.2	56.849	730	271	5	88	812	44	734	0	838	house mouse	Mus musculus	rodents	RecName: Full=Puromycin-sensitive aminopeptidase; Short=PSA; AltName: Full=Cytosol alanyl aminopeptidase; Short=AAP-S	OTHER	1	0		mTP	0.441659	0.000208	0.558133	CS pos: 74-75. RYF-SC. Pr: 0.2189
PIERAPG00000004123	PIERAPT00000009898	DLDH	20	5	6	TRUE	FALSE	FALSE	FALSE	0	21.8963	21.9652	21.9652	-0.805576	0.552597	-0.12649	0.697922	0.86019	FALSE	unbiased	DE	0.916716	0.468646	0.888889	Dihydrolipoyl dehydrogenase	O18480.1	85.235	447	62	2	1	444	1	446	0	770	tobacco hornworm	Manduca sexta	moths	RecName: Full=Dihydrolipoyl dehydrogenase; AltName: Full=Dihydrolipoamide dehydrogenase; AltName: Full=E3	OTHER	1	0		mTP	0.117227	0.00021	0.882563	CS pos: 25-26. RQY-AT. Pr: 0.9161
PIERAPG00000004136	PIERAPT00000009918	enosf1	3	4	5	TRUE	FALSE	FALSE	TRUE	2	15.3887	15.8292	15.8292	-1.64444	0.0291286	-0.807657	0.057533	0.21536	FALSE	unbiased	DE	1.34171	0.647603	0.863636	L-fuconate dehydratase	Q6INX4.1	58.028	436	181	1	10	443	5	440	0	555	African clawed frog	Xenopus laevis	frogs & toads	RecName: Full=Mitochondrial enolase superfamily member 1; AltName: Full=L-fuconate dehydratase	OTHER	1	2e-06		OTHER	0.999855	7.5e-05	7e-05
PIERAPG00000004137	PIERAPT00000009920	DHX30	5	5	6	TRUE	FALSE	FALSE	FALSE	0	17.5836	16.8738	16.8738	0.599727	2.00282	1.30127	0.00120667	0.0123795	TRUE	apyrene	NA	NA	NA	NA	NA	NA	NA	NA	NA	NA	NA	NA	NA	NA	NA	NA	NA	NA	NA	NA	OTHER	1	1e-05		OTHER	0.980648	0.019171	0.000181
PIERAPG00000004143	PIERAPT00000009929	Gusb	6	5	6	TRUE	FALSE	FALSE	FALSE	0	17.985	18.2876	18.2876	-1.26896	0.159414	-0.554772	0.119002	0.334089	FALSE	unbiased	DE	1.3007	0.632059	0.833333	Beta-glucuronidase	P12265.2	45.23	608	322	7	43	641	25	630	0	552	house mouse	Mus musculus	rodents	RecName: Full=Beta-glucuronidase; Flags: Precursor	SP	0.000206	0.999764	CS pos: 20-21. Pr: 0.9776	SP	0.00093	0.998962	0.000108	CS pos: 20-21. VEA-TV. Pr: 0.8807
PIERAPG00000004153	PIERAPT00000009951	IPO5	4	3	5	TRUE	FALSE	FALSE	TRUE	3	15.6339	15.2094	15.2094	0.202976	1.3534	0.778186	0.0111992	0.069284	FALSE	unbiased	DE	1.59328	0.734907	0.5	importin-5	O00410.4	52.381	1092	516	3	4	1093	7	1096	0	1203	human	Homo sapiens	primates	RecName: Full=Importin-5; Short=Imp5; AltName: Full=Importin subunit beta-3; AltName: Full=Karyopherin beta-3; AltName: Full=Ran-binding protein 5; Short=RanBP5	OTHER	1	0		OTHER	0.998959	0.001015	2.6e-05
PIERAPG00000004159	PIERAPT00000009979	DPYS	4	5	6	TRUE	FALSE	FALSE	FALSE	0	16.6715	16.5924	16.5924	-0.520655	0.810694	0.145019	0.650157	0.833766	FALSE	unbiased	DE	0.913084	0.466946	0.842105	dihydropyrimidinase	Q14117.1	57.91	335	140	1	1	335	146	479	2.39e-134	399	human	Homo sapiens	primates	RecName: Full=Dihydropyrimidinase; Short=DHP; Short=DHPase; AltName: Full=Dihydropyrimidine amidohydrolase; AltName: Full=Hydantoinase	OTHER	1	0		OTHER	0.99998	1.6e-05	4e-06
PIERAPG00000004171	PIERAPT00000010006	CG11486	1	5	5	TRUE	FALSE	FALSE	TRUE	1	16.6626	15.8501	15.8501	0.645044	2.33419	1.48962	0.00180938	0.0170863	TRUE	apyrene	DE	1.59236	0.734613	0.613636	PAN2-PAN3 deadenylation complex subunit PAN3	Q95RR8.1	43.793	580	257	19	70	624	250	785	1.11e-146	447	fruit fly	Drosophila melanogaster	flies	RecName: Full=PAN2-PAN3 deadenylation complex subunit PAN3; AltName: Full=PAB1P-dependent poly(A)-specific ribonuclease; AltName: Full=Poly(A)-nuclease deadenylation complex subunit 3; Short=PAN deadenylation complex subunit 3	OTHER	1	0		OTHER	0.999949	4.2e-05	8e-06
PIERAPG00000004201	PIERAPT00000010088	EIF3I	8	5	6	TRUE	FALSE	FALSE	FALSE	0	18.6548	18.5304	18.5304	-0.567875	1.02406	0.228092	0.55175	0.768657	FALSE	unbiased	DE	1.60681	0.73921	0.903846	Eukaryotic translation initiation factor 3 subunit I	Q1HPW4.1	92.097	329	26	0	1	329	1	329	0	649	domestic silkworm	Bombyx mori	moths	RecName: Full=Eukaryotic translation initiation factor 3 subunit I; Short=eIF3i	OTHER	1	1e-06		OTHER	0.997948	0.000802	0.001249
PIERAPG00000004212	PIERAPT00000010116	l(2)37Cc	10	5	6	TRUE	FALSE	FALSE	FALSE	0	20.0229	19.3145	19.3145	0.501792	2.09577	1.29878	0.00328944	0.0266685	TRUE	apyrene	DE	1.44995	0.686864	0.7	Prohibitin	P24156.2	83.704	270	44	0	2	271	3	272	2.5e-168	469	fruit fly	Drosophila melanogaster	flies	RecName: Full=Protein l(2)37Cc	OTHER	1	3.8e-05		OTHER	0.585651	0.319667	0.094682
PIERAPG00000004218	PIERAPT00000010127	RS3A	6	5	6	TRUE	FALSE	FALSE	FALSE	0	19.7678	19.521	19.521	-0.497631	1.40259	0.452477	0.327416	0.594716	FALSE	unbiased	DE	1.37178	0.65877	0.21875	Ribosomal protein S3a (Fragment)	Q95V35.1	97.899	238	5	0	1	238	1	238	9.99e-175	483	fall armyworm	Spodoptera frugiperda	moths	RecName: Full=40S ribosomal protein S3a	OTHER	1	0		OTHER	0.999799	3.8e-05	0.000163
PIERAPG00000004219	PIERAPT00000010128	PBAN	11	5	6	TRUE	FALSE	FALSE	FALSE	0	23.0852	24.1337	24.1337	-2.64971	-1.19496	-1.92233	4.11574e-05	0.000777313	TRUE	eupyrene	NA	NA	NA	NA	NA	O76818.1	54.217	166	69	3	11	169	9	174	1.72e-54	184	black cutworm moth	Agrotis ipsilon	moths	RecName: Full=PBAN-type neuropeptides; AltName: Full=Pheromone/pyrokinin biosynthesis-activating neuropeptide; Contains: RecName: Full=Diapause hormone; Short=DH; Contains: RecName: Full=PBAN precursor-related peptide 1; Short=PBAN-PP-1; Contains: RecName: Full=PBAN precursor-related peptide 2; Short=PBAN-PP-2; Contains: RecName: Full=Alpha-subesophageal ganglion neuropeptide; AltName: Full=Alpha…	SP	0.000222	0.999774	CS pos: 26-27. Pr: 0.9577	SP	0.029397	0.970403	0.0002	CS pos: 26-27. VNS-KD. Pr: 0.5452
PIERAPG00000004223	PIERAPT00000010154	SODC	6	5	6	TRUE	FALSE	FALSE	FALSE	0	20.6612	20.5048	20.5048	-0.361755	0.935254	0.286749	0.362191	0.630709	FALSE	unbiased	DE	1.07629	0.540477	0.75	Superoxide dismutase [Cu-Zn]	P82205.3	85.714	133	18	1	4	135	21	153	2.09e-77	228	domestic silkworm	Bombyx mori	moths	RecName: Full=Superoxide dismutase [Cu-Zn]	OTHER	1	0		OTHER	0.998606	0.000774	0.00062
PIERAPG00000004225	PIERAPT00000010159	RpS21	4	5	6	TRUE	FALSE	FALSE	FALSE	0	19.286	19.3784	19.3784	-1.14717	0.808296	-0.169435	0.717935	0.869855	FALSE	unbiased	DE	1.63864	0.749174	0.24	40S ribosomal protein S21	Q6PUF8.1	96.386	83	3	0	32	114	1	83	1.07e-55	170	domestic silkworm	Bombyx mori;Spodoptera frugiperda	moths	RecName: Full=40S ribosomal protein S21	SP	0.458296	0.541707	CS pos: 25-26. Pr: 0.3162	SP	0.24852	0.751378	0.000102	CS pos: 32-33. VKM-QN. Pr: 0.4773
PIERAPG00000004237	PIERAPT00000010183	NARS_2	4	5	6	TRUE	FALSE	FALSE	FALSE	0	16.0947	16.1966	16.1966	-0.887031	0.513403	-0.186814	0.579228	0.789726	FALSE	unbiased	DE	1.40645	0.671394	0.509804	Asparaginyl-tRNA synthetase-like protein (Fragment)	Q2KJG3.3	73.272	217	58	0	5	221	343	559	1.21e-117	348	cattle	Bos taurus	even-toed ungulates	RecName: Full=Asparagine--tRNA ligase, cytoplasmic; AltName: Full=Asparaginyl-tRNA synthetase; Short=AsnRS	OTHER	1	0		OTHER	0.994629	2.6e-05	0.005345
PIERAPG00000004245	PIERAPT00000010204	TRYP3_2	3	5	6	TRUE	FALSE	FALSE	FALSE	0	15.9146	15.7211	15.7211	-0.368237	1.07776	0.35476	0.313414	0.586965	FALSE	unbiased	DE	1.73528	0.778071	0.566667	Seminal fluid protein CSSFP037	P35037.5	27.32	194	133	5	10	197	56	247	8.06e-15	74.3	African malaria mosquito	Anopheles gambiae	mosquitos	RecName: Full=Trypsin-3; Flags: Precursor	OTHER	1	4.1e-05		OTHER	0.997976	0.001386	0.000638
PIERAPG00000004246	PIERAPT00000010205	DAP	2	5	6	TRUE	FALSE	FALSE	FALSE	0	18.0617	18.0582	18.0582	-0.734547	0.747244	0.00634836	0.98572	0.998208	FALSE	unbiased	DE	1.76321	0.786041	0.807692	Death-associated protein 1	P51397.3	47.561	82	37	4	1	79	24	102	2.4e-09	52.4	human	Homo sapiens	primates	RecName: Full=Death-associated protein 1; Short=DAP-1	OTHER	1	0		OTHER	0.999508	0.000341	0.000152
PIERAPG00000004250	PIERAPT00000010211	ech-6	5	5	6	TRUE	FALSE	FALSE	FALSE	0	17.2804	16.9994	16.9994	-0.602535	1.63306	0.515261	0.342705	0.608566	FALSE	unbiased	DE	1.76727	0.787185	0.852941	Enoyl-CoA hydratase, mitochondrial	P34559.1	63.983	236	85	0	6	241	32	267	5.58e-107	313	Caenorhabditis elegans	Caenorhabditis elegans	nematodes	RecName: Full=Probable enoyl-CoA hydratase, mitochondrial	OTHER	1	0		OTHER	0.999951	1.7e-05	3.3e-05
PIERAPG00000004287	PIERAPT00000010307	RS27A	3	5	6	TRUE	FALSE	FALSE	FALSE	0	16.2896	15.9381	15.9381	-0.745627	2.03449	0.644432	0.340029	0.608475	FALSE	unbiased	DE	1.20754	0.595376	0.361111	Ubiquitin-40S ribosomal protein S27a	P29504.2	99.13	115	1	0	4	118	41	155	1.51e-80	236	tobacco hornworm	Manduca sexta	moths	RecName: Full=Ubiquitin-40S ribosomal protein S27a; Contains: RecName: Full=Ubiquitin; Contains: RecName: Full=40S ribosomal protein S27a; Flags: Precursor	OTHER	1	3e-06		OTHER	0.989118	0.000261	0.010621
PIERAPG00000004317	PIERAPT00000010371	Ken-072rpoCric-3	1	0	6	FALSE	TRUE	FALSE	TRUE	5	13.4767	14.1369	14.1369	-2.31891	-0.101668	-1.21029	0.0342899	0.156136	FALSE	eupyrene	DE	0.608235	0.1429	0.3	RIC3 domain-containing protein	NA	NA	NA	NA	NA	NA	NA	NA	NA	NA	NA	NA	NA	NA	NA	OTHER	0.996798	0.003206		OTHER	0.652352	0.288232	0.059416
PIERAPG00000004319	PIERAPT00000010381	l(1)G0156	5	5	6	TRUE	FALSE	FALSE	FALSE	0	18.6249	17.4409	17.4409	1.58676	2.75478	2.17077	7.26099e-07	2.36623e-05	TRUE	apyrene	DE	1.68305	0.762706	0.847458	Isocitrate dehydrogenase [NAD] subunit alpha, mitochondrial	Q9VWH4.1	74.843	159	40	0	34	192	219	377	2.46e-82	251	fruit fly	Drosophila melanogaster	flies	RecName: Full=Probable isocitrate dehydrogenase [NAD] subunit alpha, mitochondrial; AltName: Full=Isocitric dehydrogenase subunit alpha; AltName: Full=NAD(+)-specific ICDH subunit alpha; Flags: Precursor	OTHER	1	0		OTHER	0.99946	0.000145	0.000395
PIERAPG00000004319	PIERAPT00000010383	l(1)G0156	3	5	5	TRUE	FALSE	FALSE	TRUE	1	14.7149	14.4562	14.4562	-0.433007	1.38174	0.474366	0.283845	0.56202	FALSE	unbiased	DE	1.68305	0.762706	0.847458	Isocitrate dehydrogenase [NAD] subunit alpha, mitochondrial	Q9VWH4.1	74.843	159	40	0	34	192	219	377	2.46e-82	251	fruit fly	Drosophila melanogaster	flies	RecName: Full=Probable isocitrate dehydrogenase [NAD] subunit alpha, mitochondrial; AltName: Full=Isocitric dehydrogenase subunit alpha; AltName: Full=NAD(+)-specific ICDH subunit alpha; Flags: Precursor	OTHER	1	0		OTHER	0.99946	0.000145	0.000395
PIERAPG00000004322	PIERAPT00000010389	VCP_2	2	5	6	TRUE	FALSE	FALSE	FALSE	0	15.6223	15.5734	15.5734	-0.791912	0.971385	0.0897365	0.831753	0.929015	FALSE	unbiased	DE	1.09263	0.547516	0.8125	Carboxypeptidase	C9WMM5.1	56.813	433	183	4	34	463	36	467	7.75e-172	494	honey bee	Apis mellifera	bees	RecName: Full=Venom serine carboxypeptidase; AltName: Allergen=Api m 9; Flags: Precursor	SP	0.000304	0.99966	CS pos: 17-18. Pr: 0.9756	SP	0.002793	0.997117	9e-05	CS pos: 17-18. VQC-MF. Pr: 0.9456
PIERAPG00000004335	PIERAPT00000010428	Anp32a	3	5	5	TRUE	FALSE	FALSE	TRUE	1	16.8	17.1059	17.1059	-1.49107	0.369681	-0.560695	0.219395	0.484438	FALSE	unbiased	DE	2.44282	0.927344	0.786885	Acidic leucine-rich nuclear phosphoprotein 32 family member A	Q28XE2.2	67.059	170	54	2	1	170	1	168	2.79e-69	216	Drosophila pseudoobscura pseudoobscura	Drosophila pseudoobscura pseudoobscura	flies	RecName: Full=Acidic leucine-rich nuclear phosphoprotein 32 family member A	OTHER	1	0		OTHER	0.99981	7e-06	0.000183
PIERAPG00000004337	PIERAPT00000010430	NUDT14	1	3	5	TRUE	FALSE	FALSE	TRUE	3	12.8802	14.0267	14.0267	-2.99604	-1.20793	-2.10199	0.000138913	0.00206137	TRUE	eupyrene	DE	1.75795	0.784552	0.930233	Uridine diphosphate glucose pyrophosphatase	O95848.2	38.498	213	119	4	1	202	1	212	1.94e-49	163	human	Homo sapiens	primates	RecName: Full=Uridine diphosphate glucose pyrophosphatase NUDT14; Short=UDPG pyrophosphatase; Short=UGPPase; AltName: Full=Nucleoside diphosphate-linked moiety X motif 14; Short=Nudix motif 14	OTHER	1	1e-06		OTHER	0.999963	1.5e-05	2.2e-05
PIERAPG00000004340	PIERAPT00000010434	esr1	6	5	6	TRUE	FALSE	FALSE	FALSE	0	24.1433	23.8201	23.8201	-0.0135148	1.19833	0.592407	0.0547149	0.210653	FALSE	unbiased	DE	2.02888	0.853315	0.583333	Pacifastin domain-containing protein	NA	NA	NA	NA	NA	NA	NA	NA	NA	NA	NA	NA	NA	NA	NA	SP	0.011782	0.988179	CS pos: 16-17. Pr: 0.9499	SP	0.00099	0.999003	7e-06	CS pos: 16-17. SLG-YD. Pr: 0.8660
PIERAPG00000004346	PIERAPT00000010452	guaA	3	5	6	TRUE	FALSE	FALSE	FALSE	0	18.0822	17.7095	17.7095	0.0190055	1.34742	0.683212	0.0444984	0.184724	FALSE	unbiased	NA	NA	NA	NA	NA	NA	NA	NA	NA	NA	NA	NA	NA	NA	NA	NA	NA	NA	NA	NA	OTHER	1	0		OTHER	0.998228	0.000204	0.001567
PIERAPG00000004347	PIERAPT00000010453	Prps1	3	5	6	TRUE	FALSE	FALSE	FALSE	0	16.8618	17.0261	17.0261	-1.07579	0.47341	-0.301189	0.421567	0.672972	FALSE	unbiased	DE	1.51858	0.710431	0.90625	Ribose-phosphate diphosphokinase	P60892.2	87.382	317	40	0	1	317	1	317	0	583	Norway rat	Pongo abelii;Homo sapiens;Bos taurus;Mus musculus;Rattus norvegicus	even-toed ungulates;primates;rodents	RecName: Full=Ribose-phosphate pyrophosphokinase 1; AltName: Full=Phosphoribosyl pyrophosphate synthase I; Short=PRS-I	OTHER	1	0		OTHER	0.999749	9.4e-05	0.000157
PIERAPG00000004348	PIERAPT00000010454	VCP_3	5	5	3	TRUE	FALSE	FALSE	TRUE	3	18.3362	17.6285	17.6285	0.5839	2.01106	1.29748	0.00141968	0.0142262	TRUE	apyrene	DE	1.31952	0.639239	0.617647	venom serine carboxypeptidase-like	P42660.3	35.011	437	203	8	40	401	37	467	4.05e-79	255	yellow fever mosquito	Aedes aegypti	mosquitos	RecName: Full=Vitellogenic carboxypeptidase; Flags: Precursor	OTHER	0.958722	0.041302		SP	0.42781	0.571797	0.000392	CS pos: 22-23. GEA-PE. Pr: 0.3114
PIERAPG00000004366	PIERAPT00000010492	h2afv	3	5	6	TRUE	FALSE	FALSE	FALSE	0	19.2868	19.1631	19.1631	-1.37538	1.82915	0.226888	0.76771	0.899178	FALSE	unbiased	NA	NA	NA	NA	NA	P02272.2	98.374	123	2	0	1	123	1	123	2.61e-81	237	chicken	Danio rerio;Xenopus laevis;Xenopus tropicalis;Gallus gallus;Homo sapiens;Bos taurus;Mus musculus;Pagrus major	birds;bony fishes;even-toed ungulates;frogs & toads;primates;rodents	RecName: Full=Histone H2A.V; AltName: Full=H2A.F/Z	OTHER	1	0		OTHER	0.999747	1.4e-05	0.000239
PIERAPG00000004368	PIERAPT00000010494	MLR	3	3	4	TRUE	FALSE	FALSE	TRUE	4	16.6858	16.7036	16.7036	-0.724844	0.659368	-0.0327377	0.921305	0.972063	FALSE	unbiased	DE	2.24922	0.89739	0.896552	Myosin regulatory light chain	Q1HPS0.1	74.713	174	11	1	1	174	51	191	2.2e-85	252	domestic silkworm	Bombyx mori	moths	RecName: Full=Myosin regulatory light chain 2; Short=MLC-2	OTHER	1	1e-06		OTHER	0.999758	2.6e-05	0.000215
PIERAPG00000004370	PIERAPT00000010496	KLHL10	1	5	2	TRUE	FALSE	FALSE	TRUE	4	13.412	13.4644	13.4644	-1.06153	0.869429	-0.0960522	0.835489	0.93256	FALSE	unbiased	DE	1.69805	0.767182	0.48	Kelch-like protein diablo	Q6JEL2.1	49.823	566	281	3	17	582	19	581	0	602	human	Homo sapiens	primates	RecName: Full=Kelch-like protein 10	OTHER	0.999886	0.00011		OTHER	0.999827	0.000165	8e-06
PIERAPG00000004403	PIERAPT00000010555	fum-1	19	5	6	TRUE	FALSE	FALSE	FALSE	0	23.2773	23.3457	23.3457	-0.946593	0.695785	-0.125404	0.750133	0.886702	FALSE	unbiased	DE	0.782721	0.404024	0.848485	Fumarate hydratase, mitochondrial	O17214.1	71.587	271	72	2	25	292	25	293	6.44e-130	381	Caenorhabditis elegans	Caenorhabditis elegans	nematodes	RecName: Full=Probable fumarate hydratase, mitochondrial; Short=Fumarase; Flags: Precursor	OTHER	1	0		mTP	0.42127	0.001228	0.577502	CS pos: 31-32. RVF-ST. Pr: 0.6374
PIERAPG00000004405	PIERAPT00000010566	IGBP1	3	5	6	TRUE	FALSE	FALSE	FALSE	0	16.2825	15.9399	15.9399	-0.0536924	1.3098	0.628054	0.0685148	0.240581	FALSE	unbiased	DE	2.02997	0.853559	0.727273	immunoglobulin-binding protein 1b	P78318.1	35.843	332	200	5	15	339	12	337	2.15e-56	189	human	Homo sapiens	primates	RecName: Full=Immunoglobulin-binding protein 1; AltName: Full=B-cell signal transduction molecule alpha 4; Short=Protein alpha-4; AltName: Full=CD79a-binding protein 1; AltName: Full=Protein phosphatase 2/4/6 regulatory subunit; AltName: Full=Renal carcinoma antigen NY-REN-16	OTHER	1	7e-06		OTHER	0.999994	5e-06	1e-06
PIERAPG00000004407	PIERAPT00000010571	glnR	13	5	6	TRUE	FALSE	FALSE	FALSE	0	22.9325	22.6298	22.6298	-0.604996	1.71481	0.554906	0.325285	0.594333	FALSE	unbiased	NA	NA	NA	NA	NA	NA	NA	NA	NA	NA	NA	NA	NA	NA	NA	NA	NA	NA	NA	NA	OTHER	0.792887	0.20713		SP	0.272003	0.727536	0.000461	CS pos: 12-13. VQS-VY. Pr: 0.4204
PIERAPG00000004410	PIERAPT00000010577	OXCT1	1	1	4	FALSE	TRUE	FALSE	TRUE	6	11.9278	12.0353	12.0353	-1.55773	1.16364	-0.197046	0.762617	0.895105	FALSE	eupyrene	DE	0.997324	0.505627	0.8	3-oxoacid CoA-transferase	P55809.1	70.221	497	141	4	24	513	23	519	0	717	human	Homo sapiens	primates	RecName: Full=Succinyl-CoA:3-ketoacid coenzyme A transferase 1, mitochondrial; AltName: Full=3-oxoacid CoA-transferase 1; AltName: Full=Somatic-type succinyl-CoA:3-oxoacid CoA-transferase; Short=SCOT-s; Flags: Precursor	OTHER	1	0		OTHER	0.605085	0.031743	0.363172
PIERAPG00000004448	PIERAPT00000010669	MAP65-8	8	5	6	TRUE	FALSE	FALSE	FALSE	0	20.9693	20.5045	20.5045	0.0921702	1.61227	0.852218	0.0303014	0.144301	FALSE	unbiased	NA	NA	NA	NA	NA	NA	NA	NA	NA	NA	NA	NA	NA	NA	NA	NA	NA	NA	NA	NA	OTHER	1	0		OTHER	0.994665	0.00013	0.005205
PIERAPG00000004452	PIERAPT00000010681	sls_2	1	5	6	TRUE	FALSE	FALSE	FALSE	0	20.313	20.3188	20.3188	-0.779017	0.757498	-0.0107595	0.976662	0.995986	FALSE	unbiased	NA	NA	NA	NA	NA	Q9I7U4.3	69.589	4814	1400	19	5	4801	28	4794	0	7357	fruit fly	Drosophila melanogaster	flies	RecName: Full=Titin; AltName: Full=D-Titin; AltName: Full=Kettin	OTHER	1	0		OTHER	0.999843	9.3e-05	6.4e-05
PIERAPG00000004455	PIERAPT00000010707	Jafrac1	16	5	6	TRUE	FALSE	FALSE	FALSE	0	23.1927	22.9849	22.9849	-0.296494	1.0584	0.380953	0.250344	0.522703	FALSE	unbiased	DE	4.05357	0.968076	0.666667	Peroxiredoxin-1	Q9V3P0.1	79.581	191	38	1	95	285	1	190	2.88e-111	322	fruit fly	Drosophila melanogaster	flies	RecName: Full=Peroxiredoxin 1; AltName: Full=Cytosolic thioredoxin peroxidase; Short=DPx-4783; Short=DmTPx-1; AltName: Full=Thioredoxin peroxidase	OTHER	1	0		OTHER	0.999955	1.5e-05	3.1e-05
PIERAPG00000004465	PIERAPT00000010726	eIF3-S6	2	4	4	TRUE	FALSE	FALSE	TRUE	3	14.7032	14.9017	14.9017	-1.00644	0.278576	-0.363933	0.24706	0.517935	FALSE	unbiased	DE	1.54106	0.717924	0.903846	eukaryotic translation initiation factor 3 subunit E	Q2F5R8.1	92.517	294	22	0	1	294	1	294	0	574	domestic silkworm	Bombyx mori	moths	RecName: Full=Eukaryotic translation initiation factor 3 subunit E; Short=eIF3e; AltName: Full=Eukaryotic translation initiation factor 3 subunit 6	OTHER	1	0		OTHER	0.999785	0.000185	2.9e-05
PIERAPG00000004468	PIERAPT00000010733	NRD1_2	2	5	4	TRUE	FALSE	FALSE	TRUE	2	13.8841	13.8564	13.8564	-0.66461	0.76615	0.0507698	0.882192	0.954634	FALSE	unbiased	DE	0.854412	0.439087	0.85	Metalloendopeptidase	O43847.3	37.309	327	200	4	96	420	691	1014	3.71e-59	211	human	Homo sapiens	primates	RecName: Full=Nardilysin; AltName: Full=N-arginine dibasic convertase; Short=NRD convertase; Short=NRD-C; AltName: Full=Nardilysin convertase; Flags: Precursor	OTHER	1	0		OTHER	0.999442	6.3e-05	0.000496
PIERAPG00000004479	PIERAPT00000010749	HINT1	4	5	6	TRUE	FALSE	FALSE	FALSE	0	18.7295	18.7179	18.7179	-0.705916	0.748568	0.021326	0.951159	0.985553	FALSE	unbiased	DE	0.929482	0.474597	0.886364	histidine triad nucleotide-binding protein 1	P62958.2	67.717	127	40	1	34	160	1	126	5.5e-63	192	cattle	Bos taurus	even-toed ungulates	RecName: Full=Histidine triad nucleotide-binding protein 1; AltName: Full=17 kDa inhibitor of protein kinase C; AltName: Full=Adenosine 5'-monophosphoramidase; AltName: Full=Protein kinase C inhibitor 1; AltName: Full=Protein kinase C-interacting protein 1; Short=PKCI-1	OTHER	0.70496	0.295028		SP	0.142336	0.751458	0.106206	CS pos: 17-18. STQ-YP. Pr: 0.2082
PIERAPG00000004497	PIERAPT00000010824	C15orf26	7	5	5	TRUE	FALSE	FALSE	TRUE	1	17.7204	17.1777	17.1777	0.256551	1.73359	0.995073	0.0114714	0.0703523	FALSE	unbiased	DE	3.4709	0.968076	0.595745	cilia- and flagella-associated protein 161-like	Q6P656.1	30.827	266	176	6	11	272	5	266	6.24e-30	117	human	Homo sapiens	primates	RecName: Full=Cilia- and flagella-associated protein 161	OTHER	1	0		OTHER	0.999975	1.2e-05	1.3e-05
PIERAPG00000004503	PIERAPT00000010835	Sqrdl	10	5	6	TRUE	FALSE	FALSE	FALSE	0	19.5671	18.9667	18.9667	0.210438	1.99096	1.1007	0.0185721	0.104633	FALSE	unbiased	DE	2.00468	0.847826	0.546875	Putative quinone oxidoreductase/flavo-binding protein (Fragment)	Q9R112.3	46.479	426	223	4	13	438	26	446	1.81e-137	404	house mouse	Mus musculus	rodents	RecName: Full=Sulfide:quinone oxidoreductase, mitochondrial; Short=SQOR; AltName: Full=Sulfide quinone oxidoreductase; Flags: Precursor	OTHER	1	0		mTP	0.019486	0.000557	0.979958	CS pos: 27-28. VHN-AK. Pr: 0.4442
PIERAPG00000004517	PIERAPT00000010856	ESTF_5	3	5	6	TRUE	FALSE	FALSE	FALSE	0	15.5675	15.4617	15.4617	-0.518428	0.90656	0.194066	0.571397	0.783049	FALSE	unbiased	DE	0.624811	0.180942	0.210526	Esterase (Fragment)	P35502.1	46.377	69	37	0	21	89	25	93	9.25e-15	70.9	green peach aphid	Myzus persicae	aphids	RecName: Full=Esterase FE4; AltName: Full=Carboxylic-ester hydrolase; Flags: Precursor	OTHER	1	0		OTHER	0.973934	0.022845	0.003221
PIERAPG00000004523	PIERAPT00000010865	SdhB_2	12	5	6	TRUE	FALSE	FALSE	FALSE	0	20.47	20.4549	20.4549	-1.19302	1.2481	0.0275384	0.962412	0.989807	FALSE	unbiased	DE	0.928299	0.474047	0.909091	Iron-sulfur subunit of complex II	P21914.2	55.682	264	112	4	10	268	29	292	1.82e-105	310	fruit fly	Drosophila melanogaster	flies	RecName: Full=Succinate dehydrogenase [ubiquinone] iron-sulfur subunit, mitochondrial; AltName: Full=Iron-sulfur subunit of complex II; Short=Ip; Flags: Precursor	OTHER	1	0		OTHER	0.663262	0.000906	0.335832
PIERAPG00000004531	PIERAPT00000010877	T05H10.6	7	5	6	TRUE	FALSE	FALSE	FALSE	0	18.9858	18.46	18.46	0.162823	1.7653	0.964063	0.0214108	0.114054	FALSE	unbiased	DE	0.942932	0.480829	0.863636	Pyruvate dehydrogenase	P52899.1	68.678	348	109	0	36	383	26	373	4.08e-180	509	Caenorhabditis elegans	Caenorhabditis elegans	nematodes	RecName: Full=Probable pyruvate dehydrogenase E1 component subunit alpha, mitochondrial; Short=PDHE1-A; Flags: Precursor	OTHER	1	1e-06		mTP	0.352741	0.034524	0.612735	CS pos: 32-33. TNY-ST. Pr: 0.6829
PIERAPG00000004550	PIERAPT00000010934	Efcab2	4	5	5	TRUE	FALSE	FALSE	TRUE	1	16.3985	15.8385	15.8385	0.273755	1.77957	1.02666	0.0106853	0.0674608	FALSE	unbiased	DE	2.29107	0.90456	0.857143	dynein regulatory complex protein 8	Q9CQ46.1	49.315	146	74	0	14	159	16	161	3.97e-48	157	house mouse	Mus musculus	rodents	RecName: Full=Dynein regulatory complex protein 8; AltName: Full=EF-hand calcium-binding domain-containing protein 2	OTHER	1	0		OTHER	0.999989	5e-06	6e-06
PIERAPG00000004555	PIERAPT00000010950	GGCT_2	1	5	6	TRUE	FALSE	FALSE	FALSE	0	15.6755	15.788	15.788	-1.18622	0.77398	-0.206121	0.661436	0.839572	FALSE	unbiased	DE	0.890298	0.456216	0.9	Gamma-glutamylcyclotransferase	Q32LE4.1	50	114	53	1	5	114	15	128	2.54e-32	116	cattle	Bos taurus	even-toed ungulates	RecName: Full=Gamma-glutamylcyclotransferase	OTHER	0.999976	6.1e-05		OTHER	0.847244	0.012532	0.140224
PIERAPG00000004573	PIERAPT00000010993	Mal-A1_2	2	5	6	TRUE	FALSE	FALSE	FALSE	0	17.3997	17.6121	17.6121	-1.03889	0.260118	-0.389388	0.221692	0.487372	FALSE	unbiased	DE	0.595971	0.114754	0.5	Aamy domain-containing protein	P07190.2	56.818	88	38	0	26	113	20	107	3.96e-33	123	fruit fly	Drosophila melanogaster	flies	RecName: Full=Maltase A1; AltName: Full=Larval visceral protein H; Flags: Precursor	SP	0.000265	0.999715	CS pos: 17-18. Pr: 0.9752	SP	0.001826	0.998157	1.7e-05	CS pos: 17-18. ALG-RY. Pr: 0.9126
PIERAPG00000004578	PIERAPT00000011001	PebIII_5	5	5	6	TRUE	FALSE	FALSE	FALSE	0	20.3409	20.2999	20.2999	-0.989718	1.14003	0.075157	0.882835	0.954634	FALSE	unbiased	DE	1.97923	0.841915	0.875	Chemosensory protein CSP	E0X9F6.1	52.101	119	54	1	12	127	4	122	2.85e-39	131	pine processionary moth	Thaumetopoea pityocampa	moths	RecName: Full=Allergen Tha p 1; AltName: Allergen=Tha p 1; Flags: Precursor	SP	0.000228	0.999736	CS pos: 24-25. Pr: 0.9796	SP	0.024769	0.975167	6.4e-05	CS pos: 24-25. VFA-EK. Pr: 0.9727
PIERAPG00000004585	PIERAPT00000011027	HSD17B8	2	4	5	TRUE	FALSE	FALSE	TRUE	2	14.3965	14.7531	14.7531	-1.42364	0.116131	-0.653755	0.0906546	0.284816	FALSE	unbiased	DE	1.16986	0.580002	0.727273	estradiol 17-beta-dehydrogenase 8	Q5TJF5.1	59.091	132	54	0	17	148	125	256	3.72e-52	169	dog	Canis lupus familiaris	carnivores	RecName: Full=Estradiol 17-beta-dehydrogenase 8; AltName: Full=17-beta-hydroxysteroid dehydrogenase 8; Short=17-beta-HSD 8; AltName: Full=3-ketoacyl-[acyl-carrier-protein] reductase alpha subunit; Short=KAR alpha subunit; AltName: Full=3-oxoacyl-[acyl-carrier-protein] reductase; AltName: Full=Testosterone 17-beta-dehydrogenase 8	OTHER	0.999248	0.000794		mTP	0.102115	0.003924	0.893961	CS pos: 28-29. QNF-AK. Pr: 0.3807
PIERAPG00000004589	PIERAPT00000011031	NME9	1	1	6	FALSE	TRUE	FALSE	TRUE	4	12.9404	14.6963	14.6963	-3.89885	-2.53963	-3.21924	2.88675e-08	1.4993e-06	TRUE	eupyrene	DE	1.42376	0.677601	0.871795	Thioredoxin domain-containing protein 6	Q86XW9.1	32.743	113	74	1	2	114	3	113	3.01e-11	68.6	human	Homo sapiens	primates	RecName: Full=Thioredoxin domain-containing protein 6; AltName: Full=Thioredoxin-like protein 2; Short=Txl-2	OTHER	1	0		OTHER	0.999993	5e-06	2e-06
PIERAPG00000004598	PIERAPT00000011051	ACO2	20	5	6	TRUE	FALSE	FALSE	FALSE	0	21.0794	20.4352	20.4352	0.463954	1.89839	1.18117	0.00304581	0.0253107	TRUE	apyrene	DE	1.55942	0.723964	0.852941	Aconitate hydratase, mitochondrial	Q99KI0.1	76.478	761	178	1	25	784	18	778	0	1192	house mouse	Mus musculus	rodents	RecName: Full=Aconitate hydratase, mitochondrial; Short=Aconitase; AltName: Full=Citrate hydro-lyase; Flags: Precursor	OTHER	1	0		mTP	0.10134	0.00018	0.89848	CS pos: 27-28. RCF-SV. Pr: 0.3520
PIERAPG00000004601	PIERAPT00000011057	hmu	9	5	6	TRUE	FALSE	FALSE	FALSE	0	21.3221	20.859	20.859	0.149668	1.54856	0.849112	0.0204465	0.111065	FALSE	unbiased	NA	NA	NA	NA	NA	Q18DN4.1	20.43	186	140	3	129	311	8359	8539	6.9e-05	48.9	Haloquadratum walsbyi DSM 16790	Haloquadratum walsbyi DSM 16790	euryarchaeotes	RecName: Full=Halomucin; Flags: Precursor	OTHER	0.963675	0.036335		SP	0.467571	0.515593	0.016836	CS pos: 37-38. SEA-TT. Pr: 0.3037
PIERAPG00000004605	PIERAPT00000011061	G105527	1	3	2	TRUE	FALSE	FALSE	TRUE	6	12.8963	14.0612	14.0612	-3.3293	-0.942212	-2.13576	0.00161402	0.0155058	TRUE	eupyrene	NA	NA	NA	NA	NA	NA	NA	NA	NA	NA	NA	NA	NA	NA	NA	NA	NA	NA	NA	NA	OTHER	1	0		OTHER	0.972503	0.001865	0.025632
PIERAPG00000004607	PIERAPT00000011064	VKT2	7	5	6	TRUE	FALSE	FALSE	FALSE	0	21.9749	21.0724	21.0724	0.952196	2.35684	1.65452	0.000136154	0.00203863	TRUE	apyrene	NA	NA	NA	NA	NA	NA	NA	NA	NA	NA	NA	NA	NA	NA	NA	NA	NA	NA	NA	NA	SP	0.000212	0.999755	CS pos: 23-24. Pr: 0.9779	SP	0.090332	0.909449	0.000219	CS pos: 23-24. VKA-VP. Pr: 0.9298
PIERAPG00000004612	PIERAPT00000011074	RpL13	4	5	6	TRUE	FALSE	FALSE	FALSE	0	19.1953	18.9335	18.9335	-0.472195	1.4319	0.479852	0.300868	0.577951	FALSE	unbiased	DE	1.57017	0.727464	0.24	60S ribosomal protein L13	Q962U1.1	94.521	219	12	0	1	219	1	219	3.53e-153	426	fall armyworm	Spodoptera frugiperda	moths	RecName: Full=60S ribosomal protein L13	OTHER	1	0		OTHER	0.997445	1e-06	0.002554
PIERAPG00000004618	PIERAPT00000011084	UGP2	4	5	6	TRUE	FALSE	FALSE	FALSE	0	17.0064	17.2157	17.2157	-1.20135	0.434101	-0.383624	0.334463	0.601508	FALSE	unbiased	DE	1.07599	0.540346	0.886364	UTP--glucose-1-phosphate uridylyltransferase	Q07130.2	66.467	501	164	4	14	511	9	508	0	669	cattle	Bos taurus	even-toed ungulates	RecName: Full=UTP--glucose-1-phosphate uridylyltransferase; AltName: Full=UDP-glucose pyrophosphorylase; Short=UDPGP; Short=UGPase	OTHER	1	5e-06		OTHER	0.998583	7.3e-05	0.001343
PIERAPG00000004630	PIERAPT00000011114	Ndufv1	17	5	6	TRUE	FALSE	FALSE	FALSE	0	20.2336	20.6865	20.6865	-1.63803	-0.0227946	-0.830412	0.0445693	0.184724	FALSE	unbiased	DE	1.64212	0.750252	0.819672	NADH dehydrogenase [ubiquinone] flavoprotein 1, mitochondrial	Q91YT0.1	85.261	441	64	1	29	468	17	457	0	795	house mouse	Mus musculus	rodents	RecName: Full=NADH dehydrogenase [ubiquinone] flavoprotein 1, mitochondrial; AltName: Full=Complex I-51kD; Short=CI-51kD; AltName: Full=NADH-ubiquinone oxidoreductase 51 kDa subunit; Flags: Precursor	OTHER	1	0		mTP	0.050155	0.000247	0.949598	CS pos: 32-33. VRF-QQ. Pr: 0.6712
PIERAPG00000004636	PIERAPT00000011130	Cdlc2	8	5	6	TRUE	FALSE	FALSE	FALSE	0	22.1123	22.1092	22.1092	-0.705758	0.717031	0.00563671	0.986795	0.998208	FALSE	unbiased	DE	1.22076	0.600699	0.833333	Dynein light chain	O96860.1	95.506	89	4	0	1	89	1	89	1.59e-60	181	fruit fly	Drosophila melanogaster	flies	RecName: Full=Dynein light chain 2, cytoplasmic; AltName: Full=8 kDa dynein light chain	OTHER	1	0		OTHER	0.999844	6.4e-05	9.2e-05
PIERAPG00000004675	PIERAPT00000011283	B1_3	2	5	3	TRUE	FALSE	FALSE	TRUE	3	15.8889	15.776	15.776	-0.575303	0.988975	0.206836	0.582534	0.790372	FALSE	unbiased	DE	0.615212	0.158911	0.8	Odorant binding protein 2	NA	NA	NA	NA	NA	NA	NA	NA	NA	NA	NA	NA	NA	NA	NA	SP	0.000208	0.999738	CS pos: 21-22. Pr: 0.9685	SP	0.0001	0.999899	1e-06	CS pos: 21-22. VEA-LN. Pr: 0.8788
PIERAPG00000004706	PIERAPT00000011350	Gabarap	1	5	3	TRUE	FALSE	FALSE	TRUE	3	14.212	13.8442	13.8442	-0.590059	1.93871	0.674325	0.274612	0.551001	FALSE	unbiased	DE	2.16815	0.882409	0.790323	gamma-aminobutyric acid receptor-associated protein isoform X2	P60517.1	90.517	116	11	0	1	116	1	116	1.67e-74	219	Norway rat	Homo sapiens;Bos taurus;Oryctolagus cuniculus;Mus musculus;Rattus norvegicus	even-toed ungulates;primates;rabbits & hares;rodents	RecName: Full=Gamma-aminobutyric acid receptor-associated protein; AltName: Full=GABA(A) receptor-associated protein; Flags: Precursor	OTHER	1	0		OTHER	0.999767	1.9e-05	0.000214
PIERAPG00000004711	PIERAPT00000011357	MPCP_2	11	5	6	TRUE	FALSE	FALSE	FALSE	0	20.193	19.4259	19.4259	0.550355	2.26212	1.40624	0.00309857	0.025558	TRUE	apyrene	DE	1.37552	0.660143	0.875	Phosphate carrier protein, mitochondrial	O61703.1	80	355	57	4	1	350	1	346	0	554	eastern spruce budworm	Choristoneura fumiferana	moths	RecName: Full=Phosphate carrier protein, mitochondrial; AltName: Full=Phosphate transport protein; Short=PTP; Flags: Precursor	OTHER	0.999587	0.000416		OTHER	0.691088	0.004753	0.304159
PIERAPG00000004737	PIERAPT00000011408	Hrb98DE	3	5	6	TRUE	FALSE	FALSE	FALSE	0	16.4889	16.5465	16.5465	-1.02818	0.81712	-0.105532	0.811338	0.917433	FALSE	unbiased	DE	1.61126	0.740616	0.785714	Heterogeneous nuclear ribonucleoprotein A1	P07909.1	68.715	179	56	0	8	186	22	200	2.1e-88	267	fruit fly	Drosophila melanogaster	flies	RecName: Full=Heterogeneous nuclear ribonucleoprotein A1; Short=hnRNP A1; AltName: Full=PEN repeat clone P9; AltName: Full=hnRNP core protein A1-A	OTHER	1	0		OTHER	0.999951	2.8e-05	2.1e-05
PIERAPG00000004754	PIERAPT00000011453	G103224	1	3	2	TRUE	FALSE	FALSE	TRUE	6	12.1686	12.0937	12.0937	-0.997257	1.27193	0.137336	0.800591	0.913862	FALSE	unbiased	NA	NA	NA	NA	NA	NA	NA	NA	NA	NA	NA	NA	NA	NA	NA	NA	NA	NA	NA	NA	OTHER	1	0		OTHER	0.999098	0.000259	0.000642
PIERAPG00000004756	PIERAPT00000011455	AK1	7	5	6	TRUE	FALSE	FALSE	FALSE	0	18.7073	19.0265	19.0265	-1.41175	0.241322	-0.585216	0.152683	0.386651	FALSE	unbiased	DE	0.807376	0.41621	0.821429	Adenylate kinase isoenzyme 1	P05081.1	60.326	184	71	1	43	224	11	194	5.02e-76	230	chicken	Gallus gallus	birds	RecName: Full=Adenylate kinase isoenzyme 1; Short=AK 1; AltName: Full=ATP-AMP transphosphorylase 1; AltName: Full=ATP:AMP phosphotransferase; AltName: Full=Adenylate monophosphate kinase; AltName: Full=Myokinase	OTHER	1	0		OTHER	0.999971	2e-05	9e-06
PIERAPG00000004798	PIERAPT00000011532	SODCPOLE5	2	4	4	TRUE	FALSE	FALSE	TRUE	3	15.0343	14.9606	14.9606	-0.927893	1.1982	0.135154	0.790802	0.90893	FALSE	unbiased	DE	0.901039	0.461288	0.85	Superoxide dismutase	Q7JR71.1	47.222	180	88	3	1	173	1	180	3.82e-49	160	fruit fly	Drosophila melanogaster	flies	RecName: Full=Extracellular superoxide dismutase [Cu-Zn]; Flags: Precursor	SP	0.000373	0.9996	CS pos: 17-18. Pr: 0.9434	SP	0.002952	0.997004	4.5e-05	CS pos: 17-18. VTA-EN. Pr: 0.9193
PIERAPG00000004816	PIERAPT00000011572	HIBN	2	4	3	TRUE	FALSE	FALSE	TRUE	4	13.7245	13.869	13.869	-0.955064	0.425156	-0.264954	0.427324	0.678331	FALSE	unbiased	DE	1.53499	0.715913	0.266667	histone-binding protein N1/N2-like isoform X2	P06180.3	41.892	222	105	8	160	362	326	542	7.11e-39	149	African clawed frog	Xenopus laevis	frogs & toads	RecName: Full=Histone-binding protein N1/N2	OTHER	1	2.5e-05		OTHER	0.999994	5e-06	1e-06
PIERAPG00000004820	PIERAPT00000011580	CLVS1	1	5	6	TRUE	FALSE	FALSE	FALSE	0	14.8368	15.2161	15.2161	-1.58046	0.189506	-0.695476	0.115071	0.332628	FALSE	unbiased	DE	1.06902	0.537323	0.605263	Cellular retinaldehyde-binding protein	Q8IUQ0.1	30.709	254	167	4	78	326	30	279	5.47e-39	144	human	Homo sapiens	primates	RecName: Full=Clavesin-1; AltName: Full=Cellular retinaldehyde-binding protein-like; AltName: Full=Retinaldehyde-binding protein 1-like 1; AltName: Full=clathrin vesicle-associated Sec14 protein 1	OTHER	1	7e-06		OTHER	0.999091	1.9e-05	0.00089
PIERAPG00000004831	PIERAPT00000011595	Ak7_2	5	5	6	TRUE	FALSE	FALSE	FALSE	0	17.2208	16.5491	16.5491	0.0437555	2.41926	1.23151	0.0430237	0.181947	FALSE	unbiased	NA	NA	NA	NA	NA	Q9D2H2.1	29.455	275	172	6	33	300	338	597	1.46e-24	106	house mouse	Mus musculus	rodents	RecName: Full=Adenylate kinase 7; Short=AK 7; AltName: Full=ATP-AMP transphosphorylase 7	OTHER	1	0		OTHER	0.999877	9e-06	0.000114
PIERAPG00000004840	PIERAPT00000011631	Rims2	1	5	6	TRUE	FALSE	FALSE	FALSE	0	17.2577	17.3726	17.3726	-0.975339	0.554113	-0.210613	0.567163	0.780156	FALSE	unbiased	DE	1.41128	0.673132	0.75	regulating synaptic membrane exocytosis protein 2 isoform X1	Q9UQ26.2	44.172	326	163	7	423	741	621	934	7.5e-73	272	human	Homo sapiens	primates	RecName: Full=Regulating synaptic membrane exocytosis protein 2; AltName: Full=Rab-3-interacting molecule 2; Short=RIM 2; AltName: Full=Rab-3-interacting protein 3	OTHER	1	0		OTHER	0.999985	1.2e-05	3e-06
PIERAPG00000004856	PIERAPT00000011671	HNRNP_2	5	4	5	TRUE	FALSE	FALSE	TRUE	2	13.9613	13.8263	13.8263	-0.512781	1.00749	0.247352	0.499862	0.736499	FALSE	unbiased	DE	2.07639	0.863717	0.785714	Heterogeneous nuclear ribonucleoprotein A1	P21522.1	74.286	175	45	0	2	176	12	186	3.18e-94	285	American grasshopper	Schistocerca americana	grasshoppers	RecName: Full=Heterogeneous nuclear ribonucleoprotein A1, A2/B1 homolog	OTHER	1	0		OTHER	0.999951	1.7e-05	3.2e-05
PIERAPG00000004857	PIERAPT00000011672	COPA_2	3	5	6	TRUE	FALSE	FALSE	FALSE	0	16.3346	16.329	16.329	-0.653824	0.674303	0.0102399	0.974305	0.995986	FALSE	unbiased	DE	0.831624	0.428064	0.921053	Coatomer protein complex subunit alpha	Q27954.1	54.436	417	175	5	2	405	810	1224	7.29e-144	442	cattle	Bos taurus	even-toed ungulates	RecName: Full=Coatomer subunit alpha; AltName: Full=Alpha-coat protein; Short=Alpha-COP; AltName: Full=HEP-COP; Short=HEPCOP; Contains: RecName: Full=Xenin; AltName: Full=Xenopsin-related peptide; Contains: RecName: Full=Proxenin	OTHER	1	1.1e-05		OTHER	0.999304	0.000204	0.000492
PIERAPG00000004866	PIERAPT00000011689	purQ_2	4	5	6	TRUE	FALSE	FALSE	FALSE	0	19.1974	19.3617	19.3617	-1.00822	0.405916	-0.301151	0.379649	0.643639	FALSE	unbiased	NA	NA	NA	NA	NA	NA	NA	NA	NA	NA	NA	NA	NA	NA	NA	NA	NA	NA	NA	NA	OTHER	0.999982	5.9e-05		OTHER	0.913128	0.086828	4.4e-05
PIERAPG00000004867	PIERAPT00000011690	tdcB_2	15	5	6	TRUE	FALSE	FALSE	FALSE	0	15.9172	18.1421	18.1421	-4.85752	-3.30058	-4.07905	7.06757e-09	6.90958e-07	TRUE	eupyrene	DE	0.788475	0.40688	0.5	PALP domain-containing protein	Q74FW6.1	35.142	387	249	2	20	405	2	387	6.29e-61	206	Geobacter sulfurreducens PCA	Geobacter sulfurreducens PCA	d-proteobacteria	RecName: Full=L-threonine ammonia-lyase; AltName: Full=L-serine ammonia-lyase; AltName: Full=Threonine/serine ammonia-lyase	OTHER	1	0		OTHER	0.999972	1.5e-05	1.2e-05
PIERAPG00000004876	PIERAPT00000011708	Uqcrc1	16	5	6	TRUE	FALSE	FALSE	FALSE	0	20.3241	20.2734	20.2734	-0.716018	0.902104	0.0930427	0.810334	0.917433	FALSE	unbiased	DE	0.766534	0.395951	0.566038	cytochrome b-c1 complex subunit 1, mitochondrial-like	Q9CZ13.2	32.766	470	291	5	14	464	17	480	4.78e-90	285	house mouse	Mus musculus	rodents	RecName: Full=Cytochrome b-c1 complex subunit 1, mitochondrial; AltName: Full=Complex III subunit 1; AltName: Full=Core protein I; AltName: Full=Ubiquinol-cytochrome-c reductase complex core protein 1; Flags: Precursor	OTHER	1	0		mTP	0.409881	0.001214	0.588904	CS pos: 21-22. RNY-CR. Pr: 0.1933
PIERAPG00000004895	PIERAPT00000011765	C23G10.2	1	5	4	TRUE	FALSE	FALSE	TRUE	2	13.6901	14.0434	14.0434	-1.67215	0.376646	-0.647751	0.198605	0.456258	FALSE	unbiased	DE	0.793623	0.409429	0.564516	Ubiquitin fusion degradation protein 1-like protein (Fragment)	Q10121.3	54.615	130	58	1	7	135	38	167	1.04e-38	131	Caenorhabditis elegans	Caenorhabditis elegans	nematodes	RecName: Full=RutC family protein C23G10.2	OTHER	0.999998	5e-05		OTHER	0.947711	0.001108	0.051181
PIERAPG00000004915	PIERAPT00000011795	TP02	2	5	5	TRUE	FALSE	FALSE	TRUE	1	15.8621	15.0096	15.0096	0.587344	2.53835	1.56285	0.00371842	0.0292891	TRUE	apyrene	DE	1.44478	0.685048	0.645833	Putative thioredoxin/protein disulfide isomerase	Q4N4N8.1	33.333	198	131	1	121	318	24	220	5.96e-26	105	Theileria parva	Theileria parva	apicomplexans	RecName: Full=Thioredoxin domain-containing protein; AltName: Full=Membrane protein 23; Short=mp23; Flags: Precursor	OTHER	1	0		OTHER	0.991273	0.008426	0.0003
PIERAPG00000004918	PIERAPT00000011800	NIPBL	1	4	6	TRUE	FALSE	FALSE	TRUE	1	13.1546	13.2414	13.2414	-0.933219	0.614774	-0.159222	0.66834	0.842764	FALSE	unbiased	DE	1.85201	0.810246	0.444444	Nipped-B protein (Fragment)	Q6KC79.2	45.608	1537	719	17	433	1931	1188	2645	0	1301	human	Homo sapiens	primates	RecName: Full=Nipped-B-like protein; AltName: Full=Delangin; AltName: Full=SCC2 homolog	OTHER	1	0		OTHER	0.995511	0.004479	1e-05
PIERAPG00000004923	PIERAPT00000011818	RpS17	2	5	6	TRUE	FALSE	FALSE	FALSE	0	17.1507	16.665	16.665	-0.271924	2.05302	0.890547	0.123788	0.342018	FALSE	unbiased	DE	1.83679	0.80622	0.24	40S ribosomal protein S17	Q962R2.3	100	133	0	0	1	133	1	133	6.42e-96	274	fall armyworm	Spodoptera frugiperda	moths	RecName: Full=40S ribosomal protein S17	OTHER	1	0		OTHER	0.999862	1e-05	0.000127
PIERAPG00000004927	PIERAPT00000011829	Aldh3a1	2	5	5	TRUE	FALSE	FALSE	TRUE	1	14.5599	14.3134	14.3134	-0.167385	1.07134	0.45198	0.141271	0.368591	FALSE	unbiased	DE	0.829614	0.427086	0.893617	Aldehyde dehydrogenase, dimeric NADP-preferring	P47739.2	52.194	433	205	1	15	447	3	433	4.29e-165	475	house mouse	Mus musculus	rodents	RecName: Full=Aldehyde dehydrogenase, dimeric NADP-preferring; AltName: Full=Aldehyde dehydrogenase 4; AltName: Full=Aldehyde dehydrogenase family 3 member A1; AltName: Full=Dioxin-inducible aldehyde dehydrogenase 3	OTHER	1	0		OTHER	0.999957	1.9e-05	2.4e-05
PIERAPG00000004945	PIERAPT00000011859	Dnah2	7	3	4	TRUE	FALSE	FALSE	TRUE	4	17.4152	17.6993	17.6993	-1.38475	0.342844	-0.52095	0.219074	0.484438	FALSE	unbiased	DE	0.818526	0.421677	0.766667	Dynein heavy chain 2, axonemal	P0C6F1.1	52.572	797	357	4	7	801	2280	3057	0	849	house mouse	Mus musculus	rodents	RecName: Full=Dynein heavy chain 2, axonemal; AltName: Full=Axonemal beta dynein heavy chain 2; AltName: Full=Ciliary dynein heavy chain 2	OTHER	1	0		OTHER	0.995914	0.000354	0.003732
PIERAPG00000004961	PIERAPT00000011909	samm50bsamm50	2	5	4	TRUE	FALSE	FALSE	TRUE	2	15.6643	14.9006	14.9006	0.484611	2.31533	1.39997	0.00513736	0.0376979	TRUE	apyrene	DE	1.48848	0.700224	0.837209	Sorting and assembly machinery component 50	Q5U3I0.1	41.901	284	158	5	7	284	187	469	3.54e-70	226	zebrafish	Danio rerio	bony fishes	RecName: Full=Sorting and assembly machinery component 50 homolog B	OTHER	0.960251	0.039777		OTHER	0.991364	0.004808	0.003828
PIERAPG00000004964	PIERAPT00000011923	glt1	4	5	6	TRUE	FALSE	FALSE	FALSE	0	16.3451	16.4348	16.4348	-0.834395	0.505629	-0.164383	0.609826	0.803752	FALSE	unbiased	DE	0.646753	0.231299	0.833333	Glutamate synthase	Q9C102.1	56.612	484	203	4	2	483	1627	2105	0	562	Schizosaccharomyces pombe 972h-	Schizosaccharomyces pombe 972h-	ascomycetes	RecName: Full=Putative glutamate synthase [NADPH]; AltName: Full=NADPH-GOGAT	OTHER	1	0		OTHER	0.995789	0.00053	0.003681
PIERAPG00000004973	PIERAPT00000011934	BIN2	1	5	6	TRUE	FALSE	FALSE	FALSE	0	18.9265	18.2318	18.2318	0.0822271	2.46497	1.2736	0.0376789	0.166549	FALSE	unbiased	NA	NA	NA	NA	NA	NA	NA	NA	NA	NA	NA	NA	NA	NA	NA	NA	NA	NA	NA	NA	OTHER	0.999319	0.000671		mTP	0.019029	0.000126	0.980845	CS pos: 30-31. LRS-SH. Pr: 0.3838
PIERAPG00000004986	PIERAPT00000011953	Acss3	1	5	6	TRUE	FALSE	FALSE	FALSE	0	13.7344	13.9112	13.9112	-1.39964	0.751276	-0.324181	0.531541	0.759606	FALSE	unbiased	DE	1.0526	0.530162	0.888889	Acetyl-coenzyme A synthetase, N-terminal domain,AMP-binding enzyme, C-terminal domain,AMP-dependent	Q14DH7.2	48.889	630	314	5	44	669	56	681	0	642	house mouse	Mus musculus	rodents	RecName: Full=Acyl-CoA synthetase short-chain family member 3, mitochondrial; AltName: Full=Acetate--CoA ligase 3; AltName: Full=Propionate--CoA ligase; Flags: Precursor	OTHER	1	1e-06		OTHER	0.999919	1.3e-05	6.8e-05
PIERAPG00000005002	PIERAPT00000011996	ro-3	3	5	6	TRUE	FALSE	FALSE	FALSE	0	18.2704	18.1588	18.1588	-0.598948	1.00829	0.204673	0.596399	0.800555	FALSE	unbiased	NA	NA	NA	NA	NA	NA	NA	NA	NA	NA	NA	NA	NA	NA	NA	NA	NA	NA	NA	NA	SP	0.401172	0.598803	CS pos: 26-27. Pr: 0.5558	SP	0.112294	0.880574	0.007132	CS pos: 26-27. IQC-AV. Pr: 0.8289
PIERAPG00000005003	PIERAPT00000011997	Gs2	23	5	6	TRUE	FALSE	FALSE	FALSE	0	22.9996	22.5773	22.5773	-0.0120277	1.56045	0.774213	0.0531916	0.207394	FALSE	unbiased	DE	0.929303	0.474514	0.852941	Glutamine synthetase 2 cytoplasmic	P20478.3	52.809	356	167	1	8	362	14	369	5.11e-143	412	fruit fly	Drosophila melanogaster	flies	RecName: Full=Glutamine synthetase 2 cytoplasmic; AltName: Full=Glutamate--ammonia ligase 2	OTHER	1	0		OTHER	0.999281	0.000606	0.000113
PIERAPG00000005011	PIERAPT00000012020	ENPEP_2	7	5	6	TRUE	FALSE	FALSE	FALSE	0	17.0277	17.3262	17.3262	-1.12734	0.0329208	-0.547211	0.0627976	0.227881	FALSE	unbiased	DE	1.38567	0.663858	0.410256	glutamyl aminopeptidase-like isoform X1	Q07075.3	38.164	904	526	18	49	940	74	956	0	599	human	Homo sapiens	primates	RecName: Full=Glutamyl aminopeptidase; Short=EAP; AltName: Full=Aminopeptidase A; Short=AP-A; AltName: Full=Differentiation antigen gp160; AltName: CD_antigen=CD249	SP	0.090166	0.909821	CS pos: 31-32. Pr: 0.8615	SP	0.392552	0.602549	0.0049	CS pos: 31-32. TIA-LS. Pr: 0.5001
PIERAPG00000005015	PIERAPT00000012028	Psma5	3	5	6	TRUE	FALSE	FALSE	FALSE	0	17.1088	17.0881	17.0881	-0.708091	0.78391	0.0379097	0.915479	0.969475	FALSE	unbiased	DE	1.04541	0.52701	0.896552	Proteasome subunit alpha type	Q9Z2U1.1	78.661	239	50	1	1	239	1	238	2.6e-141	399	house mouse	Homo sapiens;Bos taurus;Mus musculus	even-toed ungulates;primates;rodents	RecName: Full=Proteasome subunit alpha type-5; AltName: Full=Macropain zeta chain; AltName: Full=Multicatalytic endopeptidase complex zeta chain; AltName: Full=Proteasome zeta chain	OTHER	1	0		OTHER	0.999508	0.00029	0.000202
PIERAPG00000005020	PIERAPT00000012038	deoDprfC	1	4	5	TRUE	FALSE	FALSE	TRUE	2	14.3887	14.1576	14.1576	-0.318178	1.16567	0.423748	0.243309	0.514478	FALSE	unbiased	NA	NA	NA	NA	NA	NA	NA	NA	NA	NA	NA	NA	NA	NA	NA	NA	NA	NA	NA	NA	OTHER	1	0		OTHER	0.545543	0.001116	0.453341
PIERAPG00000005024	PIERAPT00000012053	CTSOGALM	1	5	6	TRUE	FALSE	FALSE	FALSE	0	14.2728	14.3825	14.3825	-0.99485	0.592598	-0.201126	0.598249	0.800555	FALSE	unbiased	DE	1.73007	0.776565	0.727273	Cathepsin O	P43234.1	43.458	214	117	3	164	376	108	318	3.68e-62	205	human	Homo sapiens	primates	RecName: Full=Cathepsin O; Flags: Precursor	OTHER	0.532503	0.467497		SP	0.043402	0.95647	0.000128	CS pos: 26-27. SYS-GG. Pr: 0.6716
PIERAPG00000005026	PIERAPT00000012066	FPR2	8	5	6	TRUE	FALSE	FALSE	FALSE	0	20.9364	20.7474	20.7474	-0.648168	1.3409	0.346364	0.4707	0.710632	FALSE	unbiased	DE	0.868453	0.445823	0.875	Peptidylprolyl isomerase	P0CP97.1	58.14	129	52	2	6	133	8	135	5.13e-47	153	Cryptococcus neoformans var. neoformans B-3501A	Cryptococcus neoformans var. neoformans B-3501A	basidiomycetes	RecName: Full=FK506-binding protein 2; AltName: Full=Peptidyl-prolyl cis-trans isomerase; Short=PPIase; AltName: Full=Rotamase; Flags: Precursor	SP	0.000203	0.99976	CS pos: 18-19. Pr: 0.9811	SP	0.00016	0.999809	3.1e-05	CS pos: 18-19. TLA-DP. Pr: 0.9061
PIERAPG00000005041	PIERAPT00000012099	RpL3	6	5	6	TRUE	FALSE	FALSE	FALSE	0	18.5002	18.4723	18.4723	-0.888789	0.99104	0.0511256	0.909557	0.965932	FALSE	unbiased	DE	1.53148	0.714746	0.55	Ribosomal protein L3	O16797.3	83.75	400	65	0	1	400	1	400	0	722	fruit fly	Drosophila melanogaster	flies	RecName: Full=60S ribosomal protein L3	OTHER	1	0		OTHER	0.996934	2e-05	0.003046
PIERAPG00000005053	PIERAPT00000012122	APLP_3	20	5	6	TRUE	FALSE	FALSE	FALSE	0	19.13	19.199	19.199	-0.957124	0.704003	-0.12656	0.750655	0.886702	FALSE	unbiased	DE	1.31342	0.636919	0.769231	Apolipophorin	Q25490.1	47.31	1078	525	16	1	1057	2250	3305	0	960	tobacco hornworm	Manduca sexta	moths	RecName: Full=Apolipophorins; Contains: RecName: Full=Apolipophorin-2; AltName: Full=Apolipophorin II; AltName: Full=apoLp-2; Contains: RecName: Full=Apolipophorin-1; AltName: Full=Apolipophorin I; AltName: Full=apoLp-1; Flags: Precursor	OTHER	1	0		OTHER	0.999893	1.3e-05	9.5e-05
PIERAPG00000005057	PIERAPT00000012129	AGAP009593_2	4	1	6	FALSE	TRUE	FALSE	TRUE	4	14.5166	16.2302	16.2302	-3.96672	-2.31658	-3.14165	5.32885e-07	1.84511e-05	TRUE	eupyrene	DE	1.5242	0.712316	0.5	zinc carboxypeptidase A 1-like	O02350.3	31.971	416	274	6	6	418	17	426	2.66e-73	239	African malaria mosquito	Anopheles gambiae	mosquitos	RecName: Full=Zinc carboxypeptidase A 1; AltName: Full=AgCP; Flags: Precursor	SP	0.000604	0.999369	CS pos: 18-19. Pr: 0.9744	SP	0.017771	0.981924	0.000305	CS pos: 18-19. VYS-KS. Pr: 0.8086
PIERAPG00000005065	PIERAPT00000012144	CG062	2	5	6	TRUE	FALSE	FALSE	FALSE	0	16.1207	15.6555	15.6555	0.00804569	1.69773	0.852886	0.048103	0.196848	FALSE	unbiased	DE	2.97757	0.967455	0.372093	testis-expressed protein 47-like isoform X1	Q9D5W8.1	22.711	273	161	7	4	266	21	253	5.81e-05	47	house mouse	Mus musculus	rodents	RecName: Full=Testis-expressed protein 47	OTHER	1	0		OTHER	0.999976	8e-06	1.6e-05
PIERAPG00000005070	PIERAPT00000012159	MEF1	11	5	6	TRUE	FALSE	FALSE	FALSE	0	25.1099	24.7415	24.7415	-0.111522	1.46209	0.675285	0.0875469	0.27979	FALSE	unbiased	NA	NA	NA	NA	NA	NA	NA	NA	NA	NA	NA	NA	NA	NA	NA	NA	NA	NA	NA	NA	OTHER	1	0		OTHER	0.999978	1.9e-05	3e-06
PIERAPG00000005080	PIERAPT00000012178	TARDBP	1	4	5	TRUE	FALSE	FALSE	TRUE	2	14.3594	13.8766	13.8766	0.164987	1.60533	0.885157	0.0191629	0.106954	FALSE	unbiased	DE	1.81505	0.800382	0.730769	TAR DNA-binding protein 43	Q5R5W2.1	57.724	246	103	1	1	245	27	272	3.07e-107	324	Sumatran orangutan	Pongo abelii	primates	RecName: Full=TAR DNA-binding protein 43; Short=TDP-43	OTHER	0.999771	0.00029		OTHER	0.895692	0.004633	0.099675
PIERAPG00000005100	PIERAPT00000012233	Clc	3	5	6	TRUE	FALSE	FALSE	FALSE	0	17.1703	17.3999	17.3999	-1.35342	0.511622	-0.4209	0.352572	0.619851	FALSE	unbiased	DE	1.39727	0.668079	0.85	Clathrin light chain	Q9VWA1.1	46.789	218	86	6	3	198	2	211	6.5e-41	141	fruit fly	Drosophila melanogaster	flies	RecName: Full=Clathrin light chain; AltName: Full=dClc	OTHER	1	0		OTHER	0.999999	0	0
PIERAPG00000005108	PIERAPT00000012248	tomboy40	8	5	6	TRUE	FALSE	FALSE	FALSE	0	18.2386	17.9345	17.9345	-0.160027	1.27478	0.557376	0.118938	0.334089	FALSE	unbiased	DE	1.95534	0.836239	0.72549	mitochondrial import receptor subunit TOM40 homolog	A1Z6L1.1	27.972	286	185	6	108	376	56	337	7.9e-24	103	fruit fly	Drosophila melanogaster	flies	RecName: Full=Mitochondrial import receptor subunit TOM40 homolog 2; AltName: Full=Translocase of outer membrane 40 kDa subunit homolog 2	OTHER	1	5e-06		OTHER	0.988215	0.011554	0.000231
PIERAPG00000005109	PIERAPT00000012251	comB	7	5	6	TRUE	FALSE	FALSE	FALSE	0	24.0998	24.3735	24.3735	-1.27945	0.275647	-0.501902	0.189899	0.445355	FALSE	unbiased	NA	NA	NA	NA	NA	NA	NA	NA	NA	NA	NA	NA	NA	NA	NA	NA	NA	NA	NA	NA	SP	0.000315	0.999687	CS pos: 16-17. Pr: 0.9650	SP	0.030269	0.969619	0.000112	CS pos: 16-17. VSS-TD. Pr: 0.8846
PIERAPG00000005123	PIERAPT00000012288	TfIIS	1	3	2	TRUE	FALSE	FALSE	TRUE	6	13.1146	13.0492	13.0492	-0.846481	1.08625	0.119886	0.795744	0.912103	FALSE	unbiased	DE	2.15015	0.878888	0.916667	transcription elongation factor S-II	P20232.1	62.658	316	90	5	1	291	1	313	5.35e-134	384	fruit fly	Drosophila melanogaster	flies	RecName: Full=Transcription elongation factor S-II; AltName: Full=RNA polymerase II elongation factor DMS-II; AltName: Full=TFIIS	OTHER	1	0		OTHER	0.999982	5e-06	1.4e-05
PIERAPG00000005125	PIERAPT00000012291	Fas3_2	4	4	5	TRUE	FALSE	FALSE	TRUE	2	17.0085	16.5431	16.5431	0.113928	1.59282	0.853373	0.0263884	0.130918	FALSE	unbiased	DE	1.86574	0.813835	0.318182	fasciclin-3 isoform X4	P15278.1	33.333	393	242	9	11	391	12	396	1.46e-47	174	fruit fly	Drosophila melanogaster	flies	RecName: Full=Fasciclin-3; AltName: Full=Fasciclin III; Short=FAS III; Flags: Precursor	SP	0.0002	0.999781	CS pos: 18-19. Pr: 0.9824	SP	0.000593	0.999397	1e-05	CS pos: 18-19. VTG-QT. Pr: 0.7557
PIERAPG00000005130	PIERAPT00000012298	Prdx4	3	5	6	TRUE	FALSE	FALSE	FALSE	0	14.7944	14.6733	14.6733	-1.10628	1.55043	0.222075	0.727444	0.874846	FALSE	unbiased	DE	0.940145	0.479541	0.666667	Peroxiredoxin-4	O08807.1	74.439	223	54	1	26	245	52	274	1.78e-126	362	house mouse	Mus musculus	rodents	RecName: Full=Peroxiredoxin-4; AltName: Full=Antioxidant enzyme AOE372; AltName: Full=Peroxiredoxin IV; Short=Prx-IV; AltName: Full=Thioredoxin peroxidase AO372; AltName: Full=Thioredoxin-dependent peroxide reductase A0372; Flags: Precursor	SP	0.000877	0.999102	CS pos: 20-21. Pr: 0.3570	SP	0.009876	0.990104	2.1e-05	CS pos: 20-21. CNS-TL. Pr: 0.7949
PIERAPG00000005134	PIERAPT00000012307	traICFAP45	12	5	6	TRUE	FALSE	FALSE	FALSE	0	20.4935	20.0603	20.0603	0.135083	1.45307	0.794077	0.0212494	0.113558	FALSE	unbiased	DE	1.31284	0.636698	0.829268	cilia- and flagella-associated protein 45	Q9UL16.2	29.851	469	299	8	67	522	88	539	3.96e-25	112	human	Homo sapiens	primates	RecName: Full=Cilia- and flagella-associated protein 45; AltName: Full=Coiled-coil domain-containing protein 19; AltName: Full=Nasopharyngeal epithelium-specific protein 1	OTHER	0.999903	0.000124		OTHER	0.999994	2e-06	5e-06
PIERAPG00000005138	PIERAPT00000012316	CPA3CBPB	7	5	6	TRUE	FALSE	FALSE	FALSE	0	14.9771	16.8082	16.8082	-4.01503	-2.69876	-3.3569	1.03216e-08	8.57729e-07	TRUE	eupyrene	NA	NA	NA	NA	NA	Q9XU75.2	29.897	291	171	11	481	753	209	484	2.83e-20	99.4	Caenorhabditis elegans	Caenorhabditis elegans	nematodes	RecName: Full=Putative carboxypeptidase suro-1; AltName: Full=Suppressor of roller 1; Flags: Precursor	SP	0.004649	0.99533	CS pos: 20-21. Pr: 0.9623	SP	0.008688	0.99126	5.3e-05	CS pos: 20-21. VSS-DK. Pr: 0.9629
PIERAPG00000005146	PIERAPT00000012341	Hrb27C_2	6	5	6	TRUE	FALSE	FALSE	FALSE	0	19.2418	19.0836	19.0836	-0.43617	1.01627	0.290052	0.409329	0.666892	FALSE	unbiased	DE	2.55773	0.941244	0.744186	Heterogeneous nuclear ribonucleoprotein 27C	P48809.2	63.187	364	110	8	7	364	1	346	6.01e-143	418	fruit fly	Drosophila melanogaster	flies	RecName: Full=Heterogeneous nuclear ribonucleoprotein 27C; Short=Hrb27-C; AltName: Full=HRP48.1; AltName: Full=hnRNP 48	OTHER	1	0		OTHER	0.999739	0.000186	7.6e-05
PIERAPG00000005151	PIERAPT00000012347	ttc25	6	5	6	TRUE	FALSE	FALSE	FALSE	0	18.6035	17.6654	17.6654	0.809057	2.63076	1.71991	0.00104063	0.0109433	TRUE	apyrene	DE	0.615223	0.158936	0.8	Tetratricopeptide repeat protein 25	Q32NU8.1	19.941	341	253	4	14	351	13	336	0.000164	47	African clawed frog	Xenopus laevis	frogs & toads	RecName: Full=Tetratricopeptide repeat protein 25; Short=TPR repeat protein 25	OTHER	1	0		OTHER	0.999944	9e-06	4.8e-05
PIERAPG00000005165	PIERAPT00000012413	Gel_4	1	4	2	TRUE	FALSE	FALSE	TRUE	5	13.1225	13.2496	13.2496	-1.03071	0.5645	-0.233106	0.543961	0.763662	FALSE	unbiased	DE	1.07686	0.540724	0.625	Gelsolin	Q07171.2	56.16	349	148	3	3	347	58	405	4.65e-136	409	fruit fly	Drosophila melanogaster	flies	RecName: Full=Gelsolin; Flags: Precursor	OTHER	1	0		OTHER	0.99975	8.5e-05	0.000165
PIERAPG00000005167	PIERAPT00000012419	mdh	17	5	6	TRUE	FALSE	FALSE	FALSE	0	19.2826	20.2255	20.2255	-2.5397	-0.917878	-1.72879	0.000356607	0.00455908	TRUE	eupyrene	DE	0.644146	0.225316	0.85	Malate dehydrogenase	B4F2A1.1	34.251	327	191	10	50	371	2	309	5.72e-45	160	Proteus mirabilis HI4320	Proteus mirabilis HI4320	enterobacteria	RecName: Full=Malate dehydrogenase	OTHER	1	0		mTP	0.389198	0.003133	0.607669	CS pos: 40-41. EMY-CA. Pr: 0.1239
PIERAPG00000005176	PIERAPT00000012432	RpS6	4	5	6	TRUE	FALSE	FALSE	FALSE	0	17.7042	17.4985	17.4985	-0.595861	1.35009	0.377113	0.423024	0.673373	FALSE	unbiased	DE	1.43961	0.683225	0.291667	40S ribosomal protein S6	Q94624.1	94.862	253	13	0	1	253	1	253	2.36e-166	462	tobacco hornworm	Manduca sexta	moths	RecName: Full=40S ribosomal protein S6	OTHER	1	0		OTHER	0.999814	2.5e-05	0.00016
PIERAPG00000005179	PIERAPT00000012443	cher	5	4	5	TRUE	FALSE	FALSE	TRUE	2	15.2252	15.4922	15.4922	-1.35428	0.374946	-0.489669	0.247125	0.517935	FALSE	unbiased	DE	1.57862	0.730201	0.666667	Filamin-A	Q9VEN1.2	76.659	844	196	1	61	903	1367	2210	0	1367	fruit fly	Drosophila melanogaster	flies	RecName: Full=Filamin-A; Short=FLN-A; AltName: Full=Actin-binding protein 280; Short=ABP-280; AltName: Full=Filamin-1; AltName: Full=Filamin1	OTHER	1	0		OTHER	0.999884	9.9e-05	1.7e-05
PIERAPG00000005180	PIERAPT00000012444	CFAP61	1	4	2	TRUE	FALSE	FALSE	TRUE	5	13.5698	13.3212	13.3212	-0.657895	1.56947	0.45579	0.398114	0.657915	FALSE	unbiased	NA	NA	NA	NA	NA	Q23F13.1	27.193	114	74	1	83	187	232	345	1.82e-07	56.6	Tetrahymena thermophila SB210	Tetrahymena thermophila SB210	ciliates	RecName: Full=Cilia- and flagella-associated protein 61; Short=CFAP61; AltName: Full=Flagellar-associated protein 61	OTHER	1	0		OTHER	0.997476	0.002411	0.000113
PIERAPG00000005187	PIERAPT00000012458	fhaB_5	9	5	6	TRUE	FALSE	FALSE	FALSE	0	18.9784	18.3857	18.3857	0.12237	2.05111	1.08674	0.0295939	0.142566	FALSE	unbiased	NA	NA	NA	NA	NA	NA	NA	NA	NA	NA	NA	NA	NA	NA	NA	NA	NA	NA	NA	NA	OTHER	1	1e-06		OTHER	0.999887	9.8e-05	1.5e-05
PIERAPG00000005195	PIERAPT00000012469	dpyd	1	3	3	TRUE	FALSE	FALSE	TRUE	5	12.5697	12.7544	12.7544	-1.21038	0.533358	-0.338513	0.422236	0.672972	FALSE	unbiased	DE	0.797901	0.411543	0.903226	Dihydropyrimidine dehydrogenase	Q6NYG8.1	66.494	579	187	3	1	573	1	578	0	793	zebrafish	Danio rerio	bony fishes	RecName: Full=Dihydropyrimidine dehydrogenase [NADP(+)]; Short=DHPDHase; Short=DPD; AltName: Full=Dihydrothymine dehydrogenase; AltName: Full=Dihydrouracil dehydrogenase	OTHER	1	0		OTHER	0.995882	0.000369	0.003749
PIERAPG00000005216	PIERAPT00000012528	ACH1	7	5	6	TRUE	FALSE	FALSE	FALSE	0	20.9622	21.6882	21.6882	-1.97071	-0.691302	-1.33101	0.000445928	0.00553084	TRUE	eupyrene	NA	NA	NA	NA	NA	P23604.1	32.117	137	79	3	77	211	3	127	2.36e-14	72	Lonomia achelous	Lonomia achelous	moths	RecName: Full=Achelase-1; AltName: Full=Achelase I	SP	0.078108	0.921877	CS pos: 18-19. Pr: 0.8841	SP	0.016868	0.982989	0.000144	CS pos: 18-19. SIC-ET. Pr: 0.9157
PIERAPG00000005217	PIERAPT00000012529	Dnah8	6	5	5	TRUE	FALSE	FALSE	TRUE	1	17.7239	17.3639	17.3639	-0.394069	1.7139	0.659915	0.202821	0.462398	FALSE	unbiased	DE	1.4211	0.676651	0.766667	Dynein heavy chain 8, axonemal	Q91XQ0.2	61.497	561	211	2	1	560	4079	4635	0	736	house mouse	Mus musculus	rodents	RecName: Full=Dynein heavy chain 8, axonemal; AltName: Full=Axonemal beta dynein heavy chain 8; AltName: Full=Ciliary dynein heavy chain 8	OTHER	1	0		OTHER	0.999894	9.7e-05	9e-06
PIERAPG00000005220	PIERAPT00000012533	HAS1	1	3	2	TRUE	FALSE	FALSE	TRUE	6	13.3814	13.098	13.098	-0.536487	1.57569	0.519604	0.31215	0.586616	FALSE	unbiased	DE	0.59	0.10105	0.571429	THAP-type domain-containing protein	NA	NA	NA	NA	NA	NA	NA	NA	NA	NA	NA	NA	NA	NA	NA	OTHER	1	1e-06		OTHER	0.999989	6e-06	5e-06
PIERAPG00000005221	PIERAPT00000012537	ESYT2	3	5	5	TRUE	FALSE	FALSE	TRUE	1	15.5381	14.7372	14.7372	0.61007	2.32654	1.46831	0.00229035	0.02039	TRUE	apyrene	DE	1.89854	0.822239	0.54321	Putative synaptotagmin-like mitochondrial-lipid-binding domain protein (Fragment)	A0FGR8.1	33.171	820	470	20	25	786	111	910	7.6e-141	441	human	Homo sapiens	primates	RecName: Full=Extended synaptotagmin-2; Short=E-Syt2; AltName: Full=Chr2Syt	OTHER	1	2.1e-05		OTHER	0.999975	2e-06	2.3e-05
PIERAPG00000005223	PIERAPT00000012553	eEF1delta	5	5	6	TRUE	FALSE	FALSE	FALSE	0	17.848	17.6941	17.6941	-0.805546	1.36975	0.282102	0.58973	0.795562	FALSE	unbiased	DE	2.35664	0.915023	0.813559	Eukaryotic translation elongation factor 1 delta, isoform A	Q9VL18.1	60.748	214	75	5	5	214	37	245	1.19e-61	196	fruit fly	Drosophila melanogaster	flies	RecName: Full=Probable elongation factor 1-delta; Short=EF-1-delta	OTHER	1	0		OTHER	0.999665	0.000229	0.000106
PIERAPG00000005232	PIERAPT00000012569	APY	2	5	6	TRUE	FALSE	FALSE	FALSE	0	15.3558	15.408	15.408	-0.998937	0.807308	-0.0958142	0.824754	0.924987	FALSE	unbiased	DE	0.854286	0.439027	0.571429	Apyrase	B3A0N5.1	49.829	293	140	5	20	309	34	322	1.47e-95	295	Tabanus yao	Tabanus yao	flies	RecName: Full=Apyrase; AltName: Full=ATP-diphosphatase; Short=ADPase; AltName: Full=ATP-diphosphohydrolase; AltName: Full=Adenosine diphosphatase; AltName: Allergen=Tab y 1; Flags: Precursor	OTHER	0.674278	0.325735		OTHER	0.914566	0.08523	0.000204
PIERAPG00000005265	PIERAPT00000012646	HRSP12	8	5	6	TRUE	FALSE	FALSE	FALSE	0	20.8561	20.9275	20.9275	-0.932497	0.670998	-0.13075	0.733847	0.878713	FALSE	unbiased	DE	1.12975	0.563294	0.285714	Putative ribonuclease	P52758.1	50	130	64	1	14	142	6	135	4.13e-40	134	human	Homo sapiens	primates	RecName: Full=2-iminobutanoate/2-iminopropanoate deaminase; AltName: Full=14.5 kDa translational inhibitor protein; Short=hp14.5; Short=p14.5; AltName: Full=Heat-responsive protein 12; AltName: Full=Reactive intermediate imine deaminase A homolog; AltName: Full=Translation inhibitor L-PSP ribonuclease; AltName: Full=UK114 antigen homolog	OTHER	1	0		OTHER	0.999616	0.000302	8.2e-05
PIERAPG00000005270	PIERAPT00000012668	Ssr4	3	5	6	TRUE	FALSE	FALSE	FALSE	0	18.8815	18.3254	18.3254	-0.318536	2.3575	1.01948	0.125685	0.345336	FALSE	unbiased	DE	0.593779	0.109724	0.930233	translocon-associated protein subunit delta	Q07984.1	39.869	153	87	4	19	168	23	173	3.33e-36	126	Norway rat	Rattus norvegicus	rodents	RecName: Full=Translocon-associated protein subunit delta; Short=TRAP-delta; AltName: Full=Signal sequence receptor subunit delta; Short=SSR-delta; Flags: Precursor	SP	0.000689	0.999292	CS pos: 19-20. Pr: 0.9588	SP	0.000204	0.999782	1.4e-05	CS pos: 19-20. AFA-QS. Pr: 0.9018
PIERAPG00000005290	PIERAPT00000012700	Act5C	8	5	6	TRUE	FALSE	FALSE	FALSE	0	21.2346	21.0754	21.0754	-0.4537	1.0374	0.291851	0.418505	0.670884	FALSE	unbiased	DE	2.07803	0.864068	0.382979	Putative cytoplasmic actin variant 2 (Fragment)	P10987.4	94.086	186	11	0	1	186	191	376	2.4e-126	363	fruit fly	Bombyx mori;Anopheles gambiae;Drosophila melanogaster;Helicoverpa armigera	flies;mosquitos;moths	RecName: Full=Actin-5C; Flags: Precursor	OTHER	1	0		OTHER	0.999851	7e-05	8e-05
PIERAPG00000005304	PIERAPT00000012729	G109353	1	5	5	TRUE	FALSE	FALSE	TRUE	1	14.0816	14.3805	14.3805	-1.50999	0.414158	-0.547915	0.2446	0.515241	FALSE	unbiased	DE	0.852152	0.437999	0.821429	venom dipeptidyl peptidase 4	B1A4F7.1	36.863	746	437	19	22	739	33	772	3.42e-160	485	Vespula vulgaris	Vespula vulgaris	wasps, ants, and bees	RecName: Full=Venom dipeptidyl peptidase 4; AltName: Full=Venom dipeptidyl peptidase IV; AltName: Allergen=Ves v 3; Flags: Precursor	OTHER	0.802551	0.197456		SP	0.427476	0.565932	0.006592	CS pos: 22-23. VFT-QR. Pr: 0.8975
PIERAPG00000005308	PIERAPT00000012736	gatB	3	0	6	FALSE	TRUE	FALSE	TRUE	5	16.7707	16.9623	16.9623	-0.967862	0.265305	-0.351278	0.24444	0.515241	FALSE	eupyrene	NA	NA	NA	NA	NA	NA	NA	NA	NA	NA	NA	NA	NA	NA	NA	NA	NA	NA	NA	NA	OTHER	1	0		OTHER	0.999941	4.6e-05	1.3e-05
PIERAPG00000005324	PIERAPT00000012785	GLSN_2	1	4	6	TRUE	FALSE	FALSE	TRUE	1	14.6227	16.5542	16.5542	-4.56532	-2.51656	-3.54094	1.81166e-06	5.10337e-05	TRUE	eupyrene	NA	NA	NA	NA	NA	Q03460.1	51.657	362	164	2	1	351	604	965	1.16e-117	377	Medicago sativa	Medicago sativa	eudicots	RecName: Full=Glutamate synthase [NADH], amyloplastic; AltName: Full=NADH-GOGAT; Flags: Precursor	OTHER	1	0		OTHER	0.999446	0.000424	0.000131
PIERAPG00000005325	PIERAPT00000012786	TY4A-HftsK	1	5	6	TRUE	FALSE	FALSE	FALSE	0	21.4414	21.5736	21.5736	-2.2075	1.72285	-0.242327	0.796946	0.912207	FALSE	unbiased	NA	NA	NA	NA	NA	NA	NA	NA	NA	NA	NA	NA	NA	NA	NA	NA	NA	NA	NA	NA	OTHER	0.999216	0.000814		OTHER	0.85948	0.075803	0.064718
PIERAPG00000005349	PIERAPT00000012860	banf1	1	5	5	TRUE	FALSE	FALSE	TRUE	1	15.0021	14.6144	14.6144	-0.16736	1.58897	0.710804	0.105387	0.31388	FALSE	unbiased	DE	2.67888	0.952769	0.875	Dna bridging protein baf	Q6P026.1	76.667	90	21	0	1	90	1	90	6.8e-49	152	zebrafish	Danio rerio	bony fishes	RecName: Full=Barrier-to-autointegration factor	OTHER	1	0		OTHER	0.999372	0.00031	0.000318
PIERAPG00000005355	PIERAPT00000012869	CG3800	4	5	6	TRUE	FALSE	FALSE	FALSE	0	18.3881	17.8919	17.8919	0.32783	1.49158	0.909705	0.00441717	0.0336759	TRUE	apyrene	DE	0.880368	0.451505	0.583333	CCHC-type zinc finger protein CG3800	Q8T8R1.1	54.43	158	52	3	3	141	4	160	7.73e-49	157	fruit fly	Drosophila melanogaster	flies	RecName: Full=CCHC-type zinc finger protein CG3800	OTHER	1	0		OTHER	0.986405	0.013536	5.9e-05
PIERAPG00000005362	PIERAPT00000012889	CG2145	1	5	5	TRUE	FALSE	FALSE	TRUE	1	13.4714	13.6624	13.6624	-1.31348	0.613168	-0.350158	0.451868	0.69362	FALSE	unbiased	DE	1.4218	0.676903	0.787879	Poly(U)-specific endoribonuclease	Q9VZ49.1	38.519	270	154	5	82	347	329	590	4.38e-52	184	fruit fly	Drosophila melanogaster	flies	RecName: Full=Poly(U)-specific endoribonuclease homolog; AltName: Full=Protein endoU; AltName: Full=Uridylate-specific endoribonuclease homolog; Flags: Precursor	SP	0.00088	0.999096	CS pos: 16-17. Pr: 0.6427	SP	0.000227	0.999768	4e-06	CS pos: 16-17. SMS-DD. Pr: 0.7069
PIERAPG00000005365	PIERAPT00000012892	NDUFS3	3	5	6	TRUE	FALSE	FALSE	FALSE	0	16.9806	17.3997	17.3997	-1.74058	0.204092	-0.768242	0.113275	0.330046	FALSE	unbiased	DE	0.761332	0.393345	0.6875	NADH-quinone oxidoreductase subunit C (Fragment)	P86217.1	71.429	56	15	1	1	56	33	87	7.7e-24	88.6	golden hamster	Mesocricetus auratus	rodents	RecName: Full=NADH dehydrogenase [ubiquinone] iron-sulfur protein 3, mitochondrial; AltName: Full=Complex I-30kD; Short=CI-30kD; AltName: Full=NADH-ubiquinone oxidoreductase 30 kDa subunit	OTHER	1	0		OTHER	0.900371	0.040072	0.059557
PIERAPG00000005371	PIERAPT00000012900	Mp20	1	4	4	TRUE	FALSE	FALSE	TRUE	3	12.9966	13.5582	13.5582	-2.02836	-0.0307172	-1.02954	0.0441103	0.184199	FALSE	unbiased	DE	1.76952	0.787817	0.7	Transgelin	P14318.2	58.286	175	73	0	8	182	10	184	5.04e-76	228	fruit fly	Drosophila melanogaster	flies	RecName: Full=Muscle-specific protein 20	OTHER	1	0		OTHER	0.999159	3.2e-05	0.000809
PIERAPG00000005392	PIERAPT00000012933	TBB1_3	10	5	6	TRUE	FALSE	FALSE	FALSE	0	16.9643	16.8302	16.8302	-0.376095	0.867729	0.245817	0.414094	0.667531	FALSE	unbiased	DE	1.03465	0.52227	0.833333	Tubulin beta chain	P18241.1	82.167	443	78	1	1	443	1	442	0	751	Brugia pahangi	Brugia pahangi	nematodes	RecName: Full=Tubulin beta-1 chain; AltName: Full=Beta-1-tubulin	OTHER	1	0		OTHER	0.998247	0.0007	0.001052
PIERAPG00000005393	PIERAPT00000012938	MIMI_L53	1	3	6	TRUE	FALSE	FALSE	TRUE	2	15.1469	17.6326	17.6326	-6.03141	-3.08284	-4.55713	7.00699e-06	0.000161745	TRUE	eupyrene	DE	1.87138	0.815296	0.571429	Putative ultrahigh sulfur keratin-associated protein (Fragment)	NA	NA	NA	NA	NA	NA	NA	NA	NA	NA	NA	NA	NA	NA	NA	OTHER	1	6e-06		OTHER	0.832091	0.167909	0
PIERAPG00000005405	PIERAPT00000012968	dltD	1	5	6	TRUE	FALSE	FALSE	FALSE	0	18.0965	17.5692	17.5692	-0.379867	2.31311	0.966621	0.147414	0.379848	FALSE	unbiased	DE	1.099	0.657491	0.942308	D-alanyl-lipoteichoic acid biosynthesis protein DltD	P55154.2	45.154	423	222	6	1	418	5	422	1.7e-127	377	Lacticaseibacillus rhamnosus	Lacticaseibacillus rhamnosus	firmicutes	RecName: Full=Protein DltD	OTHER	0.910797	0.089238		OTHER	0.784509	0.210514	0.004977
PIERAPG00000005423	PIERAPT00000013017	TAF4mnmG	11	5	6	TRUE	FALSE	FALSE	FALSE	0	19.1691	18.831	18.831	-0.0384577	1.27805	0.619797	0.0632174	0.228407	FALSE	unbiased	DE	1.43379	0.681168	0.630435	cilia- and flagella-associated protein 53-like	NA	NA	NA	NA	NA	NA	NA	NA	NA	NA	NA	NA	NA	NA	NA	OTHER	1	0		OTHER	0.99999	1e-06	8e-06
PIERAPG00000005434	PIERAPT00000013053	Tmprss11d	4	5	6	TRUE	FALSE	FALSE	FALSE	0	20.5092	20.508	20.508	-0.832724	0.837324	0.0023	0.995409	0.999974	FALSE	unbiased	DE	3.46661	0.968076	0.375	Seminal fluid protein HACP003 (Fragment)	Q8VHK8.2	46.552	58	29	1	21	76	172	229	3.86e-12	62.8	house mouse	Mus musculus	rodents	RecName: Full=Transmembrane protease serine 11D; AltName: Full=Adrenal secretory serine protease; Short=AsP; AltName: Full=Airway trypsin-like protease; Short=AT; Contains: RecName: Full=Transmembrane protease serine 11D non-catalytic chain; Contains: RecName: Full=Transmembrane protease serine 11D catalytic chain; Flags: Precursor	SP	0.000285	0.99969	CS pos: 17-18. Pr: 0.7170	SP	0.000125	0.999874	1e-06	CS pos: 19-20. SDC-HC. Pr: 0.3669
PIERAPG00000005443	PIERAPT00000013075	CCT2	8	5	6	TRUE	FALSE	FALSE	FALSE	0	17.6395	17.5061	17.5061	-0.417081	0.906182	0.24455	0.444419	0.688084	FALSE	unbiased	DE	1.48155	0.697842	0.84375	T-complex protein 1 subunit beta	Q3ZBH0.3	72.336	535	145	2	2	536	4	535	0	771	cattle	Bos taurus	even-toed ungulates	RecName: Full=T-complex protein 1 subunit beta; Short=TCP-1-beta; AltName: Full=CCT-beta	OTHER	1	0		OTHER	0.999306	0.000255	0.000438
PIERAPG00000005444	PIERAPT00000013077	PPT1	1	5	3	TRUE	FALSE	FALSE	TRUE	3	13.655	13.9443	13.9443	-1.69805	0.637128	-0.530463	0.349504	0.617296	FALSE	unbiased	DE	1.70255	0.768512	0.827586	Palmitoyl-protein hydrolase 1	Q8HXW6.1	56.835	278	117	2	19	296	32	306	2.86e-115	337	crab-eating macaque	Macaca fascicularis	primates	RecName: Full=Palmitoyl-protein thioesterase 1; Short=PPT-1; AltName: Full=Palmitoyl-protein hydrolase 1; Flags: Precursor	SP	0.000251	0.999706	CS pos: 17-18. Pr: 0.9817	SP	0.00074	0.999251	9e-06	CS pos: 17-18. IQC-EP. Pr: 0.9571
PIERAPG00000005465	PIERAPT00000013122	G105670	3	5	3	TRUE	FALSE	FALSE	TRUE	3	15.9631	15.6488	15.6488	-0.281746	1.43423	0.576242	0.173538	0.421388	FALSE	unbiased	DE	1.06746	0.536648	0.829268	cilia- and flagella-associated protein 43	E9Q7R9.1	25.273	641	428	10	690	1315	808	1412	1.42e-44	181	house mouse	Mus musculus	rodents	RecName: Full=Cilia- and flagella-associated protein 43	OTHER	1	0		OTHER	0.999737	0.000257	6e-06
PIERAPG00000005470	PIERAPT00000013130	PSMB2	4	5	6	TRUE	FALSE	FALSE	FALSE	0	16.3678	16.2842	16.2842	-0.609656	0.916205	0.153274	0.675609	0.848432	FALSE	unbiased	DE	0.985689	0.500377	0.869565	Proteasome subunit beta	Q5E9K0.1	53.403	191	89	0	6	196	1	191	1.31e-72	221	cattle	Bos taurus	even-toed ungulates	RecName: Full=Proteasome subunit beta type-2	OTHER	1	0		OTHER	0.997829	0.001956	0.000215
PIERAPG00000005486	PIERAPT00000013157	RpS25	3	5	6	TRUE	FALSE	FALSE	FALSE	0	18.5967	18.434	18.434	-0.828987	1.42538	0.298198	0.58239	0.790372	FALSE	unbiased	DE	1.44817	0.686239	0.24	40S ribosomal protein S25	Q962Q5.1	98.319	119	2	0	26	144	1	119	3.34e-80	234	fall armyworm	Spodoptera frugiperda	moths	RecName: Full=40S ribosomal protein S25	OTHER	1	0		OTHER	0.992819	4.9e-05	0.007132
PIERAPG00000005489	PIERAPT00000013160	acat1	7	5	6	TRUE	FALSE	FALSE	FALSE	0	18.6185	18.4802	18.4802	-0.580095	1.08699	0.25345	0.528015	0.755216	FALSE	unbiased	DE	2.1625	0.881311	0.875	Acetoacetyl-CoA thiolase	Q5BKN8.1	69.231	377	115	1	1	377	45	420	0	546	tropical clawed frog	Xenopus tropicalis	frogs & toads	RecName: Full=Acetyl-CoA acetyltransferase, mitochondrial; AltName: Full=Acetoacetyl-CoA thiolase; Flags: Precursor	OTHER	1	1e-06		OTHER	0.783263	0.120774	0.095963
PIERAPG00000005499	PIERAPT00000013172	USO1	27	5	6	TRUE	FALSE	FALSE	FALSE	0	21.6971	24.0707	24.0707	-5.15675	-3.54639	-4.35157	4.56245e-09	5.05519e-07	TRUE	eupyrene	NA	NA	NA	NA	NA	NA	NA	NA	NA	NA	NA	NA	NA	NA	NA	NA	NA	NA	NA	NA	SP	0.000236	0.999748	CS pos: 19-20. Pr: 0.9829	SP	0.408575	0.590781	0.000644	CS pos: 19-20. TRA-EV. Pr: 0.7234
PIERAPG00000005513	PIERAPT00000013199	Nucb1	10	5	6	TRUE	FALSE	FALSE	FALSE	0	19.6141	19.4447	19.4447	-0.766428	1.3876	0.310584	0.549261	0.7667	FALSE	unbiased	DE	1.01931	0.515468	0.642857	nucleobindin-2	Q63083.1	37.705	366	174	6	16	372	22	342	2.13e-66	227	Norway rat	Rattus norvegicus	rodents	RecName: Full=Nucleobindin-1; AltName: Full=Bone 63 kDa calcium-binding protein; AltName: Full=CALNUC; Flags: Precursor	SP	0.000197	0.999772	CS pos: 19-20. Pr: 0.9736	SP	0.003555	0.995965	0.00048	CS pos: 19-20. SFA-PP. Pr: 0.5471
PIERAPG00000005518	PIERAPT00000013206	ADHX	2	5	6	TRUE	FALSE	FALSE	FALSE	0	15.6409	15.947	15.947	-1.35365	0.231471	-0.56109	0.15273	0.386651	FALSE	unbiased	DE	1.20003	0.59234	0.878378	S-(Hydroxymethyl)glutathione dehydrogenase/class III alcohol dehydrogenase	P79896.1	76.068	234	56	0	1	234	143	376	1.26e-133	383	gilthead seabream	Sparus aurata	bony fishes	RecName: Full=Alcohol dehydrogenase class-3; AltName: Full=Alcohol dehydrogenase class-III; AltName: Full=Glutathione-dependent formaldehyde dehydrogenase; Short=FALDH; Short=FDH; Short=GSH-FDH; AltName: Full=S-(hydroxymethyl)glutathione dehydrogenase	OTHER	0.998562	0.00145		OTHER	0.988909	0.01096	0.00013
PIERAPG00000005523	PIERAPT00000013223	rtn3-b	1	5	6	TRUE	FALSE	FALSE	FALSE	0	15.4045	15.2411	15.2411	-0.982028	1.58099	0.299482	0.626769	0.816371	FALSE	unbiased	DE	1.66928	0.758558	0.318182	reticulon-1 isoform X1	Q68EW1.1	49.206	189	96	0	248	436	26	214	3.95e-60	198	African clawed frog	Xenopus laevis	frogs & toads	RecName: Full=Reticulon-3-B; AltName: Full=RTN3.2	OTHER	1	1e-06		OTHER	0.999963	3.5e-05	2e-06
PIERAPG00000005541	PIERAPT00000013270	G105259	4	5	6	TRUE	FALSE	FALSE	FALSE	0	21.6222	21.784	21.784	-1.04169	0.448616	-0.296538	0.410987	0.666892	FALSE	unbiased	DE	0.59	0.10105	0.305556	Kazal-like domain-containing protein	NA	NA	NA	NA	NA	NA	NA	NA	NA	NA	NA	NA	NA	NA	NA	SP	0.000278	0.999697	CS pos: 21-22. Pr: 0.9821	SP	0.001527	0.998311	0.000162	CS pos: 21-22. CFC-AS. Pr: 0.7404
PIERAPG00000005568	PIERAPT00000013362	Map10	20	4	6	TRUE	FALSE	FALSE	TRUE	1	16.8529	19.1201	19.1201	-4.79026	-3.52282	-4.15654	2.78407e-10	1.17258e-07	TRUE	eupyrene	NA	NA	NA	NA	NA	NA	NA	NA	NA	NA	NA	NA	NA	NA	NA	NA	NA	NA	NA	NA	OTHER	1	1e-06		OTHER	0.997237	0.002749	1.3e-05
PIERAPG00000005573	PIERAPT00000013372	gltX	2	5	6	TRUE	FALSE	FALSE	FALSE	0	20.0676	20.2604	20.2604	-1.29203	0.585146	-0.353444	0.436063	0.685265	FALSE	unbiased	NA	NA	NA	NA	NA	NA	NA	NA	NA	NA	NA	NA	NA	NA	NA	NA	NA	NA	NA	NA	SP	0.000781	0.9992	CS pos: 16-17. Pr: 0.9541	SP	0.001197	0.996006	0.002797	CS pos: 16-17. AQA-SI. Pr: 0.7161
PIERAPG00000005580	PIERAPT00000013383	RSPH1	5	5	6	TRUE	FALSE	FALSE	FALSE	0	19.0033	18.5153	18.5153	0.149299	1.64033	0.894814	0.0216824	0.11488	FALSE	unbiased	DE	2.19339	0.887228	0.823529	Radial spoke head	Q8WYR4.1	55.429	175	78	0	13	187	15	189	3.09e-60	197	human	Homo sapiens	primates	RecName: Full=Radial spoke head 1 homolog; AltName: Full=Cancer/testis antigen 79; Short=CT79; AltName: Full=Male meiotic metaphase chromosome-associated acidic protein; AltName: Full=Meichroacidin; AltName: Full=Testis-specific gene A2 protein	OTHER	1	0		OTHER	0.999128	0.000492	0.00038
PIERAPG00000005584	PIERAPT00000013389	psbVCG6659	2	5	2	TRUE	FALSE	FALSE	TRUE	4	14.9998	14.5133	14.5133	0.177257	1.60648	0.891868	0.0176619	0.100873	FALSE	unbiased	NA	NA	NA	NA	NA	NA	NA	NA	NA	NA	NA	NA	NA	NA	NA	NA	NA	NA	NA	NA	OTHER	1	0		OTHER	1	0	0
PIERAPG00000005609	PIERAPT00000013432	Gnpda1_2	2	5	3	TRUE	FALSE	FALSE	TRUE	3	14.0829	14.4604	14.4604	-1.49136	0.10688	-0.692239	0.0848961	0.273979	FALSE	unbiased	DE	1.63526	0.748127	0.848485	Glucosamine-6-phosphate isomerase	Q29NT9.1	75.781	256	62	0	1	256	1	256	1.29e-149	421	Drosophila pseudoobscura pseudoobscura	Drosophila pseudoobscura pseudoobscura	flies	RecName: Full=Glucosamine-6-phosphate isomerase; AltName: Full=Glucosamine-6-phosphate deaminase; Short=GNPDA; Short=GlcN6P deaminase	OTHER	1	0		OTHER	0.979045	0.00696	0.013995
PIERAPG00000005613	PIERAPT00000013446	JHBP	11	5	6	TRUE	FALSE	FALSE	FALSE	0	20.9087	21.2366	21.2366	-2.18354	0.981162	-0.601191	0.432053	0.681931	FALSE	unbiased	DE	2.37756	0.918164	0.716981	Hemolymph juvenile hormone binding protein (Fragment)	P15500.2	44.493	227	126	0	17	243	2	228	3.28e-67	210	tobacco hornworm	Manduca sexta	moths	RecName: Full=Juvenile hormone-binding protein; Flags: Precursor	SP	0.000249	0.999733	CS pos: 18-19. Pr: 0.9678	SP	0.000294	0.999699	8e-06	CS pos: 18-19. ALC-EE. Pr: 0.8196
PIERAPG00000005623	PIERAPT00000013474	RABAC1	2	4	4	TRUE	FALSE	FALSE	TRUE	3	14.3567	14.326	14.326	-0.867432	0.979851	0.0562097	0.898871	0.963007	FALSE	unbiased	DE	3.78451	0.968076	0.605263	prenylated Rab acceptor protein 1-like	Q8HY39.1	37.662	154	92	2	31	181	21	173	1.32e-29	110	dog	Canis lupus familiaris	carnivores	RecName: Full=Prenylated Rab acceptor protein 1; AltName: Full=PRA1 family protein 1	OTHER	1	0		OTHER	0.999992	1e-06	7e-06
PIERAPG00000005629	PIERAPT00000013485	Capzb	2	5	5	TRUE	FALSE	FALSE	TRUE	1	14.9242	14.7295	14.7295	-0.335103	1.04892	0.356907	0.290142	0.568054	FALSE	unbiased	DE	1.58528	0.732345	0.916667	F-actin-capping protein subunit beta	Q5XI32.1	87.234	235	30	0	1	235	1	235	2.15e-158	442	Norway rat	Pongo abelii;Rattus norvegicus	primates;rodents	RecName: Full=F-actin-capping protein subunit beta; AltName: Full=CapZ beta	OTHER	1	0		OTHER	0.999957	2.1e-05	2.2e-05
PIERAPG00000005633	PIERAPT00000013500	PROF	8	5	6	TRUE	FALSE	FALSE	FALSE	0	20.4985	20.4788	20.4788	-0.767057	0.839418	0.0361804	0.925049	0.972857	FALSE	unbiased	DE	1.5442	0.718964	0.625	Profilin	Q68HB4.1	92.857	126	9	0	1	126	1	126	3.43e-85	246	domestic silkworm	Bombyx mori	moths	RecName: Full=Profilin	OTHER	1	2e-06		OTHER	0.988401	0.003286	0.008313
PIERAPG00000005639	PIERAPT00000013520	Myef2	1	4	3	TRUE	FALSE	FALSE	TRUE	4	14.0084	14.0564	14.0564	-1.2231	1.04692	-0.0880898	0.871266	0.950161	FALSE	unbiased	DE	1.65126	0.753065	0.583333	Putative rna-binding protein hnrnp-m	Q8C854.1	33.333	519	288	16	40	523	92	587	2.44e-63	219	house mouse	Mus musculus	rodents	RecName: Full=Myelin expression factor 2; Short=MEF-2; Short=MyEF-2	OTHER	1	0		OTHER	0.999989	0	1.1e-05
PIERAPG00000005665	PIERAPT00000013609	URH2_3	8	5	6	TRUE	FALSE	FALSE	FALSE	0	18.5178	19.7522	19.7522	-3.45128	-1.07464	-2.26296	0.000969064	0.0103909	TRUE	eupyrene	DE	1.96278	0.83802	0.892857	Salivary purine nucleosidase	Q8LAC4.1	37.766	188	99	6	24	202	6	184	2.2e-25	107	thale cress	Arabidopsis thaliana	eudicots	RecName: Full=Probable uridine nucleosidase 2; AltName: Full=Uridine ribohydrolase 2	SP	0.000505	0.999481	CS pos: 20-21. Pr: 0.9531	SP	0.030256	0.9696	0.000144	CS pos: 20-21. CGA-TH. Pr: 0.7901
PIERAPG00000005669	PIERAPT00000013630	Srp9	3	5	6	TRUE	FALSE	FALSE	FALSE	0	16.0457	15.9025	15.9025	-0.511748	1.03661	0.26243	0.482424	0.721032	FALSE	unbiased	DE	1.39128	0.665903	0.673077	Signal recognition particle 9 kDa protein (Fragment)	Q9VSC1.1	50.649	77	38	0	1	77	1	77	4.51e-24	89	fruit fly	Drosophila melanogaster	flies	RecName: Full=Signal recognition particle 9 kDa protein; Short=SRP9	OTHER	1	3e-06		OTHER	0.998766	0.000857	0.000377
PIERAPG00000005688	PIERAPT00000013656	Pkd1l3	21	5	6	TRUE	FALSE	FALSE	FALSE	0	22.0389	22.3493	22.3493	-1.62273	0.484431	-0.569148	0.268702	0.544155	FALSE	unbiased	DE	1.8126	0.799715	0.857143	Serine/threonine-protein kinase vrk	Q2EG98.2	20.833	312	205	9	24	316	345	633	1.26e-06	54.3	house mouse	Mus musculus	rodents	RecName: Full=Polycystic kidney disease protein 1-like 3; AltName: Full=PC1-like 3 protein; AltName: Full=Polycystin-1L3; Flags: Precursor	SP	0.000279	0.999677	CS pos: 16-17. Pr: 0.9664	SP	0.000187	0.999809	5e-06	CS pos: 16-17. SLA-MP. Pr: 0.7832
PIERAPG00000005704	PIERAPT00000013707	boca	3	5	6	TRUE	FALSE	FALSE	FALSE	0	17.5135	17.5377	17.5377	-1.03387	0.945195	-0.0443365	0.925444	0.972857	FALSE	unbiased	DE	3.56035	0.968076	0.842105	LDLR chaperone boca	Q8T9B6.2	62.338	154	58	0	18	171	19	172	2.73e-59	186	fruit fly	Drosophila melanogaster	flies	RecName: Full=LDLR chaperone boca; Flags: Precursor	SP	0.009158	0.990822	CS pos: 17-18. Pr: 0.9407	SP	0.026291	0.973556	0.000153	CS pos: 17-18. ILS-KK. Pr: 0.7266
PIERAPG00000005710	PIERAPT00000013726	MGYG	1	5	6	TRUE	FALSE	FALSE	FALSE	0	17.9211	17.9209	17.9209	-0.885962	0.88662	0.000328698	0.999382	0.999974	FALSE	unbiased	DE	0.591999	0.105637	0.727273	Dipeptidase	E5R2Q7.1	46.154	52	20	1	35	86	56	99	6.53e-07	48.5	Nannizzia gypsea CBS 118893	Nannizzia gypsea CBS 118893	ascomycetes	RecName: Full=Putative dipeptidase MGYG_00085; Flags: Precursor	OTHER	1	0		OTHER	0.991782	0.002714	0.005504
PIERAPG00000005716	PIERAPT00000013740	rpl27	2	5	6	TRUE	FALSE	FALSE	FALSE	0	17.8476	17.5758	17.5758	-0.632869	1.62956	0.498344	0.363917	0.630709	FALSE	unbiased	DE	1.61921	0.74312	0.24	60S ribosomal protein L27	Q7ZV82.3	68.939	132	39	2	1	130	5	136	1.21e-60	185	zebrafish	Danio rerio	bony fishes	RecName: Full=60S ribosomal protein L27	OTHER	1	0		OTHER	0.953586	0.004598	0.041816
PIERAPG00000005719	PIERAPT00000013745	NDUFV2	5	5	6	TRUE	FALSE	FALSE	FALSE	0	22.1136	21.9336	21.9336	-0.435066	1.09495	0.32994	0.373815	0.639835	FALSE	unbiased	DE	1.33963	0.646823	0.854167	NADH dehydrogenase flavoprotein 2, mitochondrial	Q0MQI8.1	67.29	214	69	1	30	243	37	249	3.19e-107	312	western lowland gorilla	Gorilla gorilla gorilla;Pongo pygmaeus	primates	RecName: Full=NADH dehydrogenase [ubiquinone] flavoprotein 2, mitochondrial; AltName: Full=NADH-ubiquinone oxidoreductase 24 kDa subunit; Flags: Precursor	OTHER	1	0		mTP	0.002989	0.000104	0.996907	CS pos: 27-28. TLQ-HD. Pr: 0.2788
PIERAPG00000005724	PIERAPT00000013756	DNAH8_2	55	5	6	TRUE	FALSE	FALSE	FALSE	0	21.4951	21.4576	21.4576	-0.833852	0.971315	0.0687313	0.873669	0.951992	FALSE	unbiased	DE	1.15344	0.573204	0.307692	Putative dyneins heavy chain (Fragment)	Q96JB1.2	64.865	2405	837	6	1	2400	1386	3787	0	3214	human	Homo sapiens	primates	RecName: Full=Dynein heavy chain 8, axonemal; AltName: Full=Axonemal beta dynein heavy chain 8; AltName: Full=Ciliary dynein heavy chain 8	OTHER	1	0		OTHER	0.999952	4.4e-05	4e-06
PIERAPG00000005730	PIERAPT00000013767	Usp5	2	5	5	TRUE	FALSE	FALSE	TRUE	1	14.592	14.6378	14.6378	-0.858766	0.690752	-0.0840074	0.820963	0.923671	FALSE	unbiased	DE	0.682618	0.313608	0.918919	Ubiquitin carboxyl-terminal hydrolase	P56399.1	43.539	503	225	7	1	446	356	856	1.49e-132	405	house mouse	Mus musculus	rodents	RecName: Full=Ubiquitin carboxyl-terminal hydrolase 5; AltName: Full=Deubiquitinating enzyme 5; AltName: Full=Isopeptidase T; AltName: Full=Ubiquitin thioesterase 5; AltName: Full=Ubiquitin-specific-processing protease 5	OTHER	1	0		OTHER	0.999939	4.8e-05	1.3e-05
PIERAPG00000005744	PIERAPT00000013800	TARS	6	5	6	TRUE	FALSE	FALSE	FALSE	0	16.2754	16.38	16.38	-0.736607	0.353224	-0.191691	0.466311	0.706481	FALSE	unbiased	DE	1.40907	0.672338	0.875	Threonyl-tRNA synthetase	Q3ZBV8.1	71.765	680	188	2	29	704	32	711	0	1060	cattle	Bos taurus	even-toed ungulates	RecName: Full=Threonine--tRNA ligase 1, cytoplasmic; AltName: Full=Threonine--tRNA ligase, cytoplasmic; AltName: Full=Threonyl-tRNA synthetase; Short=ThrRS; AltName: Full=Threonyl-tRNA synthetase 1	OTHER	1	0		OTHER	0.628842	0.000184	0.370974
PIERAPG00000005748	PIERAPT00000013809	RpS16	3	5	6	TRUE	FALSE	FALSE	FALSE	0	18.6552	18.2972	18.2972	-0.444524	1.75711	0.656291	0.224147	0.491467	FALSE	unbiased	DE	1.27199	0.620958	0.47619	Ribosomal protein S16	Q95V31.1	96.689	151	5	0	1	151	1	151	3.66e-103	294	fall armyworm	Spodoptera frugiperda	moths	RecName: Full=40S ribosomal protein S16	OTHER	1	0		OTHER	0.998074	3.7e-05	0.00189
PIERAPG00000005750	PIERAPT00000013812	TRZ1	4	5	6	TRUE	FALSE	FALSE	FALSE	0	17.309	16.7844	16.7844	0.32763	1.59563	0.961632	0.0054344	0.0394409	TRUE	apyrene	NA	NA	NA	NA	NA	NA	NA	NA	NA	NA	NA	NA	NA	NA	NA	NA	NA	NA	NA	NA	OTHER	1	0		OTHER	0.999218	0.000473	0.000309
PIERAPG00000005753	PIERAPT00000013825	NDUFA9	13	5	6	TRUE	FALSE	FALSE	FALSE	0	18.9348	19.2816	19.2816	-1.53269	0.261094	-0.635797	0.152218	0.386651	FALSE	unbiased	DE	1.93781	0.831993	0.627451	NADH-ubiquinone oxidoreductase NDUFA9/39kDa subunit	P34943.1	42.234	367	190	6	22	385	19	366	1.16e-87	273	cattle	Bos taurus	even-toed ungulates	RecName: Full=NADH dehydrogenase [ubiquinone] 1 alpha subcomplex subunit 9, mitochondrial; AltName: Full=Complex I-39kD; Short=CI-39kD; AltName: Full=NADH-ubiquinone oxidoreductase 39 kDa subunit; Flags: Precursor	OTHER	0.999994	3.3e-05		mTP	0.393124	0.002236	0.60464	CS pos: 31-32. SSY-SS. Pr: 0.7924
PIERAPG00000005759	PIERAPT00000013834	Uqcrh_2	4	5	6	TRUE	FALSE	FALSE	FALSE	0	19.8379	20.0479	20.0479	-1.04403	0.273828	-0.385101	0.232988	0.499647	FALSE	unbiased	NA	NA	NA	NA	NA	P99028.2	46.875	64	33	1	10	73	26	88	6.78e-10	53.1	house mouse	Mus musculus	rodents	RecName: Full=Cytochrome b-c1 complex subunit 6, mitochondrial; AltName: Full=Complex III subunit 6; AltName: Full=Complex III subunit VIII; AltName: Full=Cytochrome c1 non-heme 11 kDa protein; AltName: Full=Mitochondrial hinge protein; AltName: Full=Ubiquinol-cytochrome c reductase complex 11 kDa protein; Flags: Precursor	OTHER	1	0		OTHER	0.923234	0.070304	0.006462
PIERAPG00000005768	PIERAPT00000013847	UQCRB	4	5	6	TRUE	FALSE	FALSE	FALSE	0	19.7728	19.841	19.841	-0.799463	0.549078	-0.125193	0.698832	0.86019	FALSE	unbiased	DE	1.22454	0.602215	0.666667	Cytochrome b-c1 complex subunit 7	P00129.3	55.263	76	34	0	1	76	33	108	4.03e-23	87.4	cattle	Bos taurus	even-toed ungulates	RecName: Full=Cytochrome b-c1 complex subunit 7; AltName: Full=Complex III subunit 7; AltName: Full=Complex III subunit VII; AltName: Full=QP-C; AltName: Full=Ubiquinol-cytochrome c reductase complex 14 kDa protein	OTHER	1	0		OTHER	0.998068	0.000563	0.001368
PIERAPG00000005774	PIERAPT00000013854	thrS_3	27	5	6	TRUE	FALSE	FALSE	FALSE	0	25.3292	24.9313	24.9313	-0.193595	1.65235	0.729377	0.113213	0.330046	FALSE	unbiased	NA	NA	NA	NA	NA	NA	NA	NA	NA	NA	NA	NA	NA	NA	NA	NA	NA	NA	NA	NA	SP	0.005533	0.994437	CS pos: 18-19. Pr: 0.9532	SP	0.038865	0.950539	0.010596	CS pos: 18-19. SKG-DN. Pr: 0.8575
PIERAPG00000005791	PIERAPT00000013887	LAMA5KTN1	6	5	6	TRUE	FALSE	FALSE	FALSE	0	17.0076	16.667	16.667	-0.13156	1.38038	0.624412	0.0990139	0.303669	FALSE	unbiased	DE	1.44521	0.685199	0.594595	ribosome-binding protein 1 isoform X2	Q86UP2.1	34.444	90	47	3	666	748	1014	1098	3.57e-05	51.6	human	Homo sapiens	primates	RecName: Full=Kinectin; AltName: Full=CG-1 antigen; AltName: Full=Kinesin receptor	OTHER	0.999934	0.000104		OTHER	0.951851	0.047569	0.00058
PIERAPG00000005792	PIERAPT00000013896	Rpt2_2	5	5	6	TRUE	FALSE	FALSE	FALSE	0	17.1094	16.775	16.775	-0.104825	1.33098	0.613078	0.0889949	0.28227	FALSE	unbiased	DE	1.55621	0.722915	0.666667	Proteasome 26S subunit subunit 4 ATPase	P48601.2	96.355	439	16	0	1	439	1	439	0	863	fruit fly	Drosophila melanogaster	flies	RecName: Full=26S proteasome regulatory subunit 4; Short=P26s4	OTHER	1	0		OTHER	0.999982	1e-06	1.7e-05
PIERAPG00000005793	PIERAPT00000013898	ARD1	4	5	5	TRUE	FALSE	FALSE	TRUE	1	15.9094	16.5821	16.5821	-2.12011	-0.346645	-1.23338	0.0094775	0.0620665	FALSE	unbiased	DE	1.13066	0.563678	0.75	Aldehyde reductase-3	Q4R0J7.1	30.909	330	207	8	32	350	28	347	2.92e-43	155	Uromyces viciae-fabae	Uromyces viciae-fabae	rust fungi	RecName: Full=D-arabinitol dehydrogenase 1; AltName: Full=NADP-dependent D-arabitol dehydrogenase	OTHER	1	0		OTHER	0.976639	0.014686	0.008675
PIERAPG00000005801	PIERAPT00000013917	Tm2TPM1	1	3	5	TRUE	FALSE	FALSE	TRUE	3	13.8141	13.8141	13.8141	-1.44535	1.44531	-2.23548e-05	0.999974	0.999974	FALSE	unbiased	DE	0.931487	0.475528	0.615385	Tropomyosin-1	P09491.1	89.308	159	17	0	1	159	126	284	8.36e-96	281	fruit fly	Drosophila melanogaster	flies	RecName: Full=Tropomyosin-2; AltName: Full=Tropomyosin I	OTHER	1	1e-06		OTHER	0.999894	1.2e-05	9.4e-05
PIERAPG00000005810	PIERAPT00000013947	asrij	2	4	2	TRUE	FALSE	FALSE	TRUE	5	15.3613	14.8565	14.8565	-0.468641	2.31958	0.925471	0.178283	0.428228	FALSE	unbiased	DE	1.80515	0.797688	0.84375	OCIA domain-containing protein 1	Q9W1X9.1	48.515	202	87	5	26	210	21	222	8.26e-56	180	fruit fly	Drosophila melanogaster	flies	RecName: Full=OCIA domain-containing protein 1; Short=OCAD1	OTHER	0.999965	4e-05		OTHER	0.999967	2.2e-05	1.2e-05
PIERAPG00000005828	PIERAPT00000013985	ATP5B	26	5	6	TRUE	FALSE	FALSE	FALSE	0	22.6562	22.6179	22.6179	-0.640123	0.780611	0.0702438	0.83647	0.932568	FALSE	unbiased	DE	0.857951	0.440789	0.88	ATP synthase subunit beta	P06576.3	82.556	493	82	2	72	564	37	525	0	818	human	Homo sapiens	primates	RecName: Full=ATP synthase subunit beta, mitochondrial; AltName: Full=ATP synthase F1 subunit beta; Flags: Precursor	OTHER	1	1e-06		OTHER	0.651412	8.5e-05	0.348503
PIERAPG00000005836	PIERAPT00000014008	CFAP43	2	5	4	TRUE	FALSE	FALSE	TRUE	2	15.6033	15.1796	15.1796	0.000317235	1.55305	0.776683	0.0499172	0.200392	FALSE	unbiased	NA	NA	NA	NA	NA	A8JAF2.1	27.848	237	167	3	33	268	1450	1683	8.77e-20	92.4	Chlamydomonas reinhardtii	Chlamydomonas reinhardtii	green algae	RecName: Full=Cilia- and flagella-associated protein 43	OTHER	1	1.7e-05		OTHER	0.979976	0.000496	0.019528
PIERAPG00000005837	PIERAPT00000014009	BH0128	3	5	5	TRUE	FALSE	FALSE	TRUE	1	16.4978	16.2421	16.2421	-0.361869	1.29966	0.468893	0.248672	0.520519	FALSE	unbiased	NA	NA	NA	NA	NA	NA	NA	NA	NA	NA	NA	NA	NA	NA	NA	NA	NA	NA	NA	NA	OTHER	1	0		OTHER	0.999955	2.8e-05	1.7e-05
PIERAPG00000005842	PIERAPT00000014017	G114311	1	5	6	TRUE	FALSE	FALSE	FALSE	0	17.486	17.6187	17.6187	-1.38131	0.894922	-0.243192	0.656383	0.837082	FALSE	unbiased	DE	1.23328	0.605702	0.321429	MAGUK p55 subfamily member 5	Q5RDQ2.1	45.024	633	300	14	445	1067	81	675	2.9e-172	523	Sumatran orangutan	Pongo abelii	primates	RecName: Full=MAGUK p55 subfamily member 5	OTHER	1	0		OTHER	0.999941	5e-06	5.4e-05
PIERAPG00000005846	PIERAPT00000014037	DNAJC3	2	4	3	TRUE	FALSE	FALSE	TRUE	4	14.9565	15.0119	15.0119	-0.895576	0.692442	-0.101567	0.789553	0.908826	FALSE	unbiased	DE	2.14893	0.878647	0.710526	DnaJ like protein subfamily C member 3	Q13217.1	43.687	499	248	6	5	471	7	504	4.17e-131	391	human	Homo sapiens	primates	RecName: Full=DnaJ homolog subfamily C member 3; AltName: Full=Endoplasmic reticulum DNA J domain-containing protein 6; Short=ER-resident protein ERdj6; Short=ERdj6; AltName: Full=Interferon-induced, double-stranded RNA-activated protein kinase inhibitor; AltName: Full=Protein kinase inhibitor of 58 kDa; Short=Protein kinase inhibitor p58; Flags: Precursor	SP	0.000241	0.999755	CS pos: 34-35. Pr: 0.4603	SP	0.277468	0.722502	2.9e-05	CS pos: 30-31. SEC-TT. Pr: 0.9057
PIERAPG00000005851	PIERAPT00000014044	CG30291	1	3	2	TRUE	FALSE	FALSE	TRUE	6	13.3386	13.6145	13.6145	-1.47535	0.463704	-0.505822	0.284796	0.562151	FALSE	unbiased	DE	1.99624	0.845881	0.75	CDK5 regulatory subunit-associated protein 3	Q95SK3.1	41.154	520	274	10	1	500	1	508	3.31e-125	377	fruit fly	Drosophila melanogaster	flies	RecName: Full=CDK5RAP3-like protein	OTHER	1	0		OTHER	0.999906	3.4e-05	6e-05
PIERAPG00000005872	PIERAPT00000014122	CYTH1	1	5	6	TRUE	FALSE	FALSE	FALSE	0	15.6428	15.4018	15.4018	-0.715319	1.59906	0.441869	0.429785	0.680937	FALSE	unbiased	DE	2.31076	0.907801	0.545455	Cytohesin-1	Q15438.1	71.547	362	101	2	2	361	34	395	0	551	human	Chlorocebus aethiops;Homo sapiens	primates	RecName: Full=Cytohesin-1; AltName: Full=PH, SEC7 and coiled-coil domain-containing protein 1; AltName: Full=SEC7 homolog B2-1	OTHER	1	0		OTHER	0.999912	2.7e-05	6.1e-05
PIERAPG00000005877	PIERAPT00000014143	UBA5	3	4	4	TRUE	FALSE	FALSE	TRUE	3	14.0851	14.3072	14.3072	-1.07187	0.257509	-0.40718	0.212252	0.47542	FALSE	unbiased	DE	1.98924	0.844258	0.651163	Ubiquitin-like modifier-activating enzyme 5	B9VJ80.1	82.487	394	67	2	1	393	1	393	0	660	domestic silkworm	Bombyx mori	moths	RecName: Full=Ubiquitin-like modifier-activating enzyme 5; Short=Ubiquitin-activating enzyme 5	OTHER	1	1e-06		OTHER	0.99867	0.001118	0.000213
PIERAPG00000005886	PIERAPT00000014159	TIGD6	1	4	0	FALSE	FALSE	TRUE	TRUE	7	13.9548	13.8188	13.8188	-0.321225	0.819893	0.249334	0.367684	0.634569	FALSE	apyrene	DE	0.747436	0.386354	0.888889	Tigger transposable element-derived protein 6	Q17RP2.2	22.997	387	256	14	20	388	18	380	1.29e-09	64.7	human	Homo sapiens	primates	RecName: Full=Tigger transposable element-derived protein 6	OTHER	1	0		OTHER	0.987705	6e-05	0.012235
PIERAPG00000005912	PIERAPT00000014208	ESTF_9	1	4	4	TRUE	FALSE	FALSE	TRUE	3	12.9331	13.1652	13.1652	-1.12903	0.278052	-0.425489	0.217849	0.482923	FALSE	unbiased	DE	0.826116	0.425383	0.884615	Carboxylic ester hydrolase	P35502.1	35.758	495	281	14	2	476	25	502	5e-81	264	green peach aphid	Myzus persicae	aphids	RecName: Full=Esterase FE4; AltName: Full=Carboxylic-ester hydrolase; Flags: Precursor	OTHER	1	0		OTHER	0.998703	0.001159	0.000138
PIERAPG00000005916	PIERAPT00000014223	Indy_3	5	5	6	TRUE	FALSE	FALSE	FALSE	0	16.935	17.1395	17.1395	-1.28632	0.536215	-0.375051	0.39552	0.656698	FALSE	unbiased	NA	NA	NA	NA	NA	Q9VVT2.2	20.139	576	397	18	3	548	25	567	2.64e-13	76.3	fruit fly	Drosophila melanogaster	flies	RecName: Full=Protein I'm not dead yet; AltName: Full=INDY transporter protein; AltName: Full=drIndy	OTHER	1	3e-06		OTHER	0.996024	0.00384	0.000135
PIERAPG00000005930	PIERAPT00000014243	lysoz_2	2	3	2	TRUE	FALSE	FALSE	TRUE	6	16.4235	15.9158	15.9158	-0.0232276	1.88473	0.930749	0.0551666	0.210788	FALSE	unbiased	DE	1.19343	0.589656	0.625	Lysozyme	Q6L6Q6.1	31.387	137	73	5	11	143	11	130	3.7e-11	60.1	Pacific oyster	Crassostrea gigas	bivalves	RecName: Full=Lysozyme; AltName: Full=1,4-beta-N-acetylmuramidase; AltName: Full=Invertebrate-type lysozyme; Flags: Precursor	SP	0.000196	0.999774	CS pos: 20-21. Pr: 0.9808	SP	3.1e-05	0.999969	0	CS pos: 20-21. CSA-DI. Pr: 0.9199
PIERAPG00000005942	PIERAPT00000014267	TRYP_6	18	5	6	TRUE	FALSE	FALSE	FALSE	0	22.6661	23.3492	23.3492	-1.91591	-0.588943	-1.25242	0.00104334	0.0109433	TRUE	eupyrene	DE	0.668937	0.28221	0.447368	Peptidase S1 domain-containing protein	P35049.1	29.289	239	148	7	69	305	25	244	3.19e-29	115	Fusarium oxysporum	Fusarium oxysporum	ascomycetes	RecName: Full=Trypsin; Flags: Precursor	SP	0.001719	0.998257	CS pos: 17-18. Pr: 0.9687	SP	0.007507	0.99228	0.000213	CS pos: 17-18. TYA-HN. Pr: 0.8988
PIERAPG00000005943	PIERAPT00000014268	dapD	14	5	6	TRUE	FALSE	FALSE	FALSE	0	24.8067	24.4832	24.4832	-0.258688	1.44481	0.593059	0.15917	0.399609	FALSE	unbiased	NA	NA	NA	NA	NA	NA	NA	NA	NA	NA	NA	NA	NA	NA	NA	NA	NA	NA	NA	NA	SP	0.142581	0.857397	CS pos: 19-20. Pr: 0.5687	SP	0.045086	0.952915	0.001999	CS pos: 15-16. VHS-GY. Pr: 0.3307
PIERAPG00000005945	PIERAPT00000014271	HEXC_2	18	5	6	TRUE	FALSE	FALSE	FALSE	0	21.4365	21.5767	21.5767	-0.946932	0.432997	-0.256968	0.441019	0.687356	FALSE	unbiased	DE	0.800328	0.41274	0.944444	Chitooligosaccharidolytic beta-N-acetylglucosaminidase	P49010.1	70.629	572	163	3	1	570	1	569	0	880	domestic silkworm	Bombyx mori	moths	RecName: Full=Chitooligosaccharidolytic beta-N-acetylglucosaminidase; AltName: Full=Beta-GlcNAcase; AltName: Full=Beta-N-acetylhexosaminidase; AltName: Full=Beta-hexosaminidase; Flags: Precursor	SP	0.000175	0.99978	CS pos: 23-24. Pr: 0.9669	SP	0.001213	0.998784	4e-06	CS pos: 23-24. AST-AD. Pr: 0.5022
PIERAPG00000005947	PIERAPT00000014274	Dnah8_2	7	5	6	TRUE	FALSE	FALSE	FALSE	0	18.2418	17.8734	17.8734	-0.157859	1.50871	0.675427	0.104938	0.31388	FALSE	unbiased	NA	NA	NA	NA	NA	Q91XQ0.2	35.072	345	216	2	1	337	1157	1501	4.26e-61	214	house mouse	Mus musculus	rodents	RecName: Full=Dynein heavy chain 8, axonemal; AltName: Full=Axonemal beta dynein heavy chain 8; AltName: Full=Ciliary dynein heavy chain 8	OTHER	1	0		OTHER	0.991087	3.6e-05	0.008878
PIERAPG00000005957	PIERAPT00000014300	ANKRD39	1	5	6	TRUE	FALSE	FALSE	FALSE	0	18.8799	18.5494	18.5494	-0.166494	1.37829	0.6059	0.115679	0.332628	FALSE	unbiased	DE	0.933326	0.476382	0.45614	Putative 26s proteasome regulatory complex subunit psmd10	Q53RE8.1	42.593	162	88	2	10	171	13	169	1.65e-40	137	human	Homo sapiens	primates	RecName: Full=Ankyrin repeat domain-containing protein 39	OTHER	1	2.7e-05		OTHER	0.999978	1.1e-05	1.1e-05
PIERAPG00000005965	PIERAPT00000014311	Pal1	5	5	6	TRUE	FALSE	FALSE	FALSE	0	17.4195	17.4424	17.4424	-0.685934	0.601869	-0.0420322	0.891573	0.95909	FALSE	unbiased	DE	1.78199	0.791303	0.90566	Peptidyl-alpha-hydroxyglycine alpha-amidating lyase 1	Q9V5E1.1	46.356	343	165	7	41	365	79	420	7.18e-96	301	fruit fly	Drosophila melanogaster	flies	RecName: Full=Peptidyl-alpha-hydroxyglycine alpha-amidating lyase 1; AltName: Full=Peptidylamidoglycolate lyase 1; AltName: Full=dPAL1; Flags: Precursor	SP	0.000179	0.999774	CS pos: 24-25. Pr: 0.9812	SP	0.041185	0.958094	0.000721	CS pos: 24-25. ATS-RR. Pr: 0.9491
PIERAPG00000005966	PIERAPT00000014313	glpKTpet	14	5	6	TRUE	FALSE	FALSE	FALSE	0	25.6349	25.573	25.573	-0.648667	0.875514	0.113423	0.756255	0.890784	FALSE	unbiased	NA	NA	NA	NA	NA	NA	NA	NA	NA	NA	NA	NA	NA	NA	NA	NA	NA	NA	NA	NA	OTHER	1	0		OTHER	0.999717	1e-05	0.000272
PIERAPG00000005968	PIERAPT00000014315	Pka-R2	9	5	6	TRUE	FALSE	FALSE	FALSE	0	20.5073	20.1278	20.1278	-0.00981439	1.40106	0.695624	0.0528951	0.207062	FALSE	unbiased	DE	3.08799	0.968076	0.946429	cAMP-dependent protein kinase type II regulatory subunit	P81900.2	63.517	381	131	5	1	377	1	377	3.42e-174	492	fruit fly	Drosophila melanogaster	flies	RecName: Full=cAMP-dependent protein kinase type II regulatory subunit	OTHER	1	0		OTHER	0.999981	1.4e-05	5e-06
PIERAPG00000005969	PIERAPT00000014316	MYCBP	8	5	6	TRUE	FALSE	FALSE	FALSE	0	24.2535	23.7091	23.7091	0.327448	1.66868	0.998066	0.00616625	0.0437547	TRUE	apyrene	DE	2.57425	0.943005	0.59375	c-Myc-binding protein isoform X1	Q2TBP7.3	54.167	72	32	1	1	71	1	72	7.99e-22	84.3	cattle	Bos taurus	even-toed ungulates	RecName: Full=c-Myc-binding protein; AltName: Full=Associate of Myc 1; Short=AMY-1	OTHER	1	0		OTHER	0.999634	7e-05	0.000296
PIERAPG00000005973	PIERAPT00000014320	MPCP_3	11	0	6	FALSE	TRUE	FALSE	TRUE	5	18.314	18.7076	18.7076	-1.58403	0.140955	-0.721536	0.0951119	0.295324	FALSE	eupyrene	DE	1.71656	0.772634	0.926829	Mitochondrial inorganic phosphate carrier	O61703.1	60.596	302	118	1	3	303	45	346	5.35e-129	374	eastern spruce budworm	Choristoneura fumiferana	moths	RecName: Full=Phosphate carrier protein, mitochondrial; AltName: Full=Phosphate transport protein; Short=PTP; Flags: Precursor	OTHER	0.640256	0.359754		SP	0.011656	0.975324	0.01302	CS pos: 17-18. AVA-CG. Pr: 0.2776
PIERAPG00000005976	PIERAPT00000014324	BicD	2	5	5	TRUE	FALSE	FALSE	TRUE	1	13.2421	13.5437	13.5437	-1.22355	0.117584	-0.552985	0.0995104	0.303669	FALSE	unbiased	DE	2.58639	0.944261	0.7	Bicaudal D	P16568.2	50.598	753	328	11	10	724	14	760	0	654	fruit fly	Drosophila melanogaster	flies	RecName: Full=Protein bicaudal D	OTHER	1	0		OTHER	0.999996	3e-06	1e-06
PIERAPG00000005989	PIERAPT00000014350	ANPEP_2	41	5	6	TRUE	FALSE	FALSE	FALSE	0	23.3615	22.4918	22.4918	0.671548	2.51728	1.59442	0.00212483	0.0192976	TRUE	apyrene	DE	0.997597	0.50575	0.8125	Aminopeptidase N	P15145.4	35.275	927	549	17	21	929	70	963	0	560	pig	Sus scrofa	even-toed ungulates	RecName: Full=Aminopeptidase N; Short=AP-N; Short=pAPN; AltName: Full=Alanyl aminopeptidase; AltName: Full=Aminopeptidase M; Short=AP-M; AltName: Full=Microsomal aminopeptidase; AltName: Full=gp130; AltName: CD_antigen=CD13	SP	0.000319	0.999659	CS pos: 17-18. Pr: 0.9770	SP	0.004201	0.995711	8.8e-05	CS pos: 17-18. VMG-EG. Pr: 0.5502
PIERAPG00000005991	PIERAPT00000014355	LTA4H	6	5	6	TRUE	FALSE	FALSE	FALSE	0	18.6439	18.6986	18.6986	-0.850627	0.650353	-0.100137	0.780735	0.904238	FALSE	unbiased	NA	NA	NA	NA	NA	P09960.2	60.317	189	67	1	241	421	96	284	1.49e-74	246	human	Homo sapiens	primates	RecName: Full=Leukotriene A-4 hydrolase; Short=LTA-4 hydrolase; AltName: Full=Leukotriene A(4) hydrolase	OTHER	1	0		OTHER	0.896527	2.8e-05	0.103446
PIERAPG00000005994	PIERAPT00000014361	Timm13	3	5	6	TRUE	FALSE	FALSE	FALSE	0	18.1057	17.29	17.29	0.751269	2.23987	1.49557	0.000609586	0.00708484	TRUE	apyrene	DE	1.36631	0.656752	0.945455	Mitochondrial import inner membrane translocase subunit	P62075.1	79.452	73	15	0	1	73	23	95	1.98e-39	127	house mouse	Mus musculus;Rattus norvegicus	rodents	RecName: Full=Mitochondrial import inner membrane translocase subunit Tim13	OTHER	1	0		OTHER	0.95232	0.047031	0.000648
PIERAPG00000006001	PIERAPT00000014376	STIP1	1	4	2	TRUE	FALSE	FALSE	TRUE	5	13.5344	13.6709	13.6709	-0.971988	0.471432	-0.250278	0.47256	0.710764	FALSE	unbiased	DE	1.83293	0.805191	0.564103	Stress-induced-phosphoprotein, putative	O54981.1	48.936	376	185	3	1	372	1	373	6.79e-108	330	Chinese hamster	Cricetulus griseus	rodents	RecName: Full=Stress-induced-phosphoprotein 1; Short=STI1; AltName: Full=Hsc70/Hsp90-organizing protein; Short=Hop	OTHER	1	2e-06		OTHER	0.999826	5.4e-05	0.000121
PIERAPG00000006007	PIERAPT00000014384	snb-1	2	5	6	TRUE	FALSE	FALSE	FALSE	0	15.3	14.9311	14.9311	-0.197686	1.55022	0.676267	0.120321	0.336654	FALSE	unbiased	DE	1.26462	0.618079	0.666667	synaptobrevin-1	Q60WU2.1	72.34	94	26	0	5	98	12	105	2.78e-40	132	Caenorhabditis briggsae	Caenorhabditis briggsae	nematodes	RecName: Full=Synaptobrevin-1; AltName: Full=Synaptobrevin-related protein 1	OTHER	1	0		OTHER	0.999968	2.7e-05	5e-06
PIERAPG00000006016	PIERAPT00000014410	DNAJA1	4	5	6	TRUE	FALSE	FALSE	FALSE	0	17.2168	16.8973	16.8973	-0.0475353	1.21911	0.585789	0.0675219	0.239278	FALSE	unbiased	DE	1.89517	0.821386	0.710526	DnaJ like protein subfamily A member 1	Q5NVI9.1	72.698	315	80	2	1	315	1	309	7.35e-162	462	Sumatran orangutan	Pongo abelii	primates	RecName: Full=DnaJ homolog subfamily A member 1; Flags: Precursor	OTHER	1	0		OTHER	0.999897	7.5e-05	2.8e-05
PIERAPG00000006017	PIERAPT00000014411	CG6259	1	5	6	TRUE	FALSE	FALSE	FALSE	0	14.1075	14.1523	14.1523	-1.05655	0.892269	-0.0821383	0.8603	0.943774	FALSE	unbiased	DE	1.93189	0.830545	0.864865	Charged multivesicular body protein 5	Q9VVI9.2	73.874	222	57	1	1	221	1	222	4.01e-121	345	fruit fly	Drosophila melanogaster	flies	RecName: Full=Charged multivesicular body protein 5; AltName: Full=Vacuolar protein-sorting-associated protein 60	OTHER	1	0		OTHER	0.999564	1.6e-05	0.00042
PIERAPG00000006023	PIERAPT00000014419	VCATH_3	6	0	6	FALSE	TRUE	FALSE	TRUE	5	17.7988	17.9768	17.9768	-0.888124	0.235671	-0.326227	0.235946	0.504038	FALSE	eupyrene	NA	NA	NA	NA	NA	NA	NA	NA	NA	NA	NA	NA	NA	NA	NA	NA	NA	NA	NA	NA	OTHER	1	0		OTHER	0.999874	9e-05	3.6e-05
PIERAPG00000006034	PIERAPT00000014440	RSF1	1	5	5	TRUE	FALSE	FALSE	TRUE	1	16.0831	15.9257	15.9257	-0.798902	1.37629	0.288693	0.581134	0.790372	FALSE	unbiased	DE	0.59	0.10105	0.666667	PHD-type domain-containing protein (Fragment)	Q96T23.2	43.915	189	94	5	13	191	21	207	1.09e-38	159	human	Homo sapiens	primates	RecName: Full=Remodeling and spacing factor 1; Short=Rsf-1; AltName: Full=HBV pX-associated protein 8; AltName: Full=Hepatitis B virus X-associated protein; AltName: Full=p325 subunit of RSF chromatin-remodeling complex	OTHER	1	0		OTHER	0.998393	0.001454	0.000153
PIERAPG00000006035	PIERAPT00000014442	G114193	2	5	6	TRUE	FALSE	FALSE	FALSE	0	15.9003	15.5684	15.5684	-0.00429772	1.2215	0.608601	0.0514405	0.203524	FALSE	unbiased	DE	1.72235	0.774323	0.896552	Dipeptidyl aminopeptidase III	Q9VHR8.2	59.465	486	190	3	4	482	295	780	0	619	fruit fly	Drosophila melanogaster	flies	RecName: Full=Dipeptidyl peptidase 3; AltName: Full=Dipeptidyl aminopeptidase III; Short=Dipeptidyl arylamidase III; AltName: Full=Dipeptidyl peptidase III; Short=DPP III	OTHER	1	0		OTHER	0.999863	1.8e-05	0.000119
PIERAPG00000006041	PIERAPT00000014450	G100734	4	5	6	TRUE	FALSE	FALSE	FALSE	0	20.6012	21.2538	21.2538	-4.06154	1.66886	-1.19634	0.388861	0.652157	FALSE	unbiased	DE	0.722187	0.373542	0.651163	leucine-rich repeat extensin-like protein 3	NA	NA	NA	NA	NA	NA	NA	NA	NA	NA	NA	NA	NA	NA	NA	OTHER	1	0		OTHER	0.866891	0.087912	0.045198
PIERAPG00000006042	PIERAPT00000014451	TPD52	5	5	6	TRUE	FALSE	FALSE	FALSE	0	19.0542	18.8503	18.8503	-0.389297	1.13688	0.373793	0.314215	0.586965	FALSE	unbiased	DE	1.44036	0.683489	0.333333	tumor protein D53 homolog isoform X2	P55327.2	32.857	140	89	2	163	302	84	218	8.84e-18	83.6	human	Homo sapiens	primates	RecName: Full=Tumor protein D52; AltName: Full=Protein N8	OTHER	1	2e-06		OTHER	0.999988	5e-06	8e-06
PIERAPG00000006049	PIERAPT00000014466	Mfe2	3	5	6	TRUE	FALSE	FALSE	FALSE	0	15.8959	15.8878	15.8878	-0.95658	0.986454	0.014937	0.97438	0.995986	FALSE	unbiased	DE	0.67285	0.291192	0.88	Short-chain dehydrogenase	P51660.3	66.364	110	36	1	4	112	5	114	1.51e-40	145	house mouse	Mus musculus	rodents	RecName: Full=Peroxisomal multifunctional enzyme type 2; Short=MFE-2; AltName: Full=17-beta-hydroxysteroid dehydrogenase 4; Short=17-beta-HSD 4; AltName: Full=D-bifunctional protein; Short=DBP; AltName: Full=Multifunctional protein 2; Short=MPF-2; Contains: RecName: Full=(3R)-hydroxyacyl-CoA dehydrogenase; Contains: RecName: Full=Enoyl-CoA hydratase 2; AltName: Full=3-alpha,7-alpha,12-alpha-trihy…	OTHER	1	0		OTHER	0.977919	0.016102	0.005979
PIERAPG00000006062	PIERAPT00000014502	Dat_3	5	0	6	FALSE	TRUE	FALSE	TRUE	5	17.5193	17.7214	17.7214	-1.00605	0.265086	-0.370482	0.234151	0.500848	FALSE	eupyrene	DE	0.59	0.10105	0.666667	N-acetyltransferase domain-containing protein	Q94521.1	23.214	224	157	7	52	270	58	271	8.33e-09	58.5	fruit fly	Drosophila melanogaster	flies	RecName: Full=Dopamine N-acetyltransferase; AltName: Full=Arylalkylamine N-acetyltransferase	OTHER	1	0		OTHER	0.795018	0.00124	0.203742
PIERAPG00000006067	PIERAPT00000014516	CG9791	1	4	3	TRUE	FALSE	FALSE	TRUE	4	13.63	13.3702	13.3702	-0.476212	1.42872	0.476252	0.304591	0.581205	FALSE	unbiased	DE	0.887241	0.454768	0.75	RNA helicase	Q9VN03.3	66.359	651	194	2	41	690	37	663	0	919	fruit fly	Drosophila melanogaster	flies	RecName: Full=ATP-dependent RNA helicase SUV3 homolog, mitochondrial; Flags: Precursor	OTHER	1	0		mTP	0.252419	0.0006	0.746981	CS pos: 32-33. SRN-GN. Pr: 0.2218
PIERAPG00000006070	PIERAPT00000014521	efcab1	9	5	6	TRUE	FALSE	FALSE	FALSE	0	17.9121	17.5625	17.5625	-0.200906	1.48295	0.641022	0.125943	0.345409	FALSE	unbiased	DE	1.35736	0.653441	0.901961	EF-hand calcium-binding domain-containing protein 1	Q3KQ77.1	38.547	179	110	0	33	211	19	197	1.25e-43	148	African clawed frog	Xenopus laevis	frogs & toads	RecName: Full=EF-hand calcium-binding domain-containing protein 1	OTHER	1	0		OTHER	0.999972	1.8e-05	9e-06
PIERAPG00000006072	PIERAPT00000014524	Sec11c	2	5	6	TRUE	FALSE	FALSE	FALSE	0	16.8397	16.644	16.644	-0.8112	1.52883	0.358816	0.524521	0.752094	FALSE	unbiased	DE	1.66344	0.756786	0.770833	Signal peptidase complex catalytic subunit SEC11	Q9D8V7.3	81.437	167	31	0	1	167	25	191	2.34e-100	289	house mouse	Mus musculus	rodents	RecName: Full=Signal peptidase complex catalytic subunit SEC11C; AltName: Full=Microsomal signal peptidase 21 kDa subunit; Short=SPase 21 kDa subunit; AltName: Full=SEC11 homolog C; AltName: Full=SEC11-like protein 3; AltName: Full=SPC21	OTHER	0.998569	0.00146		OTHER	0.67882	0.280611	0.040569
PIERAPG00000006075	PIERAPT00000014527	SSR1	3	5	6	TRUE	FALSE	FALSE	FALSE	0	17.617	16.8024	16.8024	0.464039	2.52313	1.49358	0.00728128	0.0502137	FALSE	unbiased	DE	2.2974	0.905611	0.729167	translocon-associated protein subunit alpha-like	P43307.3	48.729	236	109	3	44	279	62	285	3.34e-72	226	human	Homo sapiens	primates	RecName: Full=Translocon-associated protein subunit alpha; Short=TRAP-alpha; AltName: Full=Signal sequence receptor subunit alpha; Short=SSR-alpha; Flags: Precursor	SP	0.105825	0.894129	CS pos: 26-27. Pr: 0.7921	SP	0.003478	0.996455	6.7e-05	CS pos: 23-24. ANS-IF. Pr: 0.4834
PIERAPG00000006086	PIERAPT00000014559	RpS14	5	5	6	TRUE	FALSE	FALSE	FALSE	0	19.2006	18.8895	18.8895	-0.429985	1.57069	0.57035	0.24409	0.515241	FALSE	unbiased	DE	1.09257	0.547491	0.47619	Ribosomal protein S14	Q5UAM9.1	98.658	149	2	0	1	149	1	149	2.17e-105	300	domestic silkworm	Bombyx mori	moths	RecName: Full=40S ribosomal protein S14	OTHER	1	0		OTHER	0.999964	2.3e-05	1.4e-05
PIERAPG00000006113	PIERAPT00000014622	Tpi	6	5	6	TRUE	FALSE	FALSE	FALSE	0	18.1281	17.9293	17.9293	-0.511837	1.24101	0.364586	0.390581	0.65308	FALSE	unbiased	DE	0.692843	0.337076	0.88	Triosephosphate isomerase	P82204.2	82.996	247	42	0	1	247	1	247	1.05e-153	430	domestic silkworm	Bombyx mori	moths	RecName: Full=Triosephosphate isomerase; Short=TIM; AltName: Full=Triose-phosphate isomerase	OTHER	1	0		OTHER	0.99985	7.4e-05	7.6e-05
PIERAPG00000006114	PIERAPT00000014624	PGLP2	2	3	5	TRUE	FALSE	FALSE	TRUE	3	13.8106	13.7331	13.7331	-0.708069	0.992326	0.142128	0.727459	0.874846	FALSE	unbiased	DE	0.678693	0.304601	0.892857	Phosphoglycolate phosphatase	Q8GWU0.1	30.303	297	193	8	9	294	6	299	6.51e-34	128	thale cress	Arabidopsis thaliana	eudicots	RecName: Full=Phosphoglycolate phosphatase 2	OTHER	1	0		OTHER	0.999702	0.000215	8.3e-05
PIERAPG00000006127	PIERAPT00000014665	CG6971	13	5	6	TRUE	FALSE	FALSE	FALSE	0	22.0279	21.7112	21.7112	-0.114901	1.27628	0.580691	0.095749	0.29579	FALSE	unbiased	DE	2.88215	0.964886	0.895833	axonemal dynein light intermediate polypeptide 1	Q9VGG6.1	66.667	237	74	1	12	243	14	250	2.39e-108	315	fruit fly	Drosophila melanogaster	flies	RecName: Full=Putative inner dynein arm light chain, axonemal	OTHER	1	5e-06		OTHER	0.999958	1.3e-05	2.9e-05
PIERAPG00000006133	PIERAPT00000014679	eif6	1	4	5	TRUE	FALSE	FALSE	TRUE	2	14.2651	14.4757	14.4757	-1.29113	0.518994	-0.386067	0.378941	0.643639	FALSE	unbiased	DE	1.55115	0.721252	0.880952	Eukaryotic translation initiation factor 6	Q6GR45.1	79.184	245	51	0	1	245	1	245	5.84e-150	420	African clawed frog	Xenopus laevis	frogs & toads	RecName: Full=Eukaryotic translation initiation factor 6; Short=eIF-6	OTHER	1	0		OTHER	0.999644	0.000225	0.000131
PIERAPG00000006146	PIERAPT00000014715	RpLP0	12	5	6	TRUE	FALSE	FALSE	FALSE	0	19.4784	19.4799	19.4799	-0.884475	0.878894	-0.00279044	0.994725	0.999974	FALSE	unbiased	DE	1.52133	0.711353	0.451613	60S acidic ribosomal protein P0	Q9U3U0.1	80.503	318	61	1	1	318	1	317	7.66e-175	489	Mediterranean fruit fly	Ceratitis capitata	flies	RecName: Full=60S acidic ribosomal protein P0; Short=CcP0	OTHER	1	0		OTHER	0.999936	3.1e-05	3.3e-05
PIERAPG00000006150	PIERAPT00000014725	Oscp	5	5	6	TRUE	FALSE	FALSE	FALSE	0	18.1706	18.0602	18.0602	-0.862461	1.26722	0.202378	0.692114	0.859417	FALSE	unbiased	DE	2.35141	0.914223	0.864865	ATP synthase subunit O, mitochondrial	Q24439.2	60.096	208	82	1	2	209	3	209	1.89e-87	259	fruit fly	Drosophila melanogaster	flies	RecName: Full=ATP synthase subunit O, mitochondrial; AltName: Full=Oligomycin sensitivity conferral protein; Short=OSCP; Flags: Precursor	OTHER	1	0		mTP	0.077046	0.000387	0.922567	CS pos: 13-14. RSL-ST. Pr: 0.2228
PIERAPG00000006156	PIERAPT00000014750	NATT4_3	1	5	6	TRUE	FALSE	FALSE	FALSE	0	14.4809	14.6911	14.6911	-1.30005	0.529241	-0.385406	0.38463	0.64899	FALSE	unbiased	DE	2.12085	0.873003	0.911765	Farnesoic acid O-methyltransferase	NA	NA	NA	NA	NA	NA	NA	NA	NA	NA	NA	NA	NA	NA	NA	OTHER	0.997893	0.002164		OTHER	0.999711	0.000259	3e-05
PIERAPG00000006162	PIERAPT00000014761	ALDH1A1	1	2	5	TRUE	FALSE	FALSE	TRUE	4	12.5509	12.9833	12.9833	-1.84019	0.2548	-0.792693	0.128091	0.349539	FALSE	unbiased	DE	1.56436	0.725575	0.782609	Retinal dehydrogenase 1	P27463.1	56.936	483	207	1	4	485	25	507	0	575	chicken	Gallus gallus	birds	RecName: Full=Retinal dehydrogenase 1; Short=RALDH 1; Short=RalDH1; AltName: Full=Aldehyde dehydrogenase, cytosolic	OTHER	1	0		OTHER	0.999962	2.6e-05	1.2e-05
PIERAPG00000006166	PIERAPT00000014766	SRSF1	1	5	6	TRUE	FALSE	FALSE	FALSE	0	14.3958	14.4692	14.4692	-1.33953	1.07053	-0.134502	0.815802	0.920594	FALSE	unbiased	DE	2.91236	0.965915	0.769231	Splicing factor, arginine/serine-rich 1	Q5ZML3.3	69.194	211	58	3	1	206	1	209	2.76e-87	261	chicken	Gallus gallus	birds	RecName: Full=Serine/arginine-rich splicing factor 1; AltName: Full=Splicing factor, arginine/serine-rich 1	OTHER	1	0		OTHER	0.999954	2.5e-05	2.1e-05
PIERAPG00000006172	PIERAPT00000014787	RPL12	4	5	6	TRUE	FALSE	FALSE	FALSE	0	17.9394	17.8891	17.8891	-0.784974	0.969316	0.0921712	0.826395	0.925379	FALSE	unbiased	DE	1.85516	0.811073	0.24	60S ribosomal protein L12	P30050.1	81.875	160	29	0	1	160	1	160	2.26e-95	275	human	Homo sapiens;Canis lupus familiaris;Bos taurus	carnivores;even-toed ungulates;primates	RecName: Full=60S ribosomal protein L12; AltName: Full=Large ribosomal subunit protein uL11	OTHER	1	0		OTHER	0.999287	7.2e-05	0.000641
PIERAPG00000006185	PIERAPT00000014821	ABHD17C	1	3	1	FALSE	FALSE	FALSE	TRUE	7	14.6568	14.4501	14.4501	-0.337728	1.09577	0.37902	0.278545	0.556407	FALSE	unbiased	DE	1.66872	0.75839	0.74	alpha/beta hydrolase domain-containing protein 17B	Q5ZJX1.1	75.828	302	58	2	1	287	8	309	5.19e-172	480	chicken	Gallus gallus	birds	RecName: Full=Alpha/beta hydrolase domain-containing protein 17C; Short=Abhydrolase domain-containing protein 17C	OTHER	1	1e-06		SP	0.443833	0.553472	0.002695	CS pos: 24-25. IAA-KL. Pr: 0.5837
PIERAPG00000006188	PIERAPT00000014827	Lsm2	1	5	4	TRUE	FALSE	FALSE	TRUE	2	13.8628	13.7566	13.7566	-0.617198	1.00679	0.194793	0.617722	0.809026	FALSE	unbiased	DE	1.99538	0.845682	0.584416	LSM4 homolog, U6 small nuclear RNA and mRNA degradation associated (Fragment)	Q9Y333.1	96.667	90	3	0	1	90	1	90	1.86e-60	182	human	Homo sapiens;Mus musculus	primates;rodents	RecName: Full=U6 snRNA-associated Sm-like protein LSm2; AltName: Full=Protein G7b; AltName: Full=Small nuclear ribonuclear protein D homolog; AltName: Full=snRNP core Sm-like protein Sm-x5	OTHER	1	1e-06		OTHER	0.977741	0.016599	0.00566
PIERAPG00000006195	PIERAPT00000014855	nit2	3	5	6	TRUE	FALSE	FALSE	FALSE	0	16.2258	16.1376	16.1376	-0.474673	0.798081	0.161704	0.597239	0.800555	FALSE	unbiased	DE	1.25985	0.616208	0.5	Omega-amidase NIT2	Q28IE5.1	56.985	272	116	1	24	295	4	274	2.75e-117	341	tropical clawed frog	Xenopus tropicalis	frogs & toads	RecName: Full=Omega-amidase NIT2; AltName: Full=Nitrilase homolog 2	OTHER	1	0		OTHER	0.96897	0.022515	0.008515
PIERAPG00000006203	PIERAPT00000014873	G108249	11	5	4	TRUE	FALSE	FALSE	TRUE	2	18.5047	17.7558	17.7558	0.612369	2.13371	1.37304	0.00150572	0.0146345	TRUE	apyrene	DE	1.08958	0.546204	0.857143	Proline dehydrogenase	Q04499.2	61.887	551	167	4	1	533	156	681	0	713	fruit fly	Drosophila melanogaster	flies	RecName: Full=Proline dehydrogenase 1, mitochondrial; AltName: Full=Proline oxidase; AltName: Full=Protein sluggish-A; Flags: Precursor	OTHER	1	0		OTHER	0.972007	0.002233	0.02576
PIERAPG00000006208	PIERAPT00000014880	SERAACH2_2	18	5	6	TRUE	FALSE	FALSE	FALSE	0	21.9476	22.2641	22.2641	-2.07423	0.913692	-0.58027	0.422061	0.672972	FALSE	unbiased	DE	1.26879	0.619711	0.666667	Alaserpin	P14754.1	50.656	381	184	2	9	388	10	387	3.73e-125	369	tobacco hornworm	Manduca sexta	moths	RecName: Full=Alaserpin; AltName: Full=Serpin-1; Flags: Precursor	SP	0.051961	0.948013	CS pos: 17-18. Pr: 0.7774	SP	0.028148	0.969671	0.002181	CS pos: 17-18. TIA-VI. Pr: 0.7617
PIERAPG00000006216	PIERAPT00000014897	CBR1_3	4	5	5	TRUE	FALSE	FALSE	TRUE	1	16.4035	16.3381	16.3381	-0.570456	0.810395	0.119969	0.71721	0.869855	FALSE	unbiased	DE	1.67317	0.759735	0.833333	Carbonyl reductase	Q28960.3	33.798	287	175	7	4	281	6	286	2e-50	171	pig	Sus scrofa	even-toed ungulates	RecName: Full=Carbonyl reductase [NADPH] 1; AltName: Full=15-hydroxyprostaglandin dehydrogenase [NADP(+)]; AltName: Full=20-beta-hydroxysteroid dehydrogenase; AltName: Full=NADPH-dependent carbonyl reductase 1; AltName: Full=Prostaglandin 9-ketoreductase; AltName: Full=Prostaglandin-E(2) 9-reductase	OTHER	1	0		OTHER	0.998578	5.6e-05	0.001366
PIERAPG00000006223	PIERAPT00000014911	lexA	3	5	6	TRUE	FALSE	FALSE	FALSE	0	18.3237	17.8222	17.8222	0.157737	1.68119	0.919464	0.0210598	0.112908	FALSE	unbiased	NA	NA	NA	NA	NA	NA	NA	NA	NA	NA	NA	NA	NA	NA	NA	NA	NA	NA	NA	NA	OTHER	1	0		OTHER	0.999932	1.4e-05	5.4e-05
PIERAPG00000006225	PIERAPT00000014914	RPN2	14	5	6	TRUE	FALSE	FALSE	FALSE	0	19.5484	19.1858	19.1858	-0.434563	1.76395	0.664695	0.217925	0.482923	FALSE	unbiased	DE	0.998079	0.505966	0.930556	Dolichyl-diphosphooligosaccharide--protein glycosyltransferase subunit 2	Q3SZI6.1	30.048	619	382	16	25	618	33	625	8.06e-66	230	cattle	Bos taurus	even-toed ungulates	RecName: Full=Dolichyl-diphosphooligosaccharide--protein glycosyltransferase subunit 2; AltName: Full=Dolichyl-diphosphooligosaccharide--protein glycosyltransferase 63 kDa subunit; AltName: Full=Ribophorin II; Short=RPN-II; AltName: Full=Ribophorin-2; Flags: Precursor	SP	0.000236	0.999715	CS pos: 18-19. Pr: 0.9593	SP	0.001765	0.997532	0.000703	CS pos: 18-19. CSA-IL. Pr: 0.7446
PIERAPG00000006228	PIERAPT00000014921	F40A3.3_3	5	5	6	TRUE	FALSE	FALSE	FALSE	0	19.1722	19.141	19.141	-0.83066	0.945243	0.0572912	0.892822	0.959812	FALSE	unbiased	DE	1.33736	0.645974	0.82	Phosphatidylethanolamine binding protein isoform 2	O16264.1	54.717	159	71	1	2	159	62	220	7.36e-57	180	Caenorhabditis elegans	Caenorhabditis elegans	nematodes	RecName: Full=Phosphatidylethanolamine-binding protein homolog F40A3.3	OTHER	1	9e-06		OTHER	0.994447	0.001662	0.003891
PIERAPG00000006239	PIERAPT00000014943	Mthe	18	5	6	TRUE	FALSE	FALSE	FALSE	0	18.9103	20.8179	20.8179	-4.25409	-2.74038	-3.49723	4.05895e-08	2.04424e-06	TRUE	eupyrene	NA	NA	NA	NA	NA	NA	NA	NA	NA	NA	NA	NA	NA	NA	NA	NA	NA	NA	NA	NA	SP	0.248441	0.75154	CS pos: 20-21. Pr: 0.7088	SP	0.384937	0.601709	0.013354	CS pos: 20-21. ILS-IT. Pr: 0.9264
PIERAPG00000006249	PIERAPT00000014985	RPN1_2	14	5	6	TRUE	FALSE	FALSE	FALSE	0	20.0855	19.5497	19.5497	0.00140091	1.96323	0.982317	0.0497112	0.200048	FALSE	unbiased	DE	1.53022	0.714326	0.930556	Dolichyl-diphosphooligosaccharide--protein glycosyltransferase subunit 1	Q9GMB0.1	51.501	433	202	3	44	469	35	466	4.15e-158	464	pig	Sus scrofa	even-toed ungulates	RecName: Full=Dolichyl-diphosphooligosaccharide--protein glycosyltransferase subunit 1; AltName: Full=Dolichyl-diphosphooligosaccharide--protein glycosyltransferase 67 kDa subunit; AltName: Full=Ribophorin I; Short=RPN-I; AltName: Full=Ribophorin-1; Flags: Precursor	SP	0.07158	0.928379	CS pos: 30-31. Pr: 0.8203	SP	0.081462	0.918112	0.000426	CS pos: 31-32. CGS-TN. Pr: 0.4367
PIERAPG00000006267	PIERAPT00000015014	BBP_2	6	5	6	TRUE	FALSE	FALSE	FALSE	0	19.5345	19.4582	19.4582	-0.990347	1.26997	0.139811	0.796306	0.912103	FALSE	unbiased	DE	2.30486	0.90684	0.8	Insecticyanin-B	P09464.2	94.828	174	9	0	24	197	16	189	1.95e-122	346	large cabbage white	Pieris brassicae	butterflies	RecName: Full=Bilin-binding protein; Short=BBP; Flags: Precursor	OTHER	1	5.1e-05		OTHER	0.54799	0.075928	0.376082
PIERAPG00000006295	PIERAPT00000015093	Mfe2HSD17B4	2	5	6	TRUE	FALSE	FALSE	FALSE	0	13.5727	13.5133	13.5133	-0.83886	1.05646	0.1088	0.810644	0.917433	FALSE	unbiased	DE	1.86737	0.814257	0.923077	Peroxisomal multifunctional enzyme type	P51659.3	43.5	600	306	9	1	578	148	736	3.11e-165	491	human	Homo sapiens	primates	RecName: Full=Peroxisomal multifunctional enzyme type 2; Short=MFE-2; AltName: Full=17-beta-hydroxysteroid dehydrogenase 4; Short=17-beta-HSD 4; AltName: Full=D-bifunctional protein; Short=DBP; AltName: Full=Multifunctional protein 2; Short=MPF-2; AltName: Full=Short chain dehydrogenase/reductase family 8C member 1; Contains: RecName: Full=(3R)-hydroxyacyl-CoA dehydrogenase; Contains: RecName: Fu…	OTHER	1	4e-06		OTHER	0.981432	0.014293	0.004275
PIERAPG00000006296	PIERAPT00000015094	Rpn8	2	5	6	TRUE	FALSE	FALSE	FALSE	0	15.5599	15.6659	15.6659	-0.85566	0.46716	-0.19425	0.542011	0.763512	FALSE	unbiased	DE	2.00666	0.848281	0.75	26S proteasome non-ATPase regulatory subunit	P26270.6	77.289	273	60	1	19	289	57	329	3.91e-148	421	fruit fly	Drosophila melanogaster	flies	RecName: Full=26S proteasome non-ATPase regulatory subunit 7; AltName: Full=26S proteasome regulatory subunit RPN8; AltName: Full=26S proteasome regulatory subunit S12; AltName: Full=Proteasome subunit p39B; AltName: Full=Proteasome subunit p40; AltName: Full=Protein Mov34	OTHER	0.981928	0.018071		OTHER	0.758755	0.238817	0.002428
PIERAPG00000006304	PIERAPT00000015142	G110970	1	5	6	TRUE	FALSE	FALSE	FALSE	0	15.3075	15.244	15.244	-0.68534	0.917995	0.116327	0.762152	0.895105	FALSE	unbiased	NA	NA	NA	NA	NA	NA	NA	NA	NA	NA	NA	NA	NA	NA	NA	NA	NA	NA	NA	NA	OTHER	1	5e-06		OTHER	0.999938	5.1e-05	1.1e-05
PIERAPG00000006309	PIERAPT00000015150	Iqcd	3	5	6	TRUE	FALSE	FALSE	FALSE	0	16.9891	16.711	16.711	-0.145223	1.16511	0.509945	0.118321	0.333712	FALSE	unbiased	DE	1.24426	0.610065	0.805556	Dynein regulatory complex protein 10	Q5XIR6.2	24.896	241	180	1	172	411	173	413	1.87e-07	56.6	Norway rat	Rattus norvegicus	rodents	RecName: Full=Dynein regulatory complex protein 10; AltName: Full=IQ domain-containing protein D	OTHER	1	0		OTHER	0.999995	2e-06	3e-06
PIERAPG00000006317	PIERAPT00000015172	PRS8	7	5	6	TRUE	FALSE	FALSE	FALSE	0	17.3268	17.2181	17.2181	-0.518085	0.916761	0.199338	0.563767	0.778871	FALSE	unbiased	DE	1.69312	0.765717	0.645161	26S protease regulatory subunit	P54814.1	99.005	402	4	0	1	402	1	402	0	813	tobacco hornworm	Manduca sexta	moths	RecName: Full=26S proteasome regulatory subunit 8; AltName: Full=Protein 18-56	OTHER	1	0		OTHER	0.999955	2.9e-05	1.6e-05
PIERAPG00000006319	PIERAPT00000015174	Gas8	10	5	6	TRUE	FALSE	FALSE	FALSE	0	19.8099	19.3827	19.3827	0.15296	1.41363	0.783295	0.0180763	0.102186	FALSE	unbiased	DE	2.28298	0.903204	0.857143	Dynein regulatory complex subunit 4	Q60779.2	45.702	477	234	4	1	455	1	474	3.68e-120	362	house mouse	Mus musculus	rodents	RecName: Full=Dynein regulatory complex subunit 4; AltName: Full=Growth arrest-specific protein 11; Short=GAS-11; AltName: Full=Growth arrest-specific protein 8; Short=GAS-8	OTHER	1	0		OTHER	0.999996	0	4e-06
PIERAPG00000006320	PIERAPT00000015176	trpCCETN2	3	5	4	TRUE	FALSE	FALSE	TRUE	2	16.2487	15.8488	15.8488	0.0752011	1.39122	0.73321	0.0312022	0.147324	FALSE	unbiased	DE	1.01807	0.514914	0.571429	Centrin	P41208.1	46.951	164	87	0	23	186	6	169	2.68e-45	150	human	Homo sapiens	primates	RecName: Full=Centrin-2; AltName: Full=Caltractin isoform 1	OTHER	0.999942	9.3e-05		OTHER	0.999903	2.1e-05	7.6e-05
PIERAPG00000006324	PIERAPT00000015185	akr2e_6	2	3	2	TRUE	FALSE	FALSE	TRUE	6	13.9265	14.2894	14.2894	-1.40168	0.0709891	-0.665347	0.0734344	0.251128	FALSE	unbiased	DE	1.48737	0.699843	0.423077	Aldo-keto reductase AKR2E4	H9JTG9.1	50	308	149	2	24	331	5	307	2.18e-106	316	domestic silkworm	Bombyx mori	moths	RecName: Full=Aldo-keto reductase AKR2E4; AltName: Full=3-dehydroecdysone reductase; AltName: Full=Aldo-keto reductase 2E	SP	0.000372	0.999609	CS pos: 15-16. Pr: 0.9077	SP	0.001562	0.980325	0.018113	CS pos: 15-16. AWC-VA. Pr: 0.3530
PIERAPG00000006327	PIERAPT00000015199	ImpL3	2	5	6	TRUE	FALSE	FALSE	FALSE	0	19.6833	19.6385	19.6385	-0.675989	0.839942	0.0819766	0.821411	0.923671	FALSE	unbiased	DE	1.12895	0.562958	0.869565	L-lactate dehydrogenase	Q95028.1	67.516	314	102	0	18	331	19	332	1.04e-162	459	fruit fly	Drosophila melanogaster	flies	RecName: Full=L-lactate dehydrogenase	OTHER	1	2e-06		OTHER	0.998255	0.000691	0.001054
PIERAPG00000006329	PIERAPT00000015207	SSC5D	2	5	6	TRUE	FALSE	FALSE	FALSE	0	18.0542	17.7354	17.7354	-0.00473802	1.17365	0.584457	0.0516551	0.203524	FALSE	unbiased	NA	NA	NA	NA	NA	NA	NA	NA	NA	NA	NA	NA	NA	NA	NA	NA	NA	NA	NA	NA	OTHER	1	0		OTHER	0.999981	8e-06	1e-05
PIERAPG00000006330	PIERAPT00000015209	Igfals	9	5	6	TRUE	FALSE	FALSE	FALSE	0	19.157	19.186	19.186	-0.664872	0.558707	-0.053083	0.856252	0.942687	FALSE	unbiased	DE	1.05773	0.532409	0.545455	carboxypeptidase N subunit 2-like	Q9VUN0.1	27.961	608	343	21	53	602	190	760	3.56e-29	128	fruit fly	Drosophila melanogaster	flies	RecName: Full=Toll-like receptor 6; Flags: Precursor	SP	0.000192	0.999778	CS pos: 19-20. Pr: 0.9827	SP	0.003934	0.996066	1e-06	CS pos: 19-20. GYS-FN. Pr: 0.6562
PIERAPG00000006342	PIERAPT00000015228	TUBA8	6	5	6	TRUE	FALSE	FALSE	FALSE	0	17.2823	16.8155	16.8155	0.127175	1.58464	0.855909	0.0241971	0.121887	FALSE	unbiased	DE	1.05666	0.53194	0.842105	Tubulin alpha chain	Q2HJB8.1	60.814	393	154	0	6	398	45	437	4.5e-178	506	cattle	Bos taurus	even-toed ungulates	RecName: Full=Tubulin alpha-8 chain; AltName: Full=Alpha-tubulin 8	OTHER	1	0		OTHER	0.986098	0.003008	0.010894
PIERAPG00000006357	PIERAPT00000015262	Sar1b	5	5	5	TRUE	FALSE	FALSE	TRUE	1	16.3834	15.9617	15.9617	0.0543569	1.49186	0.77311	0.0366609	0.163352	FALSE	unbiased	DE	1.97675	0.841333	0.804348	Vesicle coat complex COPII GTPase subunit SAR1	Q9CQC9.1	73.469	196	48	1	2	193	3	198	1.75e-103	298	house mouse	Mus musculus	rodents	RecName: Full=GTP-binding protein SAR1b	OTHER	0.999645	0.000372		OTHER	0.870457	0.123036	0.006506
PIERAPG00000006359	PIERAPT00000015265	SEC13	5	5	6	TRUE	FALSE	FALSE	FALSE	0	17.8347	17.7506	17.7506	-0.594403	0.902969	0.154283	0.667803	0.842764	FALSE	unbiased	DE	2.22149	0.892427	0.592593	GATOR complex protein SEC13	Q3ZCC9.1	65.385	312	101	5	1	306	1	311	1.79e-146	417	cattle	Bos taurus	even-toed ungulates	RecName: Full=Protein SEC13 homolog; AltName: Full=GATOR complex protein SEC13; AltName: Full=SEC13-like protein 1	OTHER	1	1e-06		OTHER	0.997847	0.002093	6e-05
PIERAPG00000006370	PIERAPT00000015299	ESTF_10	3	4	4	TRUE	FALSE	FALSE	TRUE	3	14.9541	14.9516	14.9516	-0.862256	0.871616	0.0046804	0.991002	0.998958	FALSE	unbiased	DE	0.749163	0.387225	0.884615	Carboxylic ester hydrolase	P35502.1	32.519	532	327	17	10	524	7	523	6.66e-70	238	green peach aphid	Myzus persicae	aphids	RecName: Full=Esterase FE4; AltName: Full=Carboxylic-ester hydrolase; Flags: Precursor	SP	0.000262	0.999706	CS pos: 20-21. Pr: 0.9814	SP	0.064277	0.935199	0.000524	CS pos: 20-21. AEC-YY. Pr: 0.8586
PIERAPG00000006391	PIERAPT00000015379	zip	10	5	6	TRUE	FALSE	FALSE	FALSE	0	17.3774	17.317	17.317	-0.499396	0.720961	0.110782	0.705159	0.86238	FALSE	unbiased	DE	1.12876	0.562875	0.892857	Myosin heavy chain nonmuscle	Q99323.2	73.969	2013	473	6	3	1968	49	2057	0	2902	fruit fly	Drosophila melanogaster	flies	RecName: Full=Myosin heavy chain, non-muscle; AltName: Full=Myosin II; AltName: Full=Non-muscle MHC; AltName: Full=Zipper protein	OTHER	1	0		OTHER	0.999845	6.9e-05	8.7e-05
PIERAPG00000006402	PIERAPT00000015416	Uro	3	5	5	TRUE	FALSE	FALSE	TRUE	1	16.1051	15.9012	15.9012	-0.497843	1.24527	0.373714	0.376522	0.641826	FALSE	unbiased	DE	1.48071	0.697555	0.571429	Uricase	P22673.2	47.337	338	151	5	22	334	5	340	9.29e-104	311	Drosophila pseudoobscura pseudoobscura	Drosophila pseudoobscura pseudoobscura	flies	RecName: Full=Uricase; AltName: Full=Urate oxidase	OTHER	1	0		OTHER	0.992362	4.2e-05	0.007596
PIERAPG00000006416	PIERAPT00000015445	AK7	3	5	6	TRUE	FALSE	FALSE	FALSE	0	16.664	16.324	16.324	-0.266778	1.51336	0.623292	0.156943	0.395811	FALSE	unbiased	NA	NA	NA	NA	NA	Q96M32.3	30.503	318	192	6	24	332	18	315	5.63e-39	149	human	Homo sapiens	primates	RecName: Full=Adenylate kinase 7; Short=AK 7; AltName: Full=ATP-AMP transphosphorylase 7	OTHER	1	0		OTHER	0.999948	3e-05	2.2e-05
PIERAPG00000006417	PIERAPT00000015446	LamC	3	5	6	TRUE	FALSE	FALSE	FALSE	0	16.6177	16.5996	16.5996	-1.08576	1.15226	0.0332476	0.950515	0.9855	FALSE	unbiased	DE	1.1064	0.553404	0.85	B-type nuclear lamin	Q03427.2	59.281	167	68	0	27	193	17	183	6.15e-56	189	fruit fly	Drosophila melanogaster	flies	RecName: Full=Lamin-C; AltName: Full=pG-IF	OTHER	1	0		OTHER	0.999911	1e-06	8.8e-05
PIERAPG00000006422	PIERAPT00000015454	CanA-14F	15	5	6	TRUE	FALSE	FALSE	FALSE	0	20.4532	20.157	20.157	-0.242135	1.32819	0.543028	0.161815	0.405025	FALSE	unbiased	DE	0.938876	0.478954	0.861111	Serine/threonine-protein phosphatase	Q9VXF1.4	87.552	482	57	2	8	486	84	565	0	893	fruit fly	Drosophila melanogaster	flies	RecName: Full=Serine/threonine-protein phosphatase 2B catalytic subunit 3; AltName: Full=Calmodulin-dependent calcineurin A3 subunit	OTHER	1	0		OTHER	0.999385	0.000168	0.000447
PIERAPG00000006430	PIERAPT00000015470	AGAP009949AAEL006684	2	3	3	TRUE	FALSE	FALSE	TRUE	5	12.797	12.6498	12.6498	-0.710961	1.25086	0.269948	0.567453	0.780156	FALSE	unbiased	DE	1.98531	0.843341	0.733333	Glyoxylate reductase 1 homolog	Q7Q161.5	52.743	565	219	10	2	520	4	566	0	584	African malaria mosquito	Anopheles gambiae	mosquitos	RecName: Full=Putative oxidoreductase GLYR1 homolog; AltName: Full=Glyoxylate reductase 1 homolog; AltName: Full=Nuclear protein NP60 homolog	OTHER	1	0		OTHER	0.998581	0.000201	0.001218
PIERAPG00000006432	PIERAPT00000015474	ruvbl2rept	1	4	5	TRUE	FALSE	FALSE	TRUE	2	14.0531	14.0299	14.0299	-0.921069	1.00619	0.0425611	0.926502	0.973103	FALSE	unbiased	DE	1.45341	0.688078	0.277778	RuvB-like helicase	Q29DI0.1	79.204	452	94	0	4	455	1	452	0	765	Drosophila pseudoobscura pseudoobscura	Drosophila pseudoobscura pseudoobscura	flies	RecName: Full=RuvB-like helicase 2; AltName: Full=Reptin	OTHER	1	1e-06		OTHER	0.95361	0.000223	0.046167
PIERAPG00000006438	PIERAPT00000015488	C1TC	10	5	6	TRUE	FALSE	FALSE	FALSE	0	18.034	18.4653	18.4653	-1.64908	0.0674674	-0.790807	0.0684746	0.240581	FALSE	unbiased	DE	2.43381	0.926133	0.833333	C-1-tetrahydrofolate synthase, cytoplasmic	Q27772.3	82.34	923	163	0	11	933	11	933	0	1570	fall armyworm	Spodoptera frugiperda	moths	RecName: Full=C-1-tetrahydrofolate synthase, cytoplasmic; Short=C1-THF synthase; Includes: RecName: Full=Methylenetetrahydrofolate dehydrogenase; Includes: RecName: Full=Methenyltetrahydrofolate cyclohydrolase; Includes: RecName: Full=Formyltetrahydrofolate synthetase	OTHER	1	0		OTHER	0.998383	0.000774	0.000842
PIERAPG00000006453	PIERAPT00000015518	poc1bGB1	5	5	6	TRUE	FALSE	FALSE	FALSE	0	17.3922	17.0383	17.0383	-0.039957	1.3375	0.648772	0.063115	0.228407	FALSE	unbiased	NA	NA	NA	NA	NA	P93563.1	21.93	228	142	6	17	226	168	377	7.6e-05	47	potato	Solanum tuberosum	eudicots	RecName: Full=Guanine nucleotide-binding protein subunit beta	OTHER	1	0		OTHER	0.980943	0.017403	0.001654
PIERAPG00000006455	PIERAPT00000015522	PGM2	1	5	6	TRUE	FALSE	FALSE	FALSE	0	14.2525	14.3049	14.3049	-0.878451	0.686409	-0.0960213	0.797892	0.912531	FALSE	unbiased	DE	1.4406	0.683574	0.75	phosphoglucomutase-2	Q96G03.4	43.556	613	320	11	8	611	12	607	1.15e-166	491	human	Homo sapiens	primates	RecName: Full=Phosphoglucomutase-2; Short=PGM 2; AltName: Full=Glucose phosphomutase 2; AltName: Full=Phosphodeoxyribomutase; AltName: Full=Phosphopentomutase	OTHER	1	0		OTHER	0.999231	0.000711	5.9e-05
PIERAPG00000006464	PIERAPT00000015538	M6pr_2	1	5	6	TRUE	FALSE	FALSE	FALSE	0	14.5909	14.4994	14.4994	-0.749454	1.0852	0.167871	0.702937	0.861749	FALSE	unbiased	DE	1.41984	0.676199	0.888889	Cation-dependent mannose-6-phosphate receptor	Q6AY20.1	38.71	124	59	5	150	266	140	253	2.08e-10	63.2	Norway rat	Rattus norvegicus	rodents	RecName: Full=Cation-dependent mannose-6-phosphate receptor; Short=CD Man-6-P receptor; Short=CD-MPR; Flags: Precursor	SP	0.000208	0.999752	CS pos: 24-25. Pr: 0.9756	SP	0.000993	0.999002	5e-06	CS pos: 24-25. VHG-QD. Pr: 0.9823
PIERAPG00000006467	PIERAPT00000015541	epi-1	6	5	6	TRUE	FALSE	FALSE	FALSE	0	18.7449	18.3241	18.3241	0.067024	1.47614	0.771582	0.0338041	0.154773	FALSE	unbiased	DE	1.21052	0.596582	0.625	TPH domain-containing protein (Fragment)	NA	NA	NA	NA	NA	NA	NA	NA	NA	NA	NA	NA	NA	NA	NA	OTHER	1	0		OTHER	0.999907	5e-06	8.8e-05
PIERAPG00000006477	PIERAPT00000015577	Spase22-23	4	5	6	TRUE	FALSE	FALSE	FALSE	0	17.4035	17.0092	17.0092	-0.402437	1.84837	0.722969	0.19191	0.446716	FALSE	unbiased	DE	2.09666	0.868004	0.852941	Signal peptidase complex subunit 3	Q9VCA9.1	73.184	179	48	0	1	179	1	179	1.77e-97	282	fruit fly	Drosophila melanogaster	flies	RecName: Full=Signal peptidase complex subunit 3; AltName: Full=Microsomal signal peptidase 22 kDa subunit; Short=SPC22; Short=SPase 22 kDa subunit	OTHER	0.970759	0.029251		OTHER	0.630279	0.320696	0.049025
PIERAPG00000006490	PIERAPT00000015599	ACADSB	8	5	6	TRUE	FALSE	FALSE	FALSE	0	18.0851	18.1985	18.1985	-1.08717	0.671092	-0.208037	0.622464	0.813314	FALSE	unbiased	DE	1.84398	0.808127	0.903846	Short/branched chain specific acyl-CoA dehydrogenase	P45954.1	58.838	413	157	2	12	414	23	432	1.59e-178	507	human	Homo sapiens	primates	RecName: Full=Short/branched chain specific acyl-CoA dehydrogenase, mitochondrial; Short=SBCAD; AltName: Full=2-methyl branched chain acyl-CoA dehydrogenase; Short=2-MEBCAD; AltName: Full=2-methylbutyryl-coenzyme A dehydrogenase; Short=2-methylbutyryl-CoA dehydrogenase; Flags: Precursor	OTHER	1	0		mTP	0.378518	0.000607	0.620874	CS pos: 28-29. QMY-SS. Pr: 0.8288
PIERAPG00000006491	PIERAPT00000015601	Dnah3	9	5	6	TRUE	FALSE	FALSE	FALSE	0	17.5237	17.3784	17.3784	-0.414264	0.947056	0.266396	0.418596	0.670884	FALSE	unbiased	DE	0.591077	0.103522	0.766667	Dynein heavy chain 3, axonemal	Q8BW94.2	41.075	1563	795	18	25	1546	24	1501	0	1075	house mouse	Mus musculus	rodents	RecName: Full=Dynein heavy chain 3, axonemal; AltName: Full=Axonemal beta dynein heavy chain 3; AltName: Full=Ciliary dynein heavy chain 3	OTHER	1	0		OTHER	0.999948	5e-06	4.7e-05
PIERAPG00000006503	PIERAPT00000015620	betaTub60D	12	5	6	TRUE	FALSE	FALSE	FALSE	0	19.2462	19.0212	19.0212	-0.410691	1.23556	0.412433	0.303623	0.580024	FALSE	unbiased	DE	1.0234	0.517287	0.833333	Tubulin beta chain	P08841.2	89.778	450	44	1	1	448	1	450	0	827	fruit fly	Drosophila melanogaster	flies	RecName: Full=Tubulin beta-3 chain; AltName: Full=Beta-3-tubulin	OTHER	1	6e-06		OTHER	0.997899	0.001435	0.000666
PIERAPG00000006510	PIERAPT00000015633	G109842	12	5	6	TRUE	FALSE	FALSE	FALSE	0	23.1254	23.2003	23.2003	-1.04301	0.768487	-0.137263	0.751968	0.886992	FALSE	unbiased	NA	NA	NA	NA	NA	NA	NA	NA	NA	NA	NA	NA	NA	NA	NA	NA	NA	NA	NA	NA	SP	0.000193	0.999779	CS pos: 19-20. Pr: 0.9691	SP	0.006807	0.993104	8.9e-05	CS pos: 19-20. IKS-SI. Pr: 0.8515
PIERAPG00000006525	PIERAPT00000015669	ppi1	2	5	3	TRUE	FALSE	FALSE	TRUE	3	16.4848	15.6906	15.6906	0.521213	2.39075	1.45598	0.00453298	0.0342446	TRUE	apyrene	DE	1.5375	0.716745	0.675	peptidyl-prolyl cis-trans isomerase-like	P18253.1	36.429	140	86	2	189	328	9	145	7.02e-17	80.1	Schizosaccharomyces pombe 972h-	Schizosaccharomyces pombe 972h-	ascomycetes	RecName: Full=Peptidyl-prolyl cis-trans isomerase; Short=PPIase; AltName: Full=Cyclophilin; Short=CPH; AltName: Full=Cyclosporin A-binding protein; AltName: Full=Rotamase	OTHER	1	0		OTHER	0.98943	6.7e-05	0.010503
PIERAPG00000006529	PIERAPT00000015679	KATNA1	2	5	5	TRUE	FALSE	FALSE	TRUE	1	16.0081	15.4563	15.4563	0.208055	1.81523	1.01164	0.0168532	0.0975959	FALSE	unbiased	DE	1.06885	0.53725	0.575	Katanin p60 ATPase-containing subunit A1	O61577.1	70.556	180	53	0	234	413	189	368	3.16e-84	269	purple sea urchin	Strongylocentrotus purpuratus	sea urchins	RecName: Full=Katanin p60 ATPase-containing subunit A1; Short=Katanin p60 subunit A1; AltName: Full=p60 katanin	OTHER	0.989393	0.010614		OTHER	0.934876	0.022464	0.04266
PIERAPG00000006533	PIERAPT00000015690	eIF3-S7	2	5	6	TRUE	FALSE	FALSE	FALSE	0	15.7336	15.7486	15.7486	-0.767801	0.712843	-0.0274792	0.938205	0.977615	FALSE	unbiased	DE	0.904065	0.462712	0.903846	Eukaryotic translation initiation factor 3 subunit D	Q0ZB77.1	92.188	320	22	2	1	318	1	319	0	573	domestic silkworm	Bombyx mori	moths	RecName: Full=Eukaryotic translation initiation factor 3 subunit D; Short=eIF3d; AltName: Full=Eukaryotic translation initiation factor 3 subunit 7	OTHER	1	0		OTHER	0.999977	1.8e-05	5e-06
PIERAPG00000006540	PIERAPT00000015704	DBI	1	5	0	FALSE	FALSE	TRUE	TRUE	6	14.005	13.4333	13.4333	0.0340923	2.06208	1.04809	0.043595	0.183896	FALSE	apyrene	DE	1.38046	0.661953	0.769231	Acyl--binding	P07108.2	53.488	86	40	0	1	86	1	86	6.16e-27	96.7	human	Homo sapiens	primates	RecName: Full=Acyl-CoA-binding protein; Short=ACBP; AltName: Full=Diazepam-binding inhibitor; Short=DBI; AltName: Full=Endozepine; Short=EP	OTHER	1	0		OTHER	0.99911	0.000283	0.000607
PIERAPG00000006546	PIERAPT00000015717	ATP6AP1	6	3	6	TRUE	FALSE	FALSE	TRUE	2	15.3252	16.8764	16.8764	-3.83029	-1.85741	-2.84385	1.57008e-05	0.00034793	TRUE	eupyrene	DE	0.695943	0.344189	0.487805	Putative vacuolar ATP synthase subunit S1	Q7JR49.1	32.743	113	63	4	297	405	271	374	0.000679	45.1	fruit fly	Drosophila melanogaster	flies	RecName: Full=V-type proton ATPase subunit S1; AltName: Full=Vacuolar H(+) ATPase AC45 accessory subunit; Flags: Precursor	SP	0.000216	0.99975	CS pos: 19-20. Pr: 0.9804	SP	0.016713	0.982941	0.000346	CS pos: 19-20. VNA-NT. Pr: 0.9520
PIERAPG00000006550	PIERAPT00000015728	NDUFB7	2	5	4	TRUE	FALSE	FALSE	TRUE	2	15.6859	15.2365	15.2365	-0.116825	1.76443	0.823801	0.0818232	0.27134	FALSE	unbiased	DE	1.63056	0.746666	0.813559	NADH dehydrogenase [ubiquinone] 1 beta subcomplex subunit 7	P17568.4	46.429	84	44	1	21	104	23	105	4.12e-20	82	human	Homo sapiens	primates	RecName: Full=NADH dehydrogenase [ubiquinone] 1 beta subcomplex subunit 7; AltName: Full=Cell adhesion protein SQM1; AltName: Full=Complex I-B18; Short=CI-B18; AltName: Full=NADH-ubiquinone oxidoreductase B18 subunit	OTHER	1	0		OTHER	0.998644	0.000654	0.000702
PIERAPG00000006559	PIERAPT00000015747	Tenm3	4	4	5	TRUE	FALSE	FALSE	TRUE	2	19.4053	19.2278	19.2278	-0.572973	1.22386	0.325444	0.453393	0.693867	FALSE	unbiased	NA	NA	NA	NA	NA	NA	NA	NA	NA	NA	NA	NA	NA	NA	NA	NA	NA	NA	NA	NA	SP	0.0003	0.999686	CS pos: 17-18. Pr: 0.9801	SP	0.001994	0.998001	5e-06	CS pos: 17-18. IQS-LK. Pr: 0.8993
PIERAPG00000006561	PIERAPT00000015752	Cctgamma	5	5	6	TRUE	FALSE	FALSE	FALSE	0	16.7656	16.5496	16.5496	-0.306647	1.09861	0.395982	0.249348	0.521279	FALSE	unbiased	DE	1.56197	0.724797	0.848485	T-complex protein 1 subunit gamma	P48605.2	80.15	534	104	2	15	547	9	541	0	874	fruit fly	Drosophila melanogaster	flies	RecName: Full=T-complex protein 1 subunit gamma; Short=TCP-1-gamma; AltName: Full=CCT-gamma; AltName: Full=Chaperonin containing TCP1 subunit 3	OTHER	1	0		OTHER	0.978194	0.001491	0.020315
PIERAPG00000006565	PIERAPT00000015756	Rnf135	5	5	6	TRUE	FALSE	FALSE	FALSE	0	18.5914	20.3956	20.3956	-4.19154	-2.42372	-3.30763	6.66347e-07	2.21494e-05	TRUE	eupyrene	NA	NA	NA	NA	NA	NA	NA	NA	NA	NA	NA	NA	NA	NA	NA	NA	NA	NA	NA	NA	OTHER	1	0		OTHER	0.890346	0.000201	0.109453
PIERAPG00000006568	PIERAPT00000015766	psmb4	4	5	6	TRUE	FALSE	FALSE	FALSE	0	17.1451	16.9554	16.9554	-0.35772	1.05331	0.347795	0.311238	0.586616	FALSE	unbiased	DE	0.976837	0.496362	0.869565	Proteasome subunit beta	P28024.2	55.869	213	93	1	3	214	26	238	1.99e-90	268	African clawed frog	Xenopus laevis	frogs & toads	RecName: Full=Proteasome subunit beta type-4; AltName: Full=Macropain beta chain; AltName: Full=Multicatalytic endopeptidase complex beta chain; AltName: Full=Proteasome beta chain; AltName: Full=Proteasome chain 3; Flags: Precursor	OTHER	1	0		OTHER	0.997494	0.001851	0.000655
PIERAPG00000006569	PIERAPT00000015767	FeCh	6	5	3	TRUE	FALSE	FALSE	TRUE	3	18.6451	17.5208	17.5208	1.29206	2.83049	2.06127	3.5418e-05	0.000680367	TRUE	apyrene	NA	NA	NA	NA	NA	Q9V9S8.1	48.162	272	88	2	3	221	112	383	2.11e-86	263	fruit fly	Drosophila melanogaster	flies	RecName: Full=Ferrochelatase, mitochondrial; AltName: Full=Heme synthase; AltName: Full=Protoheme ferro-lyase; Flags: Precursor	OTHER	1	0		OTHER	0.99962	0.000129	0.00025
PIERAPG00000006578	PIERAPT00000015783	SNX6	2	5	6	TRUE	FALSE	FALSE	FALSE	0	15.4639	15.5176	15.5176	-0.7692	0.57231	-0.0984453	0.75952	0.893364	FALSE	unbiased	DE	1.57994	0.730626	0.769231	Sorting nexin	Q5R613.1	57.218	381	161	2	35	414	23	402	1.57e-157	453	Sumatran orangutan	Pongo abelii	primates	RecName: Full=Sorting nexin-6; Contains: RecName: Full=Sorting nexin-6, N-terminally processed	OTHER	1	0		OTHER	0.999916	5e-06	7.9e-05
PIERAPG00000006580	PIERAPT00000015785	LRRC43cep97	1	5	5	TRUE	FALSE	FALSE	TRUE	1	14.2688	13.8186	13.8186	-0.101117	1.75173	0.825307	0.0771793	0.25966	FALSE	unbiased	DE	1.92937	0.829926	0.829268	Leucine-rich repeat-containing protein 43	Q95JT3.1	36.25	160	100	1	159	316	129	288	2.07e-11	70.5	crab-eating macaque	Macaca fascicularis	primates	RecName: Full=Leucine-rich repeat-containing protein 43	OTHER	1	0		OTHER	0.999905	6.4e-05	3.1e-05
PIERAPG00000006594	PIERAPT00000015825	TIF35rlmH	7	5	6	TRUE	FALSE	FALSE	FALSE	0	18.4146	19.4557	19.4557	-2.51875	-1.29852	-1.90864	6.0821e-06	0.000148654	TRUE	eupyrene	NA	NA	NA	NA	NA	NA	NA	NA	NA	NA	NA	NA	NA	NA	NA	NA	NA	NA	NA	NA	SP	0.145709	0.854265	CS pos: 20-21. Pr: 0.8109	SP	0.079579	0.920089	0.000331	CS pos: 20-21. CLG-QD. Pr: 0.9007
PIERAPG00000006595	PIERAPT00000015826	TBA	35	5	6	TRUE	FALSE	FALSE	FALSE	0	24.8296	23.9092	23.9092	0.815954	2.55897	1.68746	0.000841433	0.00914027	TRUE	apyrene	DE	1.09641	0.549136	0.842105	Tubulin alpha chain	P52273.1	99.333	450	3	0	1	450	1	450	0	937	domestic silkworm	Bombyx mori	moths	RecName: Full=Tubulin alpha chain	OTHER	1	1e-06		OTHER	0.998578	0.001244	0.000177
PIERAPG00000006599	PIERAPT00000015832	hisBAMP1	3	5	5	TRUE	FALSE	FALSE	TRUE	1	16.8785	16.2317	16.2317	0.363768	2.00773	1.18575	0.00754894	0.051631	FALSE	unbiased	NA	NA	NA	NA	NA	NA	NA	NA	NA	NA	NA	NA	NA	NA	NA	NA	NA	NA	NA	NA	OTHER	1	0		OTHER	0.998901	6e-06	0.001094
PIERAPG00000006600	PIERAPT00000015833	vcp	11	5	6	TRUE	FALSE	FALSE	FALSE	0	20.4302	20.3041	20.3041	-0.482838	0.945161	0.231161	0.502008	0.738352	FALSE	unbiased	DE	1.29636	0.630393	0.717391	transitional endoplasmic reticulum ATPase-like	Q6GL04.1	86.145	332	45	1	2	333	5	335	0	604	tropical clawed frog	Xenopus tropicalis	frogs & toads	RecName: Full=Transitional endoplasmic reticulum ATPase; Short=TER ATPase; AltName: Full=15S Mg(2+)-ATPase p97 subunit; Short=p97; AltName: Full=Valosin-containing protein; Short=VCP	OTHER	1	1.2e-05		OTHER	0.999961	2.5e-05	1.4e-05
PIERAPG00000006601	PIERAPT00000015835	ODA1	2	0	6	FALSE	TRUE	FALSE	TRUE	5	15.1812	15.5269	15.5269	-1.29508	0.0277922	-0.633645	0.0592167	0.219684	FALSE	eupyrene	DE	1.33365	0.644579	0.825	Coiled-coil domain-containing protein 63	A8JF70.1	26.005	373	207	14	1	332	135	479	9.96e-12	70.1	Chlamydomonas reinhardtii	Chlamydomonas reinhardtii	green algae	RecName: Full=Outer dynein arm protein 1; AltName: Full=Docking complex component 2	OTHER	1	0		OTHER	0.999683	1.8e-05	0.000299
PIERAPG00000006607	PIERAPT00000015841	SLC25A1	1	4	3	TRUE	FALSE	FALSE	TRUE	4	12.8545	12.6844	12.6844	-0.476003	1.09975	0.311873	0.413424	0.667531	FALSE	unbiased	DE	2.20815	0.88998	0.893617	Tricarboxylate transport protein, mitochondrial	F1R4U0.2	62.102	314	119	0	3	316	2	315	6.93e-135	388	zebrafish	Danio rerio	bony fishes	RecName: Full=Tricarboxylate transport protein B, mitochondrial; AltName: Full=Citrate transport protein B; AltName: Full=Solute carrier family 25 member 1b; Flags: Precursor	OTHER	1	0		OTHER	0.979598	0.00118	0.019222
PIERAPG00000006613	PIERAPT00000015859	Fmr1	1	5	5	TRUE	FALSE	FALSE	TRUE	1	13.4894	13.2021	13.2021	-0.472006	1.52536	0.526679	0.279801	0.556921	FALSE	unbiased	DE	1.52141	0.71138	0.735294	Synaptic functional regulator FMR1	Q9NFU0.1	63.594	217	73	2	6	216	185	401	1.88e-88	285	fruit fly	Drosophila melanogaster	flies	RecName: Full=Synaptic functional regulator FMR1; AltName: Full=Fragile X mental retardation syndrome-related protein 1; Short=dFMR1	OTHER	1	1e-05		OTHER	0.986054	0.000423	0.013524
PIERAPG00000006634	PIERAPT00000015895	Dnah2_2	3	4	2	TRUE	FALSE	FALSE	TRUE	5	16.516	16.6335	16.6335	-0.856701	0.425765	-0.215468	0.486193	0.723414	FALSE	unbiased	DE	0.591169	0.103734	0.709677	Dynein, axonemal, heavy chain 2	P0C6F1.1	55.441	680	301	2	2	679	3115	3794	0	793	house mouse	Mus musculus	rodents	RecName: Full=Dynein heavy chain 2, axonemal; AltName: Full=Axonemal beta dynein heavy chain 2; AltName: Full=Ciliary dynein heavy chain 2	OTHER	1	0		OTHER	0.999759	9e-05	0.000151
PIERAPG00000006643	PIERAPT00000015951	drs-1	1	3	1	FALSE	FALSE	FALSE	TRUE	7	12.5878	12.4706	12.4706	-0.420292	0.85014	0.214924	0.483226	0.721088	FALSE	unbiased	DE	1.34097	0.647326	0.625	aspartate--tRNA ligase, cytoplasmic-like	Q03577.1	45.902	183	94	3	11	191	6	185	1.01e-42	152	Caenorhabditis elegans	Caenorhabditis elegans	nematodes	RecName: Full=Aspartate--tRNA ligase, cytoplasmic; AltName: Full=Aspartyl-tRNA synthetase; Short=AspRS	OTHER	1	0		OTHER	0.999951	3.5e-05	1.4e-05
PIERAPG00000006672	PIERAPT00000016025	crt	13	5	6	TRUE	FALSE	FALSE	FALSE	0	21.5353	21.1313	21.1313	-0.678114	2.15913	0.74051	0.284555	0.562151	FALSE	unbiased	DE	1.70712	0.769861	0.75	Calreticulin	Q7Z1E6.1	89.394	264	28	0	17	280	17	280	3.13e-175	492	domestic silkworm	Bombyx mori	moths	RecName: Full=Calreticulin; Flags: Precursor	SP	0.000213	0.999753	CS pos: 19-20. Pr: 0.9818	SP	0.000137	0.999862	2e-06	CS pos: 19-20. VNC-EV. Pr: 0.9692
PIERAPG00000006674	PIERAPT00000016028	ABCG4_2	1	2	5	TRUE	FALSE	FALSE	TRUE	4	12.9221	12.7179	12.7179	-0.649961	1.39877	0.374404	0.449416	0.692243	FALSE	unbiased	DE	1.36432	0.656016	0.85	ATP-binding cassette	Q9H172.2	43.569	622	341	6	35	652	31	646	0	531	human	Homo sapiens	primates	RecName: Full=ATP-binding cassette sub-family G member 4	OTHER	0.999998	3.3e-05		OTHER	0.99971	0.000181	0.000109
PIERAPG00000006687	PIERAPT00000016077	SERPINB1	1	5	4	TRUE	FALSE	FALSE	TRUE	2	13.7761	14.2724	14.2724	-1.81221	-0.00747479	-0.909843	0.0483461	0.196939	FALSE	unbiased	NA	NA	NA	NA	NA	P80229.1	35.766	137	77	5	33	163	11	142	2.35e-13	69.7	pig	Sus scrofa	even-toed ungulates	RecName: Full=Leukocyte elastase inhibitor; Short=LEI; AltName: Full=Leukocyte neutral proteinase inhibitor; Short=LNPI; AltName: Full=Serpin B1	SP	0.258828	0.741158	CS pos: 19-20. Pr: 0.3666	SP	0.035438	0.964516	4.6e-05	CS pos: 19-20. LDC-LD. Pr: 0.3088
PIERAPG00000006713	PIERAPT00000016151	CG8858_2	1	4	2	TRUE	FALSE	FALSE	TRUE	5	12.8748	12.4545	12.4545	0.0440652	1.49718	0.770622	0.0390062	0.170153	FALSE	unbiased	NA	NA	NA	NA	NA	Q9V677.1	28.571	238	144	6	3	214	1643	1880	6.08e-21	94	fruit fly	Drosophila melanogaster	flies	RecName: Full=Proteasome-associated protein ECM29 homolog	OTHER	1	0		OTHER	0.888912	0.110155	0.000933
PIERAPG00000006717	PIERAPT00000016157	SFXN1	11	5	6	TRUE	FALSE	FALSE	FALSE	0	15.9659	16.6869	16.6869	-2.65437	0.0108555	-1.32176	0.051677	0.203524	FALSE	unbiased	DE	1.62325	0.744386	0.75	Sidoreflexin	Q9VN13.1	54.829	321	145	0	1	321	1	321	1.04e-131	380	fruit fly	Drosophila melanogaster	flies	RecName: Full=Sideroflexin-1-3	OTHER	1	0		OTHER	0.999712	0.000189	0.0001
PIERAPG00000006717	PIERAPT00000016158	SFXN1	14	5	6	TRUE	FALSE	FALSE	FALSE	0	18.592	19.2093	19.2093	-2.12569	-0.138033	-1.13186	0.0281361	0.136731	FALSE	unbiased	DE	1.62325	0.744386	0.75	Sidoreflexin	Q9VN13.1	54.829	321	145	0	1	321	1	321	1.04e-131	380	fruit fly	Drosophila melanogaster	flies	RecName: Full=Sideroflexin-1-3	OTHER	1	0		OTHER	0.999712	0.000189	0.0001
PIERAPG00000006723	PIERAPT00000016178	sqd	4	5	6	TRUE	FALSE	FALSE	FALSE	0	19.666	19.642	19.642	-0.821051	0.908748	0.0438481	0.915677	0.969475	FALSE	unbiased	DE	1.19793	0.591485	0.88	RNA-binding protein squid	Q08473.3	67.55	151	45	2	3	149	12	162	2.9e-63	200	fruit fly	Drosophila melanogaster	flies	RecName: Full=RNA-binding protein squid; AltName: Full=Heterogeneous nuclear ribonucleoprotein 40; Short=HNRNP 40	OTHER	1	0		OTHER	0.999972	1.2e-05	1.7e-05
PIERAPG00000006726	PIERAPT00000016190	PyK_2	22	5	6	TRUE	FALSE	FALSE	FALSE	0	21.4956	21.2133	21.2133	-0.108039	1.14314	0.517551	0.0985174	0.303215	FALSE	unbiased	DE	0.908843	0.464957	0.8	Pyruvate kinase	O62619.2	72.201	536	146	2	56	591	1	533	0	787	fruit fly	Drosophila melanogaster	flies	RecName: Full=Pyruvate kinase; Short=PK	OTHER	1	0		OTHER	0.79631	0.001114	0.202576
PIERAPG00000006729	PIERAPT00000016198	Fbn2FBN1	21	4	4	TRUE	FALSE	FALSE	TRUE	3	19.4395	17.348	17.348	3.13223	4.53681	3.83452	3.94525e-09	4.68358e-07	TRUE	apyrene	DE	0.59	0.10105	0.545455	Fibrillin-2	Q61555.2	40.059	3068	1545	67	9	2981	38	2906	0	2036	house mouse	Mus musculus	rodents	RecName: Full=Fibrillin-2; Contains: RecName: Full=Fibrillin-2 C-terminal peptide; Flags: Precursor	SP	0.000267	0.999717	CS pos: 23-24. Pr: 0.9701	SP	0.000651	0.999345	4e-06	CS pos: 23-24. AAA-DP. Pr: 0.5423
PIERAPG00000006731	PIERAPT00000016205	lpxB	8	5	6	TRUE	FALSE	FALSE	FALSE	0	20.4066	19.878	19.878	0.139593	1.79846	0.969027	0.0248444	0.124748	FALSE	unbiased	NA	NA	NA	NA	NA	NA	NA	NA	NA	NA	NA	NA	NA	NA	NA	NA	NA	NA	NA	NA	OTHER	0.992071	0.00795		OTHER	0.785615	0.214019	0.000366
PIERAPG00000006732	PIERAPT00000016210	abd1rplR	1	5	6	TRUE	FALSE	FALSE	FALSE	0	22.266	22.4243	22.4243	-1.60548	1.02493	-0.290273	0.645917	0.830163	FALSE	unbiased	NA	NA	NA	NA	NA	NA	NA	NA	NA	NA	NA	NA	NA	NA	NA	NA	NA	NA	NA	NA	OTHER	1	2e-06		OTHER	0.999988	9e-06	3e-06
PIERAPG00000006734	PIERAPT00000016216	CYC	4	5	6	TRUE	FALSE	FALSE	FALSE	0	19.3919	19.7373	19.7373	-1.61546	0.34891	-0.633276	0.190374	0.445355	FALSE	unbiased	DE	0.835343	0.429871	0.884615	Mitochondrial cytochrome c	P00037.2	94.444	108	6	0	1	108	1	108	1.28e-73	216	ailanthus silkmoth	Samia cynthia	moths	RecName: Full=Cytochrome c	OTHER	1	1e-06		OTHER	0.99154	0.00248	0.005979
PIERAPG00000006742	PIERAPT00000016227	NDUFS4	3	5	6	TRUE	FALSE	FALSE	FALSE	0	18.5791	19.159	19.159	-1.74032	-0.386061	-1.06319	0.0042867	0.0328318	TRUE	eupyrene	DE	0.917368	0.46895	0.838235	NADH dehydrogenase [ubiquinone] iron-sulfur protein 4, mitochondrial	O43181.1	63.333	90	32	1	1	90	87	175	8.11e-36	122	human	Gorilla gorilla gorilla;Homo sapiens	primates	RecName: Full=NADH dehydrogenase [ubiquinone] iron-sulfur protein 4, mitochondrial; AltName: Full=Complex I-18 kDa; Short=CI-18 kDa; AltName: Full=Complex I-AQDQ; Short=CI-AQDQ; AltName: Full=NADH-ubiquinone oxidoreductase 18 kDa subunit; Flags: Precursor	OTHER	1	0		OTHER	0.919522	0.075967	0.004511
PIERAPG00000006754	PIERAPT00000016263	RpS10	3	5	6	TRUE	FALSE	FALSE	FALSE	0	17.7592	17.4551	17.4551	-0.560089	1.675	0.557457	0.305713	0.582347	FALSE	unbiased	DE	1.46305	0.691443	0.736842	Ribosomal protein 1	Q962R9.1	94.937	158	7	1	1	158	1	157	2.78e-108	308	fall armyworm	Spodoptera frugiperda	moths	RecName: Full=40S ribosomal protein S10	OTHER	1	2e-06		OTHER	0.997948	4.2e-05	0.002009
PIERAPG00000006758	PIERAPT00000016273	Zc2hc1b	3	5	6	TRUE	FALSE	FALSE	FALSE	0	19.7747	18.8879	18.8879	0.998206	2.25358	1.62589	5.10562e-05	0.000942837	TRUE	apyrene	DE	1.53163	0.714794	0.577778	zinc finger C2HC domain-containing protein 1B	Q9D534.1	51.128	133	57	3	80	212	18	142	2.63e-33	120	house mouse	Mus musculus	rodents	RecName: Full=Zinc finger C2HC domain-containing protein 1B	OTHER	1	0		OTHER	0.999964	1e-05	2.5e-05
PIERAPG00000006774	PIERAPT00000016304	ZC3H11A	1	5	6	TRUE	FALSE	FALSE	FALSE	0	13.6076	13.6724	13.6724	-0.810545	0.572783	-0.118881	0.720136	0.870389	FALSE	unbiased	DE	1.39442	0.667044	0.382979	putative transcription factor SOX-14 isoform X1	Q5ZJJ1.1	59.756	82	33	0	5	86	3	84	2.16e-33	138	chicken	Gallus gallus	birds	RecName: Full=Zinc finger CCCH domain-containing protein 11A	OTHER	1	3e-06		OTHER	0.999992	8e-06	0
PIERAPG00000006801	PIERAPT00000016361	Akr1b1	4	5	6	TRUE	FALSE	FALSE	FALSE	0	17.461	17.2352	17.2352	-0.419548	1.24757	0.41401	0.307727	0.585175	FALSE	unbiased	DE	1.14936	0.571505	0.552632	aldo-keto reductase family 1 member B1	P07943.3	58.766	308	125	1	8	313	5	312	2.35e-123	358	Norway rat	Rattus norvegicus	rodents	RecName: Full=Aldo-keto reductase family 1 member B1; AltName: Full=Aldehyde reductase; AltName: Full=Aldose reductase; Short=AR	OTHER	1	0		OTHER	0.994528	0.003232	0.002239
PIERAPG00000006811	PIERAPT00000016381	si:dkey-263h23.3	1	5	5	TRUE	FALSE	FALSE	TRUE	1	21.2333	21.5095	21.5095	-1.73413	0.721463	-0.506332	0.394601	0.655937	FALSE	unbiased	DE	2.75797	0.958559	0.926829	Glycosylated lysosomal membrane protein A	Q66HW4.1	26.108	406	268	12	4	388	7	401	5.37e-32	128	zebrafish	Danio rerio	bony fishes	RecName: Full=Glycosylated lysosomal membrane protein; AltName: Full=Lysosomal protein NCU-G1; Flags: Precursor	SP	0.0002	0.999763	CS pos: 24-25. Pr: 0.9793	SP	0.003258	0.995293	0.001449	CS pos: 24-25. TNG-LD. Pr: 0.9276
PIERAPG00000006812	PIERAPT00000016385	RpS3	9	5	6	TRUE	FALSE	FALSE	FALSE	0	19.5109	19.3313	19.3313	-0.616906	1.27553	0.329312	0.470999	0.710632	FALSE	unbiased	DE	1.00235	0.507888	0.55	Ribosomal protein S3	P48153.1	96.653	239	8	0	32	270	1	239	8.86e-171	474	tobacco hornworm	Manduca sexta	moths	RecName: Full=40S ribosomal protein S3	OTHER	1	0		OTHER	0.992351	0.005526	0.002123
PIERAPG00000006820	PIERAPT00000016407	G107130	1	5	6	TRUE	FALSE	FALSE	FALSE	0	23.5152	22.7202	22.7202	-0.195635	3.11038	1.45737	0.07999	0.266955	FALSE	unbiased	DE	1.23004	0.604412	0.814815	Sugar transporter protein 3	A9ZSY3.1	25.708	459	308	11	13	460	51	487	1.47e-30	127	domestic silkworm	Bombyx mori	moths	RecName: Full=Facilitated trehalose transporter Tret1; Short=BmTRET1	OTHER	1	1e-06		OTHER	0.998433	0.001449	0.000118
PIERAPG00000006821	PIERAPT00000016408	Armc4	3	5	6	TRUE	FALSE	FALSE	FALSE	0	17.2016	16.9047	16.9047	-0.248711	1.33761	0.544452	0.164788	0.408772	FALSE	unbiased	NA	NA	NA	NA	NA	Q9VM21.1	55.385	130	58	0	2	131	423	552	4.15e-39	142	fruit fly	Drosophila melanogaster	flies	RecName: Full=Armadillo repeat-containing protein gudu	OTHER	1	0		OTHER	0.999227	0.000496	0.000277
PIERAPG00000006824	PIERAPT00000016416	CCT5	3	5	6	TRUE	FALSE	FALSE	FALSE	0	15.8847	15.677	15.677	-0.253282	1.01489	0.380806	0.220927	0.486842	FALSE	unbiased	DE	1.40865	0.672188	0.909091	T-complex protein subunit epsilon	P48643.1	71.15	461	133	0	6	466	5	465	0	714	human	Macaca fascicularis;Homo sapiens	primates	RecName: Full=T-complex protein 1 subunit epsilon; Short=TCP-1-epsilon; AltName: Full=CCT-epsilon	OTHER	1	0		OTHER	0.999917	3.5e-05	4.8e-05
PIERAPG00000006827	PIERAPT00000016421	GSK3B	4	5	6	TRUE	FALSE	FALSE	FALSE	0	17.5497	17.4679	17.4679	-0.519581	0.819426	0.149922	0.641138	0.827901	FALSE	unbiased	DE	1.42642	0.678548	0.83871	Glycogen synthase kinase-3 beta	P49841.2	78.025	405	75	4	1	398	1	398	0	652	human	Homo sapiens	primates	RecName: Full=Glycogen synthase kinase-3 beta; Short=GSK-3 beta; AltName: Full=Serine/threonine-protein kinase GSK3B	OTHER	1	0		OTHER	0.998623	2.5e-05	0.001352
PIERAPG00000006836	PIERAPT00000016445	wbl	6	5	6	TRUE	FALSE	FALSE	FALSE	0	19.5503	19.3205	19.3205	-0.756087	1.5988	0.421354	0.458782	0.70018	FALSE	unbiased	DE	2.46375	0.930092	0.829268	Endoplasmic reticulum resident protein 29	O44342.1	41.333	150	86	2	7	155	6	154	1.25e-34	125	fruit fly	Drosophila melanogaster	flies	RecName: Full=Protein windbeutel; AltName: Full=Erp29 homolog; Flags: Precursor	SP	0.00025	0.999718	CS pos: 25-26. Pr: 0.9747	SP	0.056358	0.939575	0.004068	CS pos: 25-26. VSA-SS. Pr: 0.8267
PIERAPG00000006839	PIERAPT00000016454	Lman1	9	5	6	TRUE	FALSE	FALSE	FALSE	0	18.7077	18.2858	18.2858	-0.113955	1.66089	0.773468	0.0831663	0.271834	FALSE	unbiased	DE	2.40923	0.922735	0.5	Putative ergic-53 and ergl type 1 transmembrane protein (Fragment)	Q62902.1	42.827	481	253	7	27	499	51	517	4.86e-130	390	Norway rat	Rattus norvegicus	rodents	RecName: Full=Protein ERGIC-53; AltName: Full=ER-Golgi intermediate compartment 53 kDa protein; AltName: Full=Lectin mannose-binding 1; AltName: Full=p58; Flags: Precursor	SP	0.001343	0.99863	CS pos: 23-24. Pr: 0.6101	SP	0.024679	0.9736	0.001722	CS pos: 20-21. VNS-SL. Pr: 0.4246
PIERAPG00000006848	PIERAPT00000016480	EN03	14	5	6	TRUE	FALSE	FALSE	FALSE	0	19.6755	19.6433	19.6433	-1.18009	1.29829	0.0590972	0.92066	0.972063	FALSE	unbiased	DE	3.90717	0.968076	0.892857	Imaginal discs growth factor	Q9GV28.1	80.964	415	73	3	22	433	22	433	0	704	domestic silkworm	Bombyx mori	moths	RecName: Full=Chitinase-like protein EN03; AltName: Full=Imaginal disk growth factor-like protein; Flags: Precursor	SP	0.00032	0.999651	CS pos: 23-24. Pr: 0.8762	SP	0.000429	0.999466	0.000104	CS pos: 23-24. AQS-KV. Pr: 0.6485
PIERAPG00000006860	PIERAPT00000016500	Hadha	3	5	5	TRUE	FALSE	FALSE	TRUE	1	15.8696	15.5598	15.5598	-0.0946785	1.23042	0.567873	0.0879378	0.27979	FALSE	unbiased	DE	0.99084	0.502705	0.897959	trifunctional enzyme subunit alpha, mitochondrial	Q64428.2	51.329	489	234	1	7	495	13	497	0	530	Norway rat	Rattus norvegicus	rodents	RecName: Full=Trifunctional enzyme subunit alpha, mitochondrial; AltName: Full=Monolysocardiolipin acyltransferase; AltName: Full=TP-alpha; Includes: RecName: Full=Long-chain enoyl-CoA hydratase; Includes: RecName: Full=Long chain 3-hydroxyacyl-CoA dehydrogenase; Flags: Precursor	OTHER	1	0		OTHER	0.505896	0.0004	0.493704
PIERAPG00000006862	PIERAPT00000016517	MTFP1	1	3	4	TRUE	FALSE	FALSE	TRUE	4	13.6085	13.8029	13.8029	-1.44755	0.734908	-0.356321	0.498403	0.735653	FALSE	unbiased	DE	1.69008	0.764809	0.512821	Mitochondrial 18 kDa protein (Fragment)	Q9UDX5.1	52.027	148	66	2	4	147	9	155	6.65e-45	147	human	Homo sapiens	primates	RecName: Full=Mitochondrial fission process protein 1; AltName: Full=Mitochondrial 18 kDa protein; Short=MTP18	OTHER	1	0		OTHER	0.999435	0.000419	0.000147
PIERAPG00000006866	PIERAPT00000016522	QSOX1	22	5	6	TRUE	FALSE	FALSE	FALSE	0	19.8611	20.1037	20.1037	-1.51354	0.624191	-0.444672	0.390548	0.65308	FALSE	unbiased	DE	0.946049	0.482268	0.833333	Sulfhydryl oxidase	Q8JGM4.1	33.522	531	305	15	31	536	43	550	8.38e-86	285	chicken	Gallus gallus	birds	RecName: Full=Sulfhydryl oxidase 1; AltName: Full=Quiescin Q6; Flags: Precursor	SP	0.000253	0.999716	CS pos: 20-21. Pr: 0.9806	SP	0.002721	0.997275	4e-06	CS pos: 20-21. SNG-AI. Pr: 0.7886
PIERAPG00000006896	PIERAPT00000016598	UQCRC2	18	5	6	TRUE	FALSE	FALSE	FALSE	0	21.547	21.4609	21.4609	-0.587214	0.903096	0.157941	0.658962	0.838587	FALSE	unbiased	DE	1.86608	0.813923	0.9375	Ubiquinol-cytochrome c reductase core protein II	P22695.3	34.063	411	262	5	36	437	43	453	4.16e-76	247	human	Homo sapiens	primates	RecName: Full=Cytochrome b-c1 complex subunit 2, mitochondrial; AltName: Full=Complex III subunit 2; AltName: Full=Core protein II; AltName: Full=Ubiquinol-cytochrome-c reductase complex core protein 2; Flags: Precursor	OTHER	1	0		mTP	0.130318	0.003122	0.86656	CS pos: 19-20. RGY-AQ. Pr: 0.7609
PIERAPG00000006899	PIERAPT00000016602	DppIII	3	5	6	TRUE	FALSE	FALSE	FALSE	0	16.6106	16.3855	16.3855	-0.148703	0.974009	0.412653	0.138571	0.364123	FALSE	unbiased	DE	0.590728	0.102721	0.444444	dipeptidyl peptidase 3-like	Q9VHR8.2	54.884	215	94	2	34	248	57	268	4.83e-78	253	fruit fly	Drosophila melanogaster	flies	RecName: Full=Dipeptidyl peptidase 3; AltName: Full=Dipeptidyl aminopeptidase III; Short=Dipeptidyl arylamidase III; AltName: Full=Dipeptidyl peptidase III; Short=DPP III	OTHER	1	0		mTP	0.292599	2.8e-05	0.707373	CS pos: 26-27. KRY-CS. Pr: 0.6886
PIERAPG00000006924	PIERAPT00000016658	EFHC1	18	5	6	TRUE	FALSE	FALSE	FALSE	0	17.5262	17.1155	17.1155	-0.0327328	1.53873	0.752998	0.0591319	0.219684	FALSE	unbiased	DE	2.09056	0.866723	0.625	EF-hand domain-containing protein 1-like	Q5JVL4.1	46.715	274	140	2	1	271	264	534	4.89e-74	249	human	Homo sapiens	primates	RecName: Full=EF-hand domain-containing protein 1; AltName: Full=Myoclonin-1	OTHER	1	0		OTHER	0.999875	1.3e-05	0.000111
PIERAPG00000006927	PIERAPT00000016661	IMPA1	5	5	6	TRUE	FALSE	FALSE	FALSE	0	17.0554	16.9345	16.9345	-0.464851	0.908445	0.221797	0.502975	0.73912	FALSE	unbiased	DE	0.865279	0.444304	0.807692	Inositol-1-monophosphatase	Q5R4X0.1	44.891	274	150	1	1	273	1	274	4.9e-86	261	Sumatran orangutan	Pongo abelii	primates	RecName: Full=Inositol monophosphatase 1; Short=IMP 1; Short=IMPase 1; AltName: Full=D-galactose 1-phosphate phosphatase; AltName: Full=Inositol-1(or 4)-monophosphatase 1; AltName: Full=Lithium-sensitive myo-inositol monophosphatase A1	OTHER	1	0		OTHER	0.999866	9.7e-05	3.7e-05
PIERAPG00000006930	PIERAPT00000016664	IDH3G	5	5	6	TRUE	FALSE	FALSE	FALSE	0	17.9441	17.0545	17.0545	1.00827	2.25349	1.63088	4.52971e-05	0.000845885	TRUE	apyrene	DE	1.2303	0.604514	0.875	Isocitrate dehydrogenase	Q58CP0.1	54.83	352	155	3	37	385	32	382	2.65e-133	390	cattle	Bos taurus	even-toed ungulates	RecName: Full=Isocitrate dehydrogenase [NAD] subunit gamma, mitochondrial; AltName: Full=Isocitric dehydrogenase subunit gamma; AltName: Full=NAD(+)-specific ICDH subunit gamma; Flags: Precursor	OTHER	1	0		mTP	0.270811	0.003187	0.726002	CS pos: 20-21. VAF-AS. Pr: 0.7055
PIERAPG00000006931	PIERAPT00000016665	FSTL4	3	5	6	TRUE	FALSE	FALSE	FALSE	0	17.1835	16.8639	16.8639	-0.198188	1.36982	0.585816	0.132623	0.356228	FALSE	unbiased	NA	NA	NA	NA	NA	NA	NA	NA	NA	NA	NA	NA	NA	NA	NA	NA	NA	NA	NA	NA	SP	0.000281	0.99969	CS pos: 18-19. Pr: 0.9677	SP	2.2e-05	0.999977	0	CS pos: 18-19. CLA-HV. Pr: 0.8486
PIERAPG00000006950	PIERAPT00000016709	guaB	1	5	5	TRUE	FALSE	FALSE	TRUE	1	17.3741	17.1717	17.1717	-0.393069	1.13485	0.370891	0.3184	0.590598	FALSE	unbiased	NA	NA	NA	NA	NA	NA	NA	NA	NA	NA	NA	NA	NA	NA	NA	NA	NA	NA	NA	NA	OTHER	0.779256	0.220747		SP	0.320767	0.677223	0.002011	CS pos: 19-20. ISC-AP. Pr: 0.7732
PIERAPG00000006960	PIERAPT00000016724	cpsf6CG7185	2	5	5	TRUE	FALSE	FALSE	TRUE	1	14.4221	14.8692	14.8692	-1.57325	-0.0660029	-0.819625	0.0348842	0.158184	FALSE	unbiased	DE	1.70483	0.769185	0.945455	Cleavage and polyadenylation specificity factor subunit	Q6NWC6.1	45.989	187	92	5	1	183	1	182	2.3e-44	170	zebrafish	Danio rerio	bony fishes	RecName: Full=Cleavage and polyadenylation specificity factor subunit 6	OTHER	1	0		OTHER	0.999995	4e-06	1e-06
PIERAPG00000006977	PIERAPT00000016776	CDase_3	1	3	3	TRUE	FALSE	FALSE	TRUE	5	13.6878	13.4785	13.4785	-0.558009	1.32552	0.383758	0.400118	0.660374	FALSE	unbiased	DE	0.986984	0.500963	0.833333	Neutral ceramidase	Q9VA70.1	53.74	361	161	2	5	360	12	371	1.36e-137	410	fruit fly	Drosophila melanogaster	flies	RecName: Full=Neutral ceramidase; Short=N-CDase; Short=NCDase; AltName: Full=Neutral N-acylsphingosine amidohydrolase; AltName: Full=Neutral acylsphingosine deacylase; AltName: Full=Slug-a-bed protein; Flags: Precursor	SP	0.000304	0.999667	CS pos: 17-18. Pr: 0.9735	SP	0.006369	0.991606	0.002025	CS pos: 17-18. AHS-LR. Pr: 0.8256
PIERAPG00000006982	PIERAPT00000016791	Cox6a1_2	2	5	6	TRUE	FALSE	FALSE	FALSE	0	18.1704	17.4183	17.4183	0.480547	2.27738	1.37896	0.00501427	0.0373709	TRUE	apyrene	DE	1.35234	0.651573	0.892857	Cytochrome c oxidase subunit	P43024.2	56.471	85	35	1	25	107	27	111	1.54e-31	110	house mouse	Mus musculus	rodents	RecName: Full=Cytochrome c oxidase subunit 6A1, mitochondrial; AltName: Full=Cytochrome c oxidase polypeptide VIa-liver; Flags: Precursor	OTHER	0.999886	0.000131		mTP	0.059436	0.001251	0.939312	CS pos: 19-20. ARL-AS. Pr: 0.4494
PIERAPG00000006993	PIERAPT00000016804	Gmd	3	5	6	TRUE	FALSE	FALSE	FALSE	0	16.0824	15.8924	15.8924	-0.257244	0.953624	0.34819	0.240196	0.509841	FALSE	unbiased	DE	1.15193	0.572576	0.88	GDP-D-mannose dehydratase	Q9VMW9.2	71.672	293	83	0	1	293	103	395	3.3e-166	469	fruit fly	Drosophila melanogaster	flies	RecName: Full=GDP-mannose 4,6 dehydratase; AltName: Full=GDP-D-mannose dehydratase; Short=Dm-gmd	OTHER	1	0		OTHER	0.998492	0.001132	0.000376
PIERAPG00000006998	PIERAPT00000016814	Hadh	2	5	2	TRUE	FALSE	FALSE	TRUE	4	15.4194	13.9337	13.9337	1.85533	3.59189	2.72361	5.89036e-06	0.000146901	TRUE	apyrene	DE	1.85719	0.811603	0.916667	Hydroxyacyl-coenzyme A dehydrogenase	Q9WVK7.1	61.011	277	108	0	1	277	38	314	8.18e-125	360	Norway rat	Rattus norvegicus	rodents	RecName: Full=Hydroxyacyl-coenzyme A dehydrogenase, mitochondrial; Short=HCDH; AltName: Full=Medium and short-chain L-3-hydroxyacyl-coenzyme A dehydrogenase; AltName: Full=Short-chain 3-hydroxyacyl-CoA dehydrogenase; Flags: Precursor	OTHER	0.999559	0.0005		OTHER	0.999926	3.4e-05	4e-05
PIERAPG00000006999	PIERAPT00000016815	G109803	1	4	1	FALSE	FALSE	TRUE	TRUE	6	13.6159	13.2274	13.2274	-0.320361	1.7449	0.71227	0.162871	0.405835	FALSE	apyrene	DE	0.725438	0.375199	0.320755	Putative conserved plasma membrane protein (Fragment)	NA	NA	NA	NA	NA	NA	NA	NA	NA	NA	NA	NA	NA	NA	NA	OTHER	0.999975	2.1e-05		OTHER	0.995197	0.001583	0.00322
PIERAPG00000007032	PIERAPT00000016872	Rack1	7	5	6	TRUE	FALSE	FALSE	FALSE	0	20.0968	19.9972	19.9972	-0.636558	1.00183	0.182636	0.642595	0.827901	FALSE	unbiased	DE	2.36659	0.916529	0.666667	Receptor of activated protein kinase C 1 (Fragment)	O18640.2	81.553	103	18	1	2	104	216	317	4.8e-56	178	fruit fly	Drosophila melanogaster	flies	RecName: Full=Guanine nucleotide-binding protein subunit beta-like protein; AltName: Full=Receptor of activated protein kinase C homolog	OTHER	1	0		OTHER	0.998993	0.000648	0.000359
PIERAPG00000007035	PIERAPT00000016878	tsr	11	5	6	TRUE	FALSE	FALSE	FALSE	0	20.949	20.875	20.875	-0.827236	1.0987	0.135732	0.768747	0.899372	FALSE	unbiased	DE	1.19	0.588257	0.857143	Cofilin/actin-depolymerizing factor	P45594.1	92.568	148	11	0	1	148	1	148	7.31e-100	285	fruit fly	Drosophila melanogaster	flies	RecName: Full=Cofilin/actin-depolymerizing factor homolog; AltName: Full=Protein D61; AltName: Full=Protein twinstar	OTHER	1	0		OTHER	0.999696	0.000284	2e-05
PIERAPG00000007039	PIERAPT00000016882	Aldh1b1	3	5	5	TRUE	FALSE	FALSE	TRUE	1	14.7803	14.4661	14.4661	-0.0379853	1.18982	0.575917	0.0640897	0.230435	FALSE	unbiased	DE	1.2038	0.593864	0.782609	Retinal dehydrogenase 1	Q9CZS1.1	61.807	487	176	3	5	485	35	517	0	620	house mouse	Mus musculus	rodents	RecName: Full=Aldehyde dehydrogenase X, mitochondrial; AltName: Full=Aldehyde dehydrogenase family 1 member B1; Flags: Precursor	OTHER	1	0		OTHER	0.999645	0.000294	6e-05
PIERAPG00000007040	PIERAPT00000016890	Cd63	5	5	6	TRUE	FALSE	FALSE	FALSE	0	20.9927	20.2304	20.2304	0.571993	2.22316	1.39758	0.00248174	0.0214825	TRUE	apyrene	DE	1.14879	0.571267	0.727273	Tetraspanin	P28648.2	30.472	233	148	4	4	227	6	233	3.77e-31	117	Norway rat	Rattus norvegicus	rodents	RecName: Full=CD63 antigen; AltName: Full=Mast cell antigen AD1; AltName: CD_antigen=CD63	OTHER	1	0		OTHER	0.998546	0.001418	3.6e-05
PIERAPG00000007079	PIERAPT00000016968	ncaph2AAEL006169	7	5	6	TRUE	FALSE	FALSE	FALSE	0	19.0828	18.9476	18.9476	-0.688567	1.1845	0.247966	0.582081	0.790372	FALSE	unbiased	NA	NA	NA	NA	NA	Q5RH01.1	28.042	189	117	4	42	224	4	179	1.59e-10	67	zebrafish	Danio rerio	bony fishes	RecName: Full=Condensin-2 complex subunit H2; AltName: Full=Non-SMC condensin II complex subunit H2	SP	0.003009	0.996976	CS pos: 21-22. Pr: 0.8487	SP	0.420115	0.57957	0.000315	CS pos: 21-22. MDA-DP. Pr: 0.8332
PIERAPG00000007087	PIERAPT00000016989	ccdc39	4	5	6	TRUE	FALSE	FALSE	FALSE	0	17.4944	17.1356	17.1356	-0.184365	1.50016	0.657898	0.117117	0.333712	FALSE	unbiased	DE	0.62525	0.181948	0.825	Coiled-coil domain-containing protein 39	P0CK98.2	26.984	252	158	4	13	251	5	243	2.15e-14	75.9	zebrafish	Danio rerio	bony fishes	RecName: Full=Coiled-coil domain-containing protein 39	OTHER	1	0		OTHER	0.99972	0.00014	0.00014
PIERAPG00000007088	PIERAPT00000016990	GA16655	2	5	6	TRUE	FALSE	FALSE	FALSE	0	15.2333	15.3571	15.3571	-0.867455	0.413287	-0.227084	0.462792	0.703071	FALSE	unbiased	DE	1.79768	0.795641	0.75	1,2-dihydroxy-3-keto-5-methylthiopentene dioxygenase	Q2LZI9.2	65.946	185	63	0	1	185	1	185	4.09e-96	279	Drosophila pseudoobscura pseudoobscura	Drosophila pseudoobscura pseudoobscura	flies	RecName: Full=1,2-dihydroxy-3-keto-5-methylthiopentene dioxygenase; AltName: Full=Acireductone dioxygenase (Fe(2+)-requiring); Short=ARD; Short=Fe-ARD	OTHER	1	0		OTHER	0.99984	0.000122	3.8e-05
PIERAPG00000007089	PIERAPT00000016992	ubxn1	2	5	6	TRUE	FALSE	FALSE	FALSE	0	15.2322	15.3582	15.3582	-0.961859	0.499943	-0.230958	0.512173	0.748267	FALSE	unbiased	DE	1.30892	0.635203	0.4375	Putative ubiquitin regulatory protein (Fragment)	Q6GL77.1	40.176	341	135	8	1	327	1	286	9.9e-56	186	tropical clawed frog	Xenopus tropicalis	frogs & toads	RecName: Full=UBX domain-containing protein 1; AltName: Full=SAPK substrate protein 1	OTHER	1	0		OTHER	0.999997	3e-06	0
PIERAPG00000007093	PIERAPT00000017000	Stt3b	2	5	4	TRUE	FALSE	FALSE	TRUE	2	16.0317	14.7283	14.7283	1.65395	3.12534	2.38965	3.87977e-06	9.92026e-05	TRUE	apyrene	DE	1.44947	0.686697	0.949153	Dolichyl-diphosphooligosaccharide--protein glycotransferase	E2RG47.1	70.443	768	209	6	4	756	48	812	0	1112	dog	Canis lupus familiaris	carnivores	RecName: Full=Dolichyl-diphosphooligosaccharide--protein glycosyltransferase subunit STT3B; Short=Oligosaccharyl transferase subunit STT3B; Short=STT3-B	OTHER	1	5e-06		OTHER	0.998525	0.000346	0.001129
PIERAPG00000007099	PIERAPT00000017020	IIV3-063R	4	5	6	TRUE	FALSE	FALSE	FALSE	0	18.2077	17.5735	17.5735	0.482313	1.84308	1.1627	0.0023104	0.020425	TRUE	apyrene	NA	NA	NA	NA	NA	NA	NA	NA	NA	NA	NA	NA	NA	NA	NA	NA	NA	NA	NA	NA	OTHER	1	0		OTHER	0.999663	3.1e-05	0.000306
PIERAPG00000007100	PIERAPT00000017022	YMR099C	2	5	6	TRUE	FALSE	FALSE	FALSE	0	15.6664	15.4731	15.4731	-0.370887	1.07966	0.354388	0.315379	0.586965	FALSE	unbiased	DE	1.30499	0.633701	0.774194	Glucose-6-phosphate 1-epimerase	Q03161.1	33.808	281	169	9	7	274	10	286	1.11e-41	149	Saccharomyces cerevisiae S288C	Saccharomyces cerevisiae S288C	budding yeasts	RecName: Full=Glucose-6-phosphate 1-epimerase; AltName: Full=D-hexose-6-phosphate mutarotase	OTHER	1	1e-06		OTHER	0.988518	0.000822	0.010661
PIERAPG00000007101	PIERAPT00000017023	ALDH2	6	5	6	TRUE	FALSE	FALSE	FALSE	0	18.3398	18.2044	18.2044	-0.761462	1.25766	0.248099	0.609241	0.803752	FALSE	unbiased	DE	0.927452	0.473653	0.25	Aldh	Q5RF00.1	65.833	480	162	2	3	480	38	517	0	667	Sumatran orangutan	Pongo abelii	primates	RecName: Full=Aldehyde dehydrogenase, mitochondrial; AltName: Full=ALDH class 2; AltName: Full=ALDH-E2; Flags: Precursor	OTHER	1	0		OTHER	0.997049	0.001046	0.001904
PIERAPG00000007122	PIERAPT00000017097	HYDIN	8	5	6	TRUE	FALSE	FALSE	FALSE	0	16.9754	17.1471	17.1471	-0.968926	0.339327	-0.3148	0.322505	0.594189	FALSE	unbiased	NA	NA	NA	NA	NA	Q4G0P3.3	23.945	1541	1024	25	35	1513	46	1500	5.24e-132	458	human	Homo sapiens	primates	RecName: Full=Hydrocephalus-inducing protein homolog	OTHER	1	0		OTHER	0.998941	0.000213	0.000846
PIERAPG00000007135	PIERAPT00000017125	DNAH10	18	5	5	TRUE	FALSE	FALSE	TRUE	1	18.4322	18.119	18.119	-0.23712	1.3855	0.574191	0.152846	0.386651	FALSE	unbiased	DE	0.591043	0.103444	0.709677	Dynein heavy chain 10, axonemal	Q8IVF4.4	48.876	1512	757	5	1043	2554	662	2157	0	1508	human	Homo sapiens	primates	RecName: Full=Dynein heavy chain 10, axonemal; AltName: Full=Axonemal beta dynein heavy chain 10; AltName: Full=Ciliary dynein heavy chain 10	OTHER	1	0		OTHER	0.999996	3e-06	1e-06
PIERAPG00000007137	PIERAPT00000017128	RpL5	8	5	6	TRUE	FALSE	FALSE	FALSE	0	18.5332	18.3325	18.3325	-0.310784	1.04667	0.367941	0.267085	0.543324	FALSE	unbiased	DE	1.88857	0.81971	0.291667	60S ribosomal protein L5	O76190.1	88.593	263	30	0	5	267	36	298	4.68e-166	464	domestic silkworm	Bombyx mori	moths	RecName: Full=60S ribosomal protein L5	OTHER	1	0		OTHER	0.999615	2.2e-05	0.000363
PIERAPG00000007160	PIERAPT00000017186	MARS	1	3	2	TRUE	FALSE	FALSE	TRUE	6	13.1563	13.3725	13.3725	-1.05064	0.257677	-0.396481	0.2169	0.482581	FALSE	unbiased	DE	2.03299	0.854235	0.861111	methionine--tRNA ligase, cytoplasmic	Q2T9L8.1	45.796	904	452	15	1	881	1	889	0	784	cattle	Bos taurus	even-toed ungulates	RecName: Full=Methionine--tRNA ligase, cytoplasmic; AltName: Full=Methionyl-tRNA synthetase; Short=MetRS	OTHER	1	0		OTHER	0.997442	0.002125	0.000433
PIERAPG00000007183	PIERAPT00000017270	Psmd2	1	5	4	TRUE	FALSE	FALSE	TRUE	2	13.8729	13.9491	13.9491	-0.879754	0.600244	-0.139755	0.693945	0.859417	FALSE	unbiased	DE	1.01082	0.511679	0.717391	26S proteasome non-ATPase regulatory subunit 2	Q8VDM4.1	57.271	557	189	4	1	554	340	850	0	619	house mouse	Mus musculus	rodents	RecName: Full=26S proteasome non-ATPase regulatory subunit 2; AltName: Full=26S proteasome regulatory subunit RPN1; AltName: Full=26S proteasome regulatory subunit S2; AltName: Full=26S proteasome subunit p97	OTHER	1	0		OTHER	0.999727	0.000263	1e-05
PIERAPG00000007187	PIERAPT00000017276	COPB1	3	5	5	TRUE	FALSE	FALSE	TRUE	1	16.1338	16.3319	16.3319	-1.03875	0.312332	-0.36321	0.270878	0.546104	FALSE	unbiased	DE	1.87396	0.815964	0.25	COPB	Q5ZIA5.1	72.8	250	65	2	10	256	685	934	8.16e-124	377	chicken	Gallus gallus	birds	RecName: Full=Coatomer subunit beta; AltName: Full=Beta-coat protein; Short=Beta-COP	OTHER	1	2e-06		OTHER	0.995666	0.000346	0.003988
PIERAPG00000007200	PIERAPT00000017295	FeCh_2	5	5	6	TRUE	FALSE	FALSE	FALSE	0	17.2703	16.1629	16.1629	1.21237	2.84817	2.03027	7.99098e-05	0.00134152	TRUE	apyrene	DE	0.708211	0.36639	0.785714	Ferrochelatase	Q9V9S8.1	61.65	206	79	0	5	210	178	383	7.24e-92	277	fruit fly	Drosophila melanogaster	flies	RecName: Full=Ferrochelatase, mitochondrial; AltName: Full=Heme synthase; AltName: Full=Protoheme ferro-lyase; Flags: Precursor	OTHER	1	0		OTHER	0.99506	0.001609	0.003331
PIERAPG00000007214	PIERAPT00000017318	TpnC73F	3	5	6	TRUE	FALSE	FALSE	FALSE	0	17.1275	17.0165	17.0165	-0.838503	1.2455	0.203498	0.68412	0.854893	FALSE	unbiased	DE	2.11397	0.871596	0.7	Troponin C	P47949.2	81.333	150	28	0	10	159	6	155	6.98e-86	251	fruit fly	Drosophila melanogaster	flies	RecName: Full=Troponin C, isoform 3	OTHER	1	0		OTHER	0.999857	0.000115	2.8e-05
PIERAPG00000007215	PIERAPT00000017319	dnal1	2	5	5	TRUE	FALSE	FALSE	TRUE	1	15.3371	14.8511	14.8511	0.0332756	1.74866	0.89097	0.0426794	0.180952	FALSE	unbiased	DE	1.05462	0.531046	0.888889	Dynein light chain axonemal	Q641R9.1	58.286	175	73	0	3	177	2	176	8.55e-68	207	African clawed frog	Xenopus laevis	frogs & toads	RecName: Full=Dynein light chain 1, axonemal	OTHER	1	0		OTHER	0.999901	6.2e-05	3.7e-05
PIERAPG00000007217	PIERAPT00000017321	PRKCSH	2	5	6	TRUE	FALSE	FALSE	FALSE	0	16.84	16.8867	16.8867	-1.45664	1.28524	-0.0857015	0.896136	0.960889	FALSE	unbiased	DE	1.45246	0.687746	0.807692	Glucosidase 2 subunit beta	P14314.2	40.8	500	261	7	27	500	16	506	2.76e-113	348	human	Homo sapiens	primates	RecName: Full=Glucosidase 2 subunit beta; AltName: Full=80K-H protein; AltName: Full=Glucosidase II subunit beta; AltName: Full=Protein kinase C substrate 60.1 kDa protein heavy chain; Short=PKCSH; Flags: Precursor	SP	0.000264	0.999735	CS pos: 26-27. Pr: 0.9790	SP	0.089116	0.907793	0.003091	CS pos: 26-27. VLS-DV. Pr: 0.6882
PIERAPG00000007221	PIERAPT00000017329	ALAD	1	5	5	TRUE	FALSE	FALSE	TRUE	1	13.7112	13.9534	13.9534	-1.35587	0.46775	-0.444062	0.31693	0.588534	FALSE	unbiased	DE	0.846763	0.4354	0.875	Porphobilinogen synthase	Q60HH9.2	51.031	194	94	1	6	198	1	194	3.13e-68	214	crab-eating macaque	Macaca fascicularis	primates	RecName: Full=Delta-aminolevulinic acid dehydratase; Short=ALADH; AltName: Full=Porphobilinogen synthase	OTHER	1	0		OTHER	0.999501	0.000415	8.4e-05
PIERAPG00000007222	PIERAPT00000017330	MYPH_2	4	5	6	TRUE	FALSE	FALSE	FALSE	0	19.1038	19.1506	19.1506	-1.03271	0.861114	-0.085799	0.849968	0.93926	FALSE	unbiased	DE	1.85191	0.810219	0.7	Transgelin	Q24799.1	56.849	146	56	3	4	147	48	188	2.35e-49	159	Echinococcus granulosus	Echinococcus granulosus	flatworms	RecName: Full=Myophilin	OTHER	1	0		OTHER	0.99893	0.000485	0.000584
PIERAPG00000007223	PIERAPT00000017331	Slc9c1	1	3	2	TRUE	FALSE	FALSE	TRUE	6	13.8785	13.2018	13.2018	0.350088	2.13086	1.24047	0.00938371	0.0618878	FALSE	unbiased	DE	0.634116	0.202296	0.424242	sodium/hydrogen exchanger 10-like	Q6UJY2.3	24.719	356	258	5	4	357	754	1101	2.28e-34	140	house mouse	Mus musculus	rodents	RecName: Full=Sodium/hydrogen exchanger 10; AltName: Full=Na(+)/H(+) exchanger 10; Short=NHE-10; AltName: Full=Solute carrier family 10 member 10; AltName: Full=Solute carrier family 9 member C1; AltName: Full=Sperm-specific Na(+)/H(+) exchanger; Short=sNHE	OTHER	1	0		OTHER	0.999851	0.00011	3.9e-05
PIERAPG00000007244	PIERAPT00000017381	Ccdc40	10	5	6	TRUE	FALSE	FALSE	FALSE	0	18.3035	17.9626	17.9626	-0.0932519	1.34307	0.624909	0.0836291	0.272533	FALSE	unbiased	DE	1.90635	0.824207	0.375	Putative cohesin subunit	Q8BI79.1	22.272	889	649	9	100	970	325	1189	1.63e-39	162	house mouse	Mus musculus	rodents	RecName: Full=Coiled-coil domain-containing protein 40; AltName: Full=Protein links	OTHER	1	3e-06		OTHER	0.999906	1.5e-05	7.9e-05
PIERAPG00000007247	PIERAPT00000017385	G112229	2	5	4	TRUE	FALSE	FALSE	TRUE	2	16.0502	15.5059	15.5059	-0.00278484	1.99876	0.997988	0.0505671	0.202025	FALSE	unbiased	DE	0.803769	0.414435	0.447368	Peptidase S1 domain-containing protein	NA	NA	NA	NA	NA	NA	NA	NA	NA	NA	NA	NA	NA	NA	NA	OTHER	1	1.6e-05		OTHER	0.999987	1.2e-05	1e-06
PIERAPG00000007266	PIERAPT00000017430	Spase25	3	5	6	TRUE	FALSE	FALSE	FALSE	0	17.7898	17.4715	17.4715	-0.504935	1.67224	0.583651	0.272168	0.547631	FALSE	unbiased	DE	2.12676	0.874206	0.852941	signal peptidase complex subunit 2	Q9VYY2.1	50.549	182	88	2	3	182	10	191	8.94e-62	192	fruit fly	Drosophila melanogaster	flies	RecName: Full=Signal peptidase complex subunit 2; AltName: Full=Microsomal signal peptidase 25 kDa subunit; Short=SPase 25 kDa subunit	OTHER	0.999955	4.5e-05		OTHER	0.999996	3e-06	1e-06
PIERAPG00000007274	PIERAPT00000017445	G104138	1	5	5	TRUE	FALSE	FALSE	TRUE	1	14.9665	14.6143	14.6143	-0.66022	1.9516	0.645692	0.309843	0.586164	FALSE	unbiased	NA	NA	NA	NA	NA	NA	NA	NA	NA	NA	NA	NA	NA	NA	NA	NA	NA	NA	NA	NA	OTHER	0.999958	3.2e-05		OTHER	0.99321	0.006436	0.000355
PIERAPG00000007290	PIERAPT00000017482	Pkc53E	4	4	6	TRUE	FALSE	FALSE	TRUE	1	15.0291	15.9523	15.9523	-2.52801	-0.856935	-1.69247	0.000567585	0.00678651	TRUE	eupyrene	DE	3.41286	0.968076	0.357143	protein kinase C, brain isozyme isoform X1	P05130.2	77.5	600	129	2	1	599	82	676	0	994	fruit fly	Drosophila melanogaster	flies	RecName: Full=Protein kinase C, brain isozyme; Short=PKC; AltName: Full=dPKC53E(BR)	OTHER	1	8e-06		OTHER	0.750551	0.247425	0.002024
PIERAPG00000007294	PIERAPT00000017487	HMCN2_3	5	5	6	TRUE	FALSE	FALSE	FALSE	0	21.5308	21.7004	21.7004	-1.30724	0.685513	-0.310861	0.517453	0.749788	FALSE	unbiased	NA	NA	NA	NA	NA	NA	NA	NA	NA	NA	NA	NA	NA	NA	NA	NA	NA	NA	NA	NA	SP	0.000974	0.998992	CS pos: 18-19. Pr: 0.9718	SP	0.005768	0.994202	3e-05	CS pos: 18-19. TNQ-VK. Pr: 0.6676
PIERAPG00000007298	PIERAPT00000017492	RpL7	2	5	6	TRUE	FALSE	FALSE	FALSE	0	16.0577	16.0049	16.0049	-0.930909	1.12469	0.0968914	0.843989	0.937183	FALSE	unbiased	DE	1.6458	0.751386	0.55	Ribosomal protein L7	Q5ZJ56.1	62.121	198	75	0	19	216	4	201	6.57e-83	249	chicken	Gallus gallus	birds	RecName: Full=60S ribosomal protein L7	OTHER	1	0		OTHER	0.999947	7e-06	4.7e-05
PIERAPG00000007301	PIERAPT00000017496	Mthfd2l	2	5	3	TRUE	FALSE	FALSE	TRUE	3	14.0307	14.5628	14.5628	-1.96678	0.0155873	-0.975595	0.0532836	0.207394	FALSE	unbiased	DE	1.2602	0.616345	0.719101	probable bifunctional methylenetetrahydrofolate dehydrogenase/cyclohydrolase 2 isoform X4	D3YZG8.1	52.692	260	88	3	2	226	42	301	6.31e-84	257	house mouse	Mus musculus	rodents	RecName: Full=Probable bifunctional methylenetetrahydrofolate dehydrogenase/cyclohydrolase 2; AltName: Full=NADP-dependent methylenetetrahydrofolate dehydrogenase 2-like protein; Short=MTHFD2-like; Includes: RecName: Full=NAD-dependent methylenetetrahydrofolate dehydrogenase; Includes: RecName: Full=Methenyltetrahydrofolate cyclohydrolase	OTHER	1	0		OTHER	0.999567	0.000275	0.000158
PIERAPG00000007303	PIERAPT00000017498	Lrrc71_2	1	0	5	FALSE	TRUE	FALSE	TRUE	6	16.3304	16.4586	16.4586	-0.794676	0.324535	-0.235071	0.38607	0.649971	FALSE	eupyrene	NA	NA	NA	NA	NA	Q9D3W5.1	24.866	374	206	7	140	448	177	540	4.24e-17	87.4	house mouse	Mus musculus	rodents	RecName: Full=Leucine-rich repeat-containing protein 71	OTHER	1	3e-06		OTHER	0.999955	3.6e-05	8e-06
PIERAPG00000007305	PIERAPT00000017511	At5g10340	2	3	5	TRUE	FALSE	FALSE	TRUE	3	13.2304	14.6483	14.6483	-3.87985	-1.31901	-2.59943	0.00055642	0.00670123	TRUE	eupyrene	NA	NA	NA	NA	NA	NA	NA	NA	NA	NA	NA	NA	NA	NA	NA	NA	NA	NA	NA	NA	OTHER	1	1e-06		OTHER	0.995714	0.004074	0.000212
PIERAPG00000007314	PIERAPT00000017528	purLLysmd1	4	5	6	TRUE	FALSE	FALSE	FALSE	0	16.1575	18.0317	18.0317	-4.31838	-2.55394	-3.43616	3.97583e-07	1.40592e-05	TRUE	eupyrene	NA	NA	NA	NA	NA	NA	NA	NA	NA	NA	NA	NA	NA	NA	NA	NA	NA	NA	NA	NA	OTHER	0.986855	0.013145		SP	0.468418	0.519611	0.011971	CS pos: 19-20. IST-IQ. Pr: 0.3816
PIERAPG00000007325	PIERAPT00000017548	mdh-2	16	5	6	TRUE	FALSE	FALSE	FALSE	0	21.5203	21.3266	21.3266	-0.411328	1.12181	0.355241	0.340215	0.608475	FALSE	unbiased	DE	0.92109	0.470689	0.857143	malate dehydrogenase, mitochondrial	O02640.1	67.732	313	97	4	30	341	30	339	8.09e-147	420	Caenorhabditis elegans	Caenorhabditis elegans	nematodes	RecName: Full=Probable malate dehydrogenase, mitochondrial; Flags: Precursor	OTHER	1	0		mTP	0.03646	0.001944	0.961596	CS pos: 21-22. KSF-ST. Pr: 0.4564
PIERAPG00000007329	PIERAPT00000017555	tig_6	2	5	6	TRUE	FALSE	FALSE	FALSE	0	16.913	16.4068	16.4068	0.206805	1.64938	0.928093	0.014942	0.0880623	FALSE	unbiased	NA	NA	NA	NA	NA	NA	NA	NA	NA	NA	NA	NA	NA	NA	NA	NA	NA	NA	NA	NA	OTHER	1	0		OTHER	0.999424	1.3e-05	0.000563
PIERAPG00000007334	PIERAPT00000017571	G107414	2	5	5	TRUE	FALSE	FALSE	TRUE	1	16.5387	16.7373	16.7373	-1.13643	0.408119	-0.364156	0.332069	0.599239	FALSE	unbiased	NA	NA	NA	NA	NA	NA	NA	NA	NA	NA	NA	NA	NA	NA	NA	NA	NA	NA	NA	NA	OTHER	0.747009	0.252984		OTHER	0.907517	0.090606	0.001877
PIERAPG00000007344	PIERAPT00000017593	l(2)efl_4	1	4	4	TRUE	FALSE	FALSE	TRUE	3	13.39	13.1734	13.1734	-0.515793	1.31004	0.397122	0.369818	0.635613	FALSE	unbiased	DE	1.41967	0.676139	0.527778	Putative lethal 2 essential for life	P82147.1	62.857	175	57	5	1	169	1	173	7.01e-71	215	fruit fly	Drosophila melanogaster	flies	RecName: Full=Protein lethal(2)essential for life; AltName: Full=Protein Efl21	OTHER	1	0		OTHER	0.999011	4.6e-05	0.000944
PIERAPG00000007351	PIERAPT00000017607	Hsp83	25	5	6	TRUE	FALSE	FALSE	FALSE	0	21.2228	21.2995	21.2995	-0.88449	0.603338	-0.140576	0.693778	0.859417	FALSE	unbiased	NA	NA	NA	NA	NA	Q9BLC5.1	74.616	717	56	7	1	592	1	716	0	949	domestic silkworm	Bombyx mori	moths	RecName: Full=Heat shock protein 83; Short=BmHSP90	OTHER	1	0		OTHER	0.999988	8e-06	4e-06
PIERAPG00000007352	PIERAPT00000017608	cysK_3	3	5	6	TRUE	FALSE	FALSE	FALSE	0	16.6423	16.525	16.525	-0.562234	0.992138	0.214952	0.56554	0.779375	FALSE	unbiased	DE	0.863877	0.443632	0.884615	Beta-cyanoalanine synthase	O45679.1	38.065	310	165	7	17	317	12	303	1.3e-55	186	Caenorhabditis elegans	Caenorhabditis elegans	nematodes	RecName: Full=Bifunctional L-3-cyanoalanine synthase/cysteine synthase; Short=CAS; AltName: Full=O-acetylserine (thiol)-lyase 2; Short=OAS-TL	OTHER	1	0		OTHER	0.999709	0.000245	4.7e-05
PIERAPG00000007371	PIERAPT00000017638	GH17388	1	5	6	TRUE	FALSE	FALSE	FALSE	0	15.9966	15.6012	15.6012	-0.201582	1.6516	0.725009	0.116538	0.333712	FALSE	unbiased	NA	NA	NA	NA	NA	NA	NA	NA	NA	NA	NA	NA	NA	NA	NA	NA	NA	NA	NA	NA	OTHER	1	0		OTHER	0.979868	0.010046	0.010086
PIERAPG00000007375	PIERAPT00000017653	DYHC_4	22	5	6	TRUE	FALSE	FALSE	FALSE	0	20.1004	19.7638	19.7638	-0.3148	1.54927	0.617233	0.179272	0.429839	FALSE	unbiased	DE	0.988569	0.501679	0.869565	Dynein beta-heavy chain	P39057.1	65.436	975	336	1	3	976	3238	4212	0	1334	Heliocidaris crassispina	Heliocidaris crassispina	sea urchins	RecName: Full=Dynein beta chain, ciliary	OTHER	1	0		OTHER	0.991417	0.0082	0.000383
PIERAPG00000007378	PIERAPT00000017657	Ghitm	3	5	5	TRUE	FALSE	FALSE	TRUE	1	17.4635	15.9738	15.9738	1.66186	3.80054	2.7312	5.92796e-05	0.00105938	TRUE	apyrene	DE	2.31475	0.908448	0.77193	growth hormone-inducible transmembrane protein isoform X3	Q91VC9.1	50.98	255	110	4	9	258	30	274	8.72e-71	224	house mouse	Mus musculus	rodents	RecName: Full=Growth hormone-inducible transmembrane protein; AltName: Full=Mitochondrial morphology and cristae structure 1; Short=MICS1; Flags: Precursor	OTHER	1	0		mTP	0.088072	9e-05	0.911838	CS pos: 36-37. RNY-AR. Pr: 0.1884
PIERAPG00000007379	PIERAPT00000017660	Gapdh2	16	5	6	TRUE	FALSE	FALSE	FALSE	0	22.1123	22.0893	22.0893	-0.689051	0.773415	0.0421821	0.904111	0.965082	FALSE	unbiased	DE	1.02013	0.515833	0.875	Glyceraldehyde-3-phosphate dehydrogenase	P07487.2	83.434	332	55	0	1	332	1	332	0	576	fruit fly	Drosophila melanogaster	flies	RecName: Full=Glyceraldehyde-3-phosphate dehydrogenase 2; AltName: Full=Glyceraldehyde-3-phosphate dehydrogenase II; Short=GAPDH II	OTHER	1	0		OTHER	0.957504	0.002808	0.039687
PIERAPG00000007382	PIERAPT00000017667	cmpk1	4	5	6	TRUE	FALSE	FALSE	FALSE	0	16.9676	16.8868	16.8868	-0.540775	0.837025	0.148125	0.654386	0.836607	FALSE	unbiased	DE	1.05762	0.532358	0.823529	Cytidylate kinase	Q7ZX23.2	59.067	193	73	2	1	188	1	192	1.05e-77	233	African clawed frog	Xenopus laevis	frogs & toads	RecName: Full=UMP-CMP kinase; AltName: Full=Deoxycytidylate kinase; Short=CK; Short=dCMP kinase; AltName: Full=Nucleoside-diphosphate kinase; AltName: Full=Uridine monophosphate/cytidine monophosphate kinase; Short=UMP/CMP kinase; Short=UMP/CMPK	OTHER	1	0		OTHER	0.970481	0.027745	0.001774
PIERAPG00000007384	PIERAPT00000017672	acat1-a	3	3	5	TRUE	FALSE	FALSE	TRUE	3	14.5476	15.8939	15.8939	-3.14804	-1.78841	-2.46823	9.78758e-07	3.06924e-05	TRUE	eupyrene	DE	1.97557	0.841055	0.875	Acetoacetyl-CoA thiolase	Q6NU46.1	57.761	393	165	1	2	393	28	420	1.68e-161	462	African clawed frog	Xenopus laevis	frogs & toads	RecName: Full=Acetyl-CoA acetyltransferase A, mitochondrial; AltName: Full=Acetoacetyl-CoA thiolase A; Flags: Precursor	OTHER	0.999911	0.000111		OTHER	0.719006	0.019281	0.261712
PIERAPG00000007394	PIERAPT00000017691	hyou1	15	5	6	TRUE	FALSE	FALSE	FALSE	0	20.3168	20.073	20.073	-0.360135	1.25408	0.446974	0.257311	0.529926	FALSE	unbiased	DE	1.01649	0.514208	0.833333	Hypoxia up-regulated protein 1	Q566I3.2	52.618	401	182	5	12	407	6	403	1.27e-137	410	African clawed frog	Xenopus laevis	frogs & toads	RecName: Full=Hypoxia up-regulated protein 1; Flags: Precursor	SP	0.000506	0.999457	CS pos: 28-29. Pr: 0.9690	SP	0.006231	0.993571	0.000198	CS pos: 28-29. TDA-AA. Pr: 0.9025
PIERAPG00000007409	PIERAPT00000017734	Psmd12	2	5	6	TRUE	FALSE	FALSE	FALSE	0	15.3061	14.9993	14.9993	-0.169088	1.29386	0.562388	0.122539	0.340569	FALSE	unbiased	DE	1.77487	0.789318	0.75	26S proteasome non-ATPase regulatory subunit	Q9D8W5.4	59.417	446	165	4	12	442	9	453	0	537	house mouse	Mus musculus	rodents	RecName: Full=26S proteasome non-ATPase regulatory subunit 12; AltName: Full=26S proteasome regulatory subunit RPN5; AltName: Full=26S proteasome regulatory subunit p55	OTHER	1	3e-06		OTHER	0.999973	2e-05	7e-06
PIERAPG00000007410	PIERAPT00000017735	RpS19a	2	5	6	TRUE	FALSE	FALSE	FALSE	0	16.6722	16.2871	16.2871	-0.21291	1.62467	0.705881	0.122796	0.340712	FALSE	unbiased	DE	0.95746	0.487516	0.47619	Ribosomal protein S19	P39018.3	65.541	148	51	0	1	148	1	148	8.27e-68	205	fruit fly	Drosophila melanogaster	flies	RecName: Full=40S ribosomal protein S19a	OTHER	1	0		OTHER	0.998995	4.8e-05	0.000956
PIERAPG00000007414	PIERAPT00000017742	VEGFC	1	5	6	TRUE	FALSE	FALSE	FALSE	0	14.9821	15.1939	15.1939	-1.82322	1.04673	-0.388246	0.57394	0.785606	FALSE	unbiased	NA	NA	NA	NA	NA	NA	NA	NA	NA	NA	NA	NA	NA	NA	NA	NA	NA	NA	NA	NA	SP	0.003715	0.99629	CS pos: 26-27. Pr: 0.9609	SP	0.001554	0.998381	6.5e-05	CS pos: 26-27. VLA-AV. Pr: 0.9598
PIERAPG00000007422	PIERAPT00000017759	secA_2	2	5	6	TRUE	FALSE	FALSE	FALSE	0	19.426	19.3757	19.3757	-0.971868	1.15624	0.092185	0.856467	0.942687	FALSE	unbiased	NA	NA	NA	NA	NA	NA	NA	NA	NA	NA	NA	NA	NA	NA	NA	NA	NA	NA	NA	NA	SP	0.00023	0.999763	CS pos: 17-18. Pr: 0.9797	SP	0.006374	0.993371	0.000256	CS pos: 17-18. SWG-KD. Pr: 0.9391
PIERAPG00000007429	PIERAPT00000017783	RpS15Aa_2	2	5	6	TRUE	FALSE	FALSE	FALSE	0	16.1728	15.7064	15.7064	-0.0425677	1.75298	0.855208	0.0605066	0.222976	FALSE	unbiased	DE	2.64124	0.949532	0.318182	Ribosomal protein S15A	P48149.2	93.077	130	8	1	1	129	1	130	1.44e-86	250	fruit fly	Drosophila melanogaster;Drosophila yakuba	flies	RecName: Full=40S ribosomal protein S15Aa	OTHER	1	0		OTHER	0.99501	0.001054	0.003936
PIERAPG00000007442	PIERAPT00000017799	PSMD10	2	5	6	TRUE	FALSE	FALSE	FALSE	0	16.5609	16.7926	16.7926	-1.81081	0.961128	-0.424842	0.524715	0.752094	FALSE	unbiased	DE	1.8728	0.815662	0.75	26S proteasome non-ATPase regulatory subunit	O75832.1	39.906	213	123	2	10	218	14	225	2.04e-46	155	human	Homo sapiens	primates	RecName: Full=26S proteasome non-ATPase regulatory subunit 10; AltName: Full=26S proteasome regulatory subunit p28; AltName: Full=Gankyrin; AltName: Full=p28(GANK)	OTHER	1	0		OTHER	0.999961	3.4e-05	5e-06
PIERAPG00000007445	PIERAPT00000017804	CG12262	13	5	6	TRUE	FALSE	FALSE	FALSE	0	20.1192	19.9751	19.9751	-0.814601	1.34276	0.264081	0.610586	0.804115	FALSE	unbiased	DE	1.90339	0.823462	0.808824	Probable medium-chain specific acyl-CoA dehydrogenase, mitochondrial	Q9VSA3.1	74.515	412	104	1	9	420	6	416	0	652	fruit fly	Drosophila melanogaster	flies	RecName: Full=Probable medium-chain specific acyl-CoA dehydrogenase, mitochondrial; Short=MCAD; Flags: Precursor	OTHER	1	0		mTP	0.027745	0.000106	0.972149	CS pos: 18-19. RTF-ST. Pr: 0.4581
PIERAPG00000007477	PIERAPT00000017876	ascc3	1	5	6	TRUE	FALSE	FALSE	FALSE	0	19.3505	19.2401	19.2401	-1.18082	1.58551	0.202348	0.760272	0.893616	FALSE	unbiased	DE	1.65293	0.753577	0.409091	Putative rna helicase brr2 dead-box superfamily protein (Fragment)	F1NTD6.2	54.225	2130	911	19	74	2156	77	2189	0	2315	chicken	Gallus gallus	birds	RecName: Full=Activating signal cointegrator 1 complex subunit 3	OTHER	1	0		OTHER	0.91271	0.000745	0.086544
PIERAPG00000007489	PIERAPT00000017924	War-087	8	4	6	TRUE	FALSE	FALSE	TRUE	1	19.8421	19.4225	19.4225	-0.206227	1.74456	0.769166	0.113921	0.331008	FALSE	unbiased	NA	NA	NA	NA	NA	NA	NA	NA	NA	NA	NA	NA	NA	NA	NA	NA	NA	NA	NA	NA	SP	0.000666	0.999301	CS pos: 15-16. Pr: 0.9706	SP	0.155408	0.844416	0.000175	CS pos: 15-16. ILA-YQ. Pr: 0.9558
PIERAPG00000007493	PIERAPT00000017930	GART	2	5	5	TRUE	FALSE	FALSE	TRUE	1	14.707	14.8457	14.8457	-1.07344	0.565206	-0.254117	0.519891	0.751355	FALSE	unbiased	DE	0.941543	0.480187	0.918919	Glycinamide ribonucleotide synthetase	Q26255.1	57.858	579	230	5	3	569	4	580	0	672	Chironomus tentans	Chironomus tentans	flies	RecName: Full=Trifunctional purine biosynthetic protein adenosine-3; Includes: RecName: Full=Phosphoribosylamine--glycine ligase; AltName: Full=Glycinamide ribonucleotide synthetase; Short=GARS; AltName: Full=Phosphoribosylglycinamide synthetase; Includes: RecName: Full=Phosphoribosylformylglycinamidine cyclo-ligase; AltName: Full=AIR synthase; Short=AIRS; AltName: Full=Phosphoribosyl-aminoimidaz…	OTHER	1	0		OTHER	0.926901	0.001605	0.071494
PIERAPG00000007498	PIERAPT00000017941	fhaB_7	8	5	6	TRUE	FALSE	FALSE	FALSE	0	19.3497	19.834	19.834	-1.63398	-0.141731	-0.887853	0.0226577	0.116585	FALSE	unbiased	DE	0.648826	0.236055	0.486486	vegetative cell wall protein gp1-like	NA	NA	NA	NA	NA	NA	NA	NA	NA	NA	NA	NA	NA	NA	NA	SP	0.408447	0.591532	CS pos: 24-25. Pr: 0.3370	SP	0.011104	0.988797	9.9e-05	CS pos: 24-25. VQM-AY. Pr: 0.3317
PIERAPG00000007504	PIERAPT00000017952	RpS12	3	5	6	TRUE	FALSE	FALSE	FALSE	0	18.9177	18.8559	18.8559	-0.780352	1.00695	0.113301	0.791369	0.908954	FALSE	unbiased	DE	1.05079	0.529373	0.24	40S ribosomal protein S12	P80455.2	71.951	82	23	0	3	84	5	86	1.17e-35	120	fruit fly	Drosophila melanogaster	flies	RecName: Full=40S ribosomal protein S12	OTHER	1	0		OTHER	0.998975	0.000959	6.7e-05
PIERAPG00000007509	PIERAPT00000017968	AAEL003512AQP	1	4	5	TRUE	FALSE	FALSE	TRUE	2	14.5204	14.6694	14.6694	-1.74679	1.20053	-0.273133	0.699336	0.86019	FALSE	unbiased	DE	1.62295	0.744291	0.84375	Aquaporin-1 transcript variant A	Q9NHW7.2	54.918	244	110	0	133	376	6	249	1.2e-93	283	yellow fever mosquito	Aedes aegypti	mosquitos	RecName: Full=Aquaporin AQPAe.a	OTHER	1	0		OTHER	0.999768	5.6e-05	0.000176
PIERAPG00000007509	PIERAPT00000017971	AAEL003512AQP	1	5	6	TRUE	FALSE	FALSE	FALSE	0	16.4398	15.4892	15.4892	0.506061	2.97951	1.74279	0.00874547	0.058457	FALSE	unbiased	DE	1.62295	0.744291	0.84375	Aquaporin-1 transcript variant A	Q9NHW7.2	54.918	244	110	0	133	376	6	249	1.2e-93	283	yellow fever mosquito	Aedes aegypti	mosquitos	RecName: Full=Aquaporin AQPAe.a	OTHER	1	0		OTHER	0.999768	5.6e-05	0.000176
PIERAPG00000007512	PIERAPT00000017992	SRM	3	5	6	TRUE	FALSE	FALSE	FALSE	0	16.5367	16.393	16.393	-0.68152	1.20849	0.263483	0.562429	0.777777	FALSE	unbiased	DE	0.88743	0.454857	0.842105	spermidine synthase	P19623.1	55.634	284	126	0	3	286	15	298	3.01e-123	357	human	Homo sapiens	primates	RecName: Full=Spermidine synthase; Short=SPDSY; AltName: Full=Putrescine aminopropyltransferase	OTHER	1	0		OTHER	0.999934	4.3e-05	2.3e-05
PIERAPG00000007519	PIERAPT00000018000	Ost48	13	5	6	TRUE	FALSE	FALSE	FALSE	0	19.7933	19.2983	19.2983	-0.070937	1.88571	0.907384	0.0668459	0.237713	FALSE	unbiased	DE	1.81467	0.800277	0.909091	Dolichyl-diphosphooligosaccharide--protein glycosyltransferase 48 kDa subunit	Q24319.2	61.021	431	162	3	3	428	7	436	0	549	fruit fly	Drosophila melanogaster	flies	RecName: Full=Dolichyl-diphosphooligosaccharide--protein glycosyltransferase 48 kDa subunit; Short=DDOST 48 kDa subunit; Short=Oligosaccharyl transferase 48 kDa subunit; AltName: Full=DmOST50; Short=DrOST; AltName: Full=OST5OP; Flags: Precursor	SP	0.001458	0.99849	CS pos: 18-19. Pr: 0.7663	SP	0.000242	0.999752	6e-06	CS pos: 18-19. AHS-HQ. Pr: 0.7775
PIERAPG00000007551	PIERAPT00000018071	RpS28_2	2	5	6	TRUE	FALSE	FALSE	FALSE	0	18.5761	18.4879	18.4879	-0.771629	1.09498	0.161676	0.718036	0.869855	FALSE	unbiased	DE	2.14506	0.877879	0.24	40S ribosomal protein S28	Q6PS50.1	100	65	0	0	1	65	1	65	1.2e-40	129	domestic silkworm	Bombyx mori;Spodoptera frugiperda;Papilio dardanus	butterflies;moths	RecName: Full=40S ribosomal protein S28	OTHER	1	0		OTHER	0.955468	0.002415	0.042117
PIERAPG00000007555	PIERAPT00000018087	AnxB9	16	5	6	TRUE	FALSE	FALSE	FALSE	0	21.6427	21.7521	21.7521	-0.987629	0.586475	-0.200577	0.596174	0.800555	FALSE	unbiased	DE	1.25329	0.613629	0.571429	Annexin	P22464.2	77.259	321	73	0	1	321	1	321	0	504	fruit fly	Drosophila melanogaster	flies	RecName: Full=Annexin B9; AltName: Full=Annexin IX; AltName: Full=Annexin-9	OTHER	1	0		OTHER	0.999975	2.1e-05	4e-06
PIERAPG00000007566	PIERAPT00000018113	CTRBKlkb1TMPRSS2Habp2CTRL	37	5	6	TRUE	FALSE	FALSE	FALSE	0	26.8642	27.0804	27.0804	-1.20729	0.414563	-0.396362	0.315233	0.586965	FALSE	unbiased	DE	4.53486	0.968076	0.708333	Seminal fluid protein 62	Q8K0D2.2	27.273	242	139	10	48	285	295	503	1.74e-09	63.5	house mouse	Mus musculus	rodents	RecName: Full=Hyaluronan-binding protein 2; AltName: Full=Plasma hyaluronan-binding protein; Contains: RecName: Full=Hyaluronan-binding protein 2 50 kDa heavy chain; Contains: RecName: Full=Hyaluronan-binding protein 2 50 kDa heavy chain alternate form; Contains: RecName: Full=Hyaluronan-binding protein 2 27 kDa light chain; Contains: RecName: Full=Hyaluronan-binding protein 2 27 kDa light chain …	SP	0.000267	0.999715	CS pos: 19-20. Pr: 0.9774	SP	0.002615	0.997247	0.000138	CS pos: 19-20. AVS-NP. Pr: 0.6661
PIERAPG00000007566	PIERAPT00000018115	CTRBKlkb1TMPRSS2Habp2CTRL	31	5	6	TRUE	FALSE	FALSE	FALSE	0	26.3287	26.3912	26.3912	-0.993967	0.764721	-0.114623	0.785656	0.906149	FALSE	unbiased	DE	4.53486	0.968076	0.708333	Seminal fluid protein 62	Q8K0D2.2	27.273	242	139	10	48	285	295	503	1.74e-09	63.5	house mouse	Mus musculus	rodents	RecName: Full=Hyaluronan-binding protein 2; AltName: Full=Plasma hyaluronan-binding protein; Contains: RecName: Full=Hyaluronan-binding protein 2 50 kDa heavy chain; Contains: RecName: Full=Hyaluronan-binding protein 2 50 kDa heavy chain alternate form; Contains: RecName: Full=Hyaluronan-binding protein 2 27 kDa light chain; Contains: RecName: Full=Hyaluronan-binding protein 2 27 kDa light chain …	SP	0.000267	0.999715	CS pos: 19-20. Pr: 0.9774	SP	0.002615	0.997247	0.000138	CS pos: 19-20. AVS-NP. Pr: 0.6661
PIERAPG00000007568	PIERAPT00000018123	AARSD1	1	4	6	TRUE	FALSE	FALSE	TRUE	1	13.6763	13.6034	13.6034	-0.557258	0.824733	0.133737	0.686789	0.855655	FALSE	unbiased	DE	3.19886	0.968076	0.75	alanyl-tRNA editing protein Aarsd1-B	Q9BTE6.2	43.415	410	225	3	1	407	1	406	2.45e-114	343	human	Homo sapiens	primates	RecName: Full=Alanyl-tRNA editing protein Aarsd1; AltName: Full=Alanyl-tRNA synthetase domain-containing protein 1	OTHER	1	0		OTHER	0.999901	7.8e-05	2.1e-05
PIERAPG00000007580	PIERAPT00000018154	betaCop	2	5	5	TRUE	FALSE	FALSE	TRUE	1	13.9671	14.4129	14.4129	-1.75781	0.123302	-0.817252	0.0840325	0.272777	FALSE	unbiased	DE	0.591044	0.103447	0.53125	Coatomer subunit beta (Fragment)	Q29G21.2	82.305	243	42	1	7	249	5	246	1.63e-142	426	Drosophila pseudoobscura pseudoobscura	Drosophila pseudoobscura pseudoobscura	flies	RecName: Full=Coatomer subunit beta; AltName: Full=Beta-coat protein; Short=Beta-COP	OTHER	0.999876	0.000124		OTHER	0.999915	7.3e-05	1.2e-05
PIERAPG00000007581	PIERAPT00000018155	Atp6v0a1	10	2	6	TRUE	FALSE	FALSE	TRUE	3	13.9347	16.1748	16.1748	-4.89784	-3.31576	-4.1068	8.05005e-09	7.43288e-07	TRUE	eupyrene	DE	1.16307	0.577197	0.9	V-type proton ATPase subunit a	Q9Z1G4.3	42.317	846	446	10	1	818	1	832	0	704	house mouse	Mus musculus	rodents	RecName: Full=V-type proton ATPase 116 kDa subunit a isoform 1; Short=V-ATPase 116 kDa isoform a1; AltName: Full=Clathrin-coated vesicle/synaptic vesicle proton pump 116 kDa subunit; AltName: Full=Vacuolar adenosine triphosphatase subunit Ac116; AltName: Full=Vacuolar proton pump subunit 1; AltName: Full=Vacuolar proton translocating ATPase 116 kDa subunit a isoform 1	OTHER	1	0		OTHER	0.999103	0.000555	0.000342
PIERAPG00000007603	PIERAPT00000018207	RpL37A	2	5	6	TRUE	FALSE	FALSE	FALSE	0	18.0971	17.8055	17.8055	-0.387461	1.45666	0.534601	0.236557	0.504049	FALSE	unbiased	DE	1.49149	0.701251	0.318182	Ribosomal protein L37A	Q9VMU4.3	88.889	90	10	0	1	90	1	90	3.14e-53	163	fruit fly	Drosophila melanogaster	flies	RecName: Full=60S ribosomal protein L37a	OTHER	1	0		OTHER	0.999827	4.6e-05	0.000127
PIERAPG00000007634	PIERAPT00000018264	Lrp2	14	5	6	TRUE	FALSE	FALSE	FALSE	0	17.7809	17.3064	17.3064	0.160259	1.57924	0.86975	0.0194293	0.107501	FALSE	unbiased	DE	1.33965	0.646834	0.815789	Low-density lipoprotein receptor (Ldl)	P98158.1	41.203	4672	2474	105	54	4609	67	4581	0	3526	Norway rat	Rattus norvegicus	rodents	RecName: Full=Low-density lipoprotein receptor-related protein 2; Short=LRP-2; AltName: Full=Glycoprotein 330; Short=gp330; AltName: Full=Megalin; Flags: Precursor	SP	0.00024	0.999752	CS pos: 20-21. Pr: 0.9612	SP	9e-06	0.99999	1e-06	CS pos: 20-21. VEA-DT. Pr: 0.4969
PIERAPG00000007642	PIERAPT00000018278	GRHPR	4	5	6	TRUE	FALSE	FALSE	FALSE	0	16.6599	16.962	16.962	-1.38078	0.273113	-0.553831	0.17468	0.421974	FALSE	unbiased	DE	1.59534	0.735566	0.595238	Putative glyoxylate/hydroxypyruvate reduct	Q9UBQ7.1	54.206	321	145	2	32	350	7	327	8.51e-122	356	human	Homo sapiens	primates	RecName: Full=Glyoxylate reductase/hydroxypyruvate reductase	OTHER	1	0		mTP	0.221894	0.00084	0.777266	CS pos: 26-27. RKM-SN. Pr: 0.5427
PIERAPG00000007655	PIERAPT00000018320	SSR3	1	5	5	TRUE	FALSE	FALSE	TRUE	1	15.9245	15.6957	15.6957	-0.704621	1.54356	0.419468	0.440145	0.686875	FALSE	unbiased	DE	1.72676	0.775604	0.930233	translocon-associated protein subunit gamma	Q9UNL2.1	65.405	185	62	1	1	183	1	185	3.39e-86	254	human	Homo sapiens	primates	RecName: Full=Translocon-associated protein subunit gamma; Short=TRAP-gamma; AltName: Full=Signal sequence receptor subunit gamma; Short=SSR-gamma	OTHER	1	3e-06		OTHER	0.999986	1e-06	1.3e-05
PIERAPG00000007672	PIERAPT00000018341	tubb4	33	5	6	TRUE	FALSE	FALSE	FALSE	0	26.7544	26.2702	26.2702	0.0265131	1.74861	0.887563	0.0441034	0.184199	FALSE	unbiased	DE	1.02484	0.517924	0.833333	Tubulin beta chain	P11833.1	96.599	441	15	0	1	441	1	441	0	904	common urchin	Paracentrotus lividus	sea urchins	RecName: Full=Tubulin beta chain; AltName: Full=Beta-tubulin	OTHER	1	0		OTHER	0.998564	0.000893	0.000543
PIERAPG00000007691	PIERAPT00000018382	Cyp9f2CYP9E2	1	5	4	TRUE	FALSE	FALSE	TRUE	2	15.3186	14.6526	14.6526	0.398941	2.0429	1.22092	0.00624701	0.0439938	TRUE	apyrene	DE	0.731745	0.378408	0.551724	Cytochrome P450 monooxygenase	Q9VG82.1	38.976	508	281	7	25	519	24	515	1.22e-128	387	fruit fly	Drosophila melanogaster	flies	RecName: Full=Probable cytochrome P450 9f2; AltName: Full=CYPIXF2	OTHER	1	1e-06		OTHER	0.727564	0.270125	0.002311
[truncated: 802 more rows]
[truncated: 9 more columns]
