# Supplementary material for: Proteomic analysis of dimorphic sperm in the cabbage white butterfly, Pieris rapae
Source: Front Insect Sci. 2026 Mar 25;6:1772436. doi: 10.3389/finsc.2026.1772436 (PMC13060016; doi:10.3389/finsc.2026.1772436)
Supplement: Supplementary Table 3 — Gene Ontology term enrichment results (excel file). Gene Ontology (GO) term enrichment results are given for each GO category (Biological Process, Cellular Component, and Molecular Function) for proteins found to be apyrene-biased, eupyrene-biased, or unbiased from the differential abundance analysis. [file DataSheet2.xlsx]

## Sheet: prapaeGOenrichment_TIDY
Sperm Bias	GO category	GOCCID	Pvalue	OddsRatio	ExpCount	Count	Size	Term
apyrene	Biological Process	GO:0090151	0.000293272	Inf	0.202434	3	3	establishment of protein localization to mitochondrial membrane
apyrene	Biological Process	GO:0006099	0.0010056	9.3192	0.877212	5	13	tricarboxylic acid cycle
apyrene	Biological Process	GO:0015698	0.00433595	8.38095	0.742257	4	11	inorganic anion transport
apyrene	Biological Process	GO:0007008	0.00448358	Inf	0.134956	2	2	outer mitochondrial membrane organization
apyrene	Biological Process	GO:1902017	0.00448358	Inf	0.134956	2	2	regulation of cilium assembly
apyrene	Biological Process	GO:0007630	0.00448358	Inf	0.134956	2	2	jump response
apyrene	Biological Process	GO:0045931	0.00448358	Inf	0.134956	2	2	positive regulation of mitotic cell cycle
apyrene	Biological Process	GO:0070585	0.00505819	14.4828	0.404867	3	6	protein localization to mitochondrion
apyrene	Biological Process	GO:0007007	0.00505819	14.4828	0.404867	3	6	inner mitochondrial membrane organization
apyrene	Biological Process	GO:0006783	0.0128642	28.5424	0.202434	2	3	heme biosynthetic process
apyrene	Biological Process	GO:0006778	0.0128642	28.5424	0.202434	2	3	porphyrin-containing compound metabolic process
apyrene	Biological Process	GO:0033014	0.0128642	28.5424	0.202434	2	3	tetrapyrrole biosynthetic process
apyrene	Biological Process	GO:0006839	0.0155097	4.09226	1.55199	5	23	mitochondrial transport
apyrene	Biological Process	GO:0007006	0.0219212	15.2364	0.254181	2	4	mitochondrial membrane organization
apyrene	Biological Process	GO:0045333	0.0222881	3.17532	2.29425	6	34	cellular respiration
apyrene	Biological Process	GO:0009988	0.0246119	14.2542	0.269912	2	4	cell-cell recognition
apyrene	Biological Process	GO:0000272	0.0246119	14.2542	0.269912	2	4	polysaccharide catabolic process
apyrene	Biological Process	GO:0090559	0.0246119	14.2542	0.269912	2	4	regulation of membrane permeability
apyrene	Biological Process	GO:0098656	0.0246119	14.2542	0.269912	2	4	monoatomic anion transmembrane transport
apyrene	Biological Process	GO:0006301	0.0246119	14.2542	0.269912	2	4	postreplication repair
apyrene	Biological Process	GO:0070372	0.0246119	14.2542	0.269912	2	4	regulation of ERK1 and ERK2 cascade
apyrene	Biological Process	GO:0097190	0.0249584	6.17734	0.674779	3	10	apoptotic signaling pathway
apyrene	Biological Process	GO:0008015	0.0249584	6.17734	0.674779	3	10	blood circulation
apyrene	Biological Process	GO:0061564	0.0280941	4.15539	1.2146	4	18	axon development
apyrene	Biological Process	GO:1902533	0.0326918	5.39871	0.742257	3	11	positive regulation of intracellular signal transduction
apyrene	Biological Process	GO:0048589	0.0348651	3.18323	1.88938	5	28	developmental growth
apyrene	Biological Process	GO:0006626	0.0392488	9.49153	0.337389	2	5	protein targeting to mitochondrion
apyrene	Biological Process	GO:0051293	0.0392488	9.49153	0.337389	2	5	establishment of spindle localization
apyrene	Biological Process	GO:0051640	0.0399871	3.04688	1.95686	5	29	organelle localization
apyrene	Biological Process	GO:0006979	0.0415298	4.7931	0.809735	3	12	response to oxidative stress
apyrene	Biological Process	GO:0055085	0.0459441	1.92825	7.22013	12	107	transmembrane transport
apyrene	Biological Process	GO:0033043	0.0462432	2.59572	2.69912	6	40	regulation of organelle organization
eupyrene	Biological Process	GO:1902600	0.000708267	5.18647	2.11394	8	39	proton transmembrane transport
eupyrene	Biological Process	GO:0098660	0.00206641	3.86809	3.0354	9	56	inorganic ion transmembrane transport
eupyrene	Biological Process	GO:0003333	0.00834349	36.3404	0.162611	2	3	amino acid transmembrane transport
eupyrene	Biological Process	GO:0051453	0.00998819	9.22826	0.487832	3	9	regulation of intracellular pH
eupyrene	Biological Process	GO:1904951	0.00998819	9.22826	0.487832	3	9	positive regulation of establishment of protein localization
eupyrene	Biological Process	GO:0006812	0.0121568	3.01313	3.25221	8	60	monoatomic cation transport
eupyrene	Biological Process	GO:0034220	0.0134133	2.9526	3.30642	8	61	monoatomic ion transmembrane transport
eupyrene	Biological Process	GO:0006885	0.0137286	7.90062	0.542035	3	10	regulation of pH
eupyrene	Biological Process	GO:0007035	0.0161094	18.1489	0.216814	2	4	vacuolar acidification
eupyrene	Biological Process	GO:0018209	0.0161094	18.1489	0.216814	2	4	peptidyl-serine modification
eupyrene	Biological Process	GO:0046034	0.0359485	3.125	1.89712	5	35	ATP metabolic process
eupyrene	Biological Process	GO:0055082	0.0362734	3.71111	1.30088	4	24	intracellular chemical homeostasis
eupyrene	Biological Process	GO:0009066	0.0375493	9.05319	0.325221	2	6	aspartate family amino acid metabolic process
shared	Biological Process	GO:0006412	0.000126438	4.36895	125.758	138	143	translation
shared	Biological Process	GO:0009058	0.00127948	1.96126	342.096	357	389	biosynthetic process
shared	Biological Process	GO:0022607	0.0125639	1.99361	160.055	169	182	cellular component assembly
shared	Biological Process	GO:0071840	0.0208527	1.63307	268.225	278	305	cellular component organization or biogenesis
shared	Biological Process	GO:0006575	0.0258293	Inf	24.6239	28	28	modified amino acid metabolic process
shared	Biological Process	GO:0032940	0.0280044	5.87268	36.9358	41	42	secretion by cell
shared	Biological Process	GO:0048477	0.0280044	5.87268	36.9358	41	42	oogenesis
shared	Biological Process	GO:0051603	0.0305332	3.74428	47.4889	52	54	proteolysis involved in protein catabolic process
shared	Biological Process	GO:0043632	0.0305332	3.74428	47.4889	52	54	modification-dependent macromolecule catabolic process
shared	Biological Process	GO:0043933	0.0326107	2.04879	104.652	111	119	protein-containing complex organization
shared	Biological Process	GO:0009792	0.038443	Inf	21.9856	25	25	embryo development ending in birth or egg hatching
shared	Biological Process	GO:0022618	0.0392623	5.4214	34.2976	38	39	protein-RNA complex assembly
shared	Biological Process	GO:0016192	0.0403072	2.32727	74.7511	80	85	vesicle-mediated transport
shared	Biological Process	GO:0071695	0.0438778	Inf	21.1062	24	24	anatomical structure maturation
shared	Biological Process	GO:0005996	0.0438778	Inf	21.1062	24	24	monosaccharide metabolic process
shared	Biological Process	GO:0048518	0.0458714	1.78989	126.637	133	144	positive regulation of biological process
shared	Biological Process	GO:0030154	0.0466169	1.82951	117.843	124	134	cell differentiation
shared	Biological Process	GO:0060255	0.0478974	1.74274	134.552	141	153	regulation of macromolecule metabolic process
apyrene	Molecular Function	GO:0008308	0.00502054	Inf	0.142705	2	2	voltage-gated monoatomic anion channel activity
apyrene	Molecular Function	GO:0004579	0.00502054	Inf	0.142705	2	2	dolichyl-diphosphooligosaccharide-protein glycotransferase activity
apyrene	Molecular Function	GO:0015288	0.00502054	Inf	0.142705	2	2	porin activity
apyrene	Molecular Function	GO:0046625	0.00502054	Inf	0.142705	2	2	sphingolipid binding
apyrene	Molecular Function	GO:0004222	0.00534194	7.8458	0.784878	4	11	metalloendopeptidase activity
apyrene	Molecular Function	GO:0005044	0.0143651	26.8	0.214058	2	3	scavenger receptor activity
apyrene	Molecular Function	GO:0004449	0.0143651	26.8	0.214058	2	3	isocitrate dehydrogenase (NAD+) activity
apyrene	Molecular Function	GO:0004185	0.0143651	26.8	0.214058	2	3	serine-type carboxypeptidase activity
apyrene	Molecular Function	GO:0016616	0.0143651	26.8	0.214058	2	3	oxidoreductase activity, acting on the CH-OH group of donors, NAD or NADP as acceptor
apyrene	Molecular Function	GO:0022832	0.0143651	26.8	0.214058	2	3	voltage-gated channel activity
apyrene	Molecular Function	GO:0090599	0.0274085	13.3846	0.28541	2	4	alpha-glucosidase activity
apyrene	Molecular Function	GO:0016758	0.0277795	4.19536	1.21299	4	17	hexosyltransferase activity
apyrene	Molecular Function	GO:0046914	0.0431257	2.27741	4.06709	8	57	transition metal ion binding
apyrene	Molecular Function	GO:0051117	0.0435906	8.91282	0.356763	2	5	ATPase binding
apyrene	Molecular Function	GO:0004930	0.0435906	8.91282	0.356763	2	5	G protein-coupled receptor activity
apyrene	Molecular Function	GO:0008509	0.0435906	8.91282	0.356763	2	5	monoatomic anion transmembrane transporter activity
apyrene	Molecular Function	GO:0033218	0.0479763	4.49479	0.85623	3	12	amide binding
apyrene	Molecular Function	GO:0008238	0.0493939	2.84946	2.06922	5	29	exopeptidase activity
eupyrene	Molecular Function	GO:0022853	7.34368e-05	9.48527	1.17146	7	22	active monoatomic ion transmembrane transporter activity
eupyrene	Molecular Function	GO:0022804	0.00012846	6.07553	2.12993	9	40	active transmembrane transporter activity
eupyrene	Molecular Function	GO:0046961	0.000426633	19.2391	0.425985	4	8	proton-transporting ATPase activity, rotational mechanism
eupyrene	Molecular Function	GO:0042626	0.00108618	6.59848	1.27796	6	24	ATPase-coupled transmembrane transporter activity
eupyrene	Molecular Function	GO:0005215	0.00141781	3.1981	5.37806	13	101	transporter activity
eupyrene	Molecular Function	GO:0022890	0.00350437	3.84127	2.66241	8	50	inorganic cation transmembrane transporter activity
eupyrene	Molecular Function	GO:0008324	0.00398738	3.74751	2.71565	8	51	monoatomic cation transmembrane transporter activity
eupyrene	Molecular Function	GO:0044769	0.0134545	20.0682	0.197637	2	4	ATPase activity, coupled to transmembrane movement of ions, rotational mechanism
eupyrene	Molecular Function	GO:0004181	0.0250722	12.3056	0.266241	2	5	metallocarboxypeptidase activity
eupyrene	Molecular Function	GO:0015171	0.0250722	12.3056	0.266241	2	5	amino acid transmembrane transporter activity
eupyrene	Molecular Function	GO:0008514	0.0363381	9.21875	0.319489	2	6	organic anion transmembrane transporter activity
eupyrene	Molecular Function	GO:0004252	0.0461518	2.88215	2.02343	5	38	serine-type endopeptidase activity
shared	Molecular Function	GO:0003735	0.000468559	11.1933	64.8584	73	74	structural constituent of ribosome
shared	Molecular Function	GO:0003723	0.0225599	2.14859	106.052	113	121	RNA binding
shared	Molecular Function	GO:0005515	0.0323453	1.55146	262.939	272	300	protein binding
apyrene	Cellular Component	GO:0005741	4.06558e-05	27.1986	0.506083	5	8	mitochondrial outer membrane
apyrene	Cellular Component	GO:0019867	0.000165855	16.2766	0.632603	5	10	outer membrane
apyrene	Cellular Component	GO:0005758	0.00218616	23.5102	0.316302	3	5	mitochondrial intermembrane space
apyrene	Cellular Component	GO:0098798	0.00492815	5.74468	1.20195	5	19	mitochondrial protein-containing complex
apyrene	Cellular Component	GO:0005740	0.00632813	3.83333	2.33905	7	39	mitochondrial envelope
apyrene	Cellular Component	GO:0000932	0.0113098	30.76	0.189781	2	3	P-body
apyrene	Cellular Component	GO:0046930	0.0113098	30.76	0.189781	2	3	pore complex
apyrene	Cellular Component	GO:0009986	0.0115665	5.75	0.948905	4	15	cell surface
apyrene	Cellular Component	GO:0005739	0.0141748	3.21457	2.70855	7	51	mitochondrion
apyrene	Cellular Component	GO:0005743	0.0268975	3.45513	1.77129	5	28	mitochondrial inner membrane
apyrene	Cellular Component	GO:0005819	0.0324097	3.92708	1.26521	4	20	spindle
apyrene	Cellular Component	GO:0008250	0.0347163	10.2267	0.316302	2	5	oligosaccharyltransferase complex
apyrene	Cellular Component	GO:0042645	0.0499859	7.66	0.379562	2	6	mitochondrial nucleoid
eupyrene	Cellular Component	GO:0090533	2.0477e-05	17.0735	0.681265	6	14	cation-transporting ATPase complex
eupyrene	Cellular Component	GO:0033181	4.4752e-05	22.2	0.486618	5	10	plasma membrane proton-transporting V-type ATPase complex
eupyrene	Cellular Component	GO:0033180	6.12303e-05	44.5714	0.285018	4	6	proton-transporting V-type ATPase, V1 domain
eupyrene	Cellular Component	GO:1904949	0.000212358	9.68067	0.973236	6	20	ATPase complex
eupyrene	Cellular Component	GO:1902495	0.000286648	9.02353	1.0219	6	21	transmembrane transporter complex
eupyrene	Cellular Component	GO:0005886	0.00450075	2.92286	5.45012	12	112	plasma membrane
eupyrene	Cellular Component	GO:0016020	0.0203688	3.86696	1.67627	5	43	membrane
eupyrene	Cellular Component	GO:0016471	0.0278918	10.8056	0.278049	2	6	vacuolar proton-transporting V-type ATPase complex
eupyrene	Cellular Component	GO:0005773	0.0290837	3.34821	1.80049	5	37	vacuole
eupyrene	Cellular Component	GO:0031090	0.0304079	2.09741	7.73723	13	159	organelle membrane
eupyrene	Cellular Component	GO:0005576	0.0310352	2.27333	5.3528	10	110	extracellular region
eupyrene	Cellular Component	GO:0005743	0.0421953	3.50926	1.36253	4	28	mitochondrial inner membrane
eupyrene	Cellular Component	GO:0033178	0.0429448	Inf	0.0429448	1	1	proton-transporting two-sector ATPase complex, catalytic domain
eupyrene	Cellular Component	GO:0042151	0.0486618	Inf	0.0486618	1	1	nematocyst
eupyrene	Cellular Component	GO:0031105	0.0486618	Inf	0.0486618	1	1	septin complex
eupyrene	Cellular Component	GO:0005903	0.0486618	Inf	0.0486618	1	1	brush border
eupyrene	Cellular Component	GO:0000220	0.0486618	Inf	0.0486618	1	1	vacuolar proton-transporting V-type ATPase, V0 domain
eupyrene	Cellular Component	GO:0000221	0.0486618	Inf	0.0486618	1	1	vacuolar proton-transporting V-type ATPase, V1 domain
eupyrene	Cellular Component	GO:0009506	0.0486618	Inf	0.0486618	1	1	plasmodesma
eupyrene	Cellular Component	GO:0002199	0.0486618	Inf	0.0486618	1	1	zona pellucida receptor complex
shared	Cellular Component	GO:1990904	1.5198e-05	15.8006	96.8005	108	109	ribonucleoprotein complex
shared	Cellular Component	GO:0005829	0.000167691	3.65801	156.302	169	176	cytosol
shared	Cellular Component	GO:0005840	0.000697534	10.7305	69.2701	77	78	ribosome
shared	Cellular Component	GO:0005622	0.00574988	2.31897	657.178	665	740	intracellular anatomical structure
shared	Cellular Component	GO:0005794	0.0190614	4.10314	55.9489	61	63	Golgi apparatus
shared	Cellular Component	GO:0043228	0.029858	1.63983	249.55	258	281	membraneless organelle
shared	Cellular Component	GO:0030135	0.0434109	Inf	23.09	26	26	coated vesicle
shared	Cellular Component	GO:0005694	0.0450282	3.45133	47.9562	52	54	chromosome
shared	Cellular Component	GO:0140535	0.0463731	2.48171	69.2701	74	78	intracellular protein-containing complex
