# Supplementary material for: Proteomic analysis of dimorphic sperm in the cabbage white butterfly, Pieris rapae
Source: Front Insect Sci. 2026 Mar 25;6:1772436. doi: 10.3389/finsc.2026.1772436 (PMC13060016; doi:10.3389/finsc.2026.1772436)
Supplement: Supplementary Table 4 — Apyrene mitochondrial GO genes (excel file). Abridged functional annotations for the 22 proteins supporting enriched mitochondria-related Cellular Component and Biological Process Gene Ontology terms among apyrene-biased proteins. [file DataSheet3.xlsx]

## Sheet: apyMitoGOgenesAnnotated
Pieris Gene Identifier	Annotated gene name	Gene supports Cellular Component GO term	Gene Supports Biological Process GO term	Pieris Transcript Identifer	BH corrected p-value	Boolean indicator of statistical significance in differential abundance	Qualitative indicator of differential abundance	PANNZER: description	BLAST result from SwissProt	BLAST result from SwissProt	BLAST result from SwissProt	BLAST result from SwissProt	BLAST result from SwissProt	BLAST result from SwissProt	BLAST result from SwissProt	SinalP Prediction	TargetP Prediction	Transmembrane prediction
GeneID	GeneName	GOCC	GOBP	TrxID	Apyrene_vs_Eupyrene_p.bh	significant_bh	master.de	desc	subject_seq.id	expect_value	bit_value	organism_commonName	organism_scientificName	organism_group	function.	SigP_Pred	TargP_Pred	transmem
PIERAPG00000001111	mai-2	TRUE	FALSE	PIERAPT00000002575	0.0212138	TRUE	apyrene	Mitochondrial ATPase inhibitor IATP	O44441.1	5.03e-19	78.2	Caenorhabditis elegans	Caenorhabditis elegans	nematodes	RecName: Full=ATPase inhibitor mai-2, mitochondrial; AltName: Full=ATP synthase F1 subunit epsilon; Flags: Precursor	OTHER	mTP	FALSE
PIERAPG00000002853	proB_2	TRUE	FALSE	PIERAPT00000006780	0.000243692	TRUE	apyrene	NA	NA	NA	NA	NA	NA	NA	NA	OTHER	OTHER	FALSE
PIERAPG00000002927	Hsc70-5	TRUE	FALSE	PIERAPT00000006971	0.0270367	TRUE	apyrene	Heat shock protein cognate 5	P29845.2	0	1090	fruit fly	Drosophila melanogaster	flies	RecName: Full=Heat shock 70 kDa protein cognate 5	OTHER	mTP	FALSE
PIERAPG00000003917	Tomm22	TRUE	TRUE	PIERAPT00000009393	0.00195689	TRUE	apyrene	Mitochondrial import receptor subunit TOM22 homolog	O17287.1	2.83e-21	85.9	Caenorhabditis elegans	Caenorhabditis elegans	nematodes	RecName: Full=Mitochondrial import receptor subunit TOM22 homolog	OTHER	OTHER	FALSE
PIERAPG00000004212	l(2)37Cc	TRUE	FALSE	PIERAPT00000010116	0.0266685	TRUE	apyrene	Prohibitin	P24156.2	2.5e-168	469	fruit fly	Drosophila melanogaster	flies	RecName: Full=Protein l(2)37Cc	OTHER	OTHER	FALSE
PIERAPG00000004319	l(1)G0156	FALSE	TRUE	PIERAPT00000010381	2.36622986083153e-05	TRUE	apyrene	Isocitrate dehydrogenase [NAD] subunit alpha, mitochondrial	Q9VWH4.1	2.46e-82	251	fruit fly	Drosophila melanogaster	flies	RecName: Full=Probable isocitrate dehydrogenase [NAD] subunit alpha, mitochondrial; AltName: Full=Isocitric dehydrogenase subunit alpha; AltName: Full=NAD(+)-specific ICDH subunit alpha; Flags: Precursor	OTHER	OTHER	FALSE
PIERAPG00000004598	ACO2	TRUE	TRUE	PIERAPT00000011051	0.0253107	TRUE	apyrene	Aconitate hydratase, mitochondrial	Q99KI0.1	0	1192	house mouse	Mus musculus	rodents	RecName: Full=Aconitate hydratase, mitochondrial; Short=Aconitase; AltName: Full=Citrate hydro-lyase; Flags: Precursor	OTHER	mTP	FALSE
PIERAPG00000004961	samm50bsamm50	TRUE	TRUE	PIERAPT00000011909	0.0376979	TRUE	apyrene	Sorting and assembly machinery component 50	Q5U3I0.1	3.54e-70	226	zebrafish	Danio rerio	bony fishes	RecName: Full=Sorting and assembly machinery component 50 homolog B	OTHER	OTHER	FALSE
PIERAPG00000005994	Timm13	TRUE	TRUE	PIERAPT00000014361	0.00708484	TRUE	apyrene	Mitochondrial import inner membrane translocase subunit	P62075.1	1.98e-39	127	house mouse	Mus musculus;Rattus norvegicus	rodents	RecName: Full=Mitochondrial import inner membrane translocase subunit Tim13	OTHER	OTHER	FALSE
PIERAPG00000006982	Cox6a1_2	FALSE	TRUE	PIERAPT00000016791	0.0373709	TRUE	apyrene	Cytochrome c oxidase subunit	P43024.2	1.54e-31	110	house mouse	Mus musculus	rodents	RecName: Full=Cytochrome c oxidase subunit 6A1, mitochondrial; AltName: Full=Cytochrome c oxidase polypeptide VIa-liver; Flags: Precursor	OTHER	mTP	TRUE
PIERAPG00000007200	FeCh_2	TRUE	FALSE	PIERAPT00000017295	0.00134152	TRUE	apyrene	Ferrochelatase	Q9V9S8.1	7.24e-92	277	fruit fly	Drosophila melanogaster	flies	RecName: Full=Ferrochelatase, mitochondrial; AltName: Full=Heme synthase; AltName: Full=Protoheme ferro-lyase; Flags: Precursor	OTHER	OTHER	FALSE
PIERAPG00000007378	Ghitm	FALSE	TRUE	PIERAPT00000017657	0.00105938	TRUE	apyrene	growth hormone-inducible transmembrane protein isoform X3	Q91VC9.1	8.72e-71	224	house mouse	Mus musculus	rodents	RecName: Full=Growth hormone-inducible transmembrane protein; AltName: Full=Mitochondrial morphology and cristae structure 1; Short=MICS1; Flags: Precursor	OTHER	mTP	TRUE
PIERAPG00000008570	AAEL011789AAEL002956	TRUE	TRUE	PIERAPT00000020499	0.0182828	TRUE	apyrene	Citrate synthase	Q17GM7.1	0	798	yellow fever mosquito	Aedes aegypti	mosquitos	RecName: Full=Probable citrate synthase 1, mitochondrial; Flags: Precursor	OTHER	OTHER	TRUE
PIERAPG00000008663	Tim8	TRUE	FALSE	PIERAPT00000020699	0.0216602	TRUE	apyrene	Mitochondrial import inner membrane translocase subunit	Q9Y1A3.1	1.32e-38	126	fruit fly	Drosophila melanogaster	flies	RecName: Full=Mitochondrial import inner membrane translocase subunit Tim8	OTHER	OTHER	FALSE
PIERAPG00000010239	Dlc90F	TRUE	TRUE	PIERAPT00000024546	0.00411868	TRUE	apyrene	Dynein light chain Tctex-type	Q94524.1	7.94e-61	184	fruit fly	Drosophila melanogaster	flies	RecName: Full=Dynein light chain Tctex-type; AltName: Full=TCTEX-1 protein homolog	OTHER	OTHER	FALSE
PIERAPG00000010379	Adk2	TRUE	FALSE	PIERAPT00000024857	0.0193968	TRUE	apyrene	Adenylate kinase	Q1HQK0.1	1.05e-130	371	yellow fever mosquito	Aedes aegypti	mosquitos	RecName: Full=Adenylate kinase; AltName: Full=ATP-AMP transphosphorylase; AltName: Full=ATP:AMP phosphotransferase; AltName: Full=Adenylate kinase cytosolic and mitochondrial; AltName: Full=Adenylate monophosphate kinase	OTHER	OTHER	FALSE
PIERAPG00000010398	Phb2	TRUE	FALSE	PIERAPT00000024907	0.0470449	TRUE	apyrene	Prohibitin (Fragment)	Q99623.2	1.54e-62	197	human	Homo sapiens;Mus musculus	primates;rodents	RecName: Full=Prohibitin-2; AltName: Full=B-cell receptor-associated protein BAP37; AltName: Full=D-prohibitin; AltName: Full=Repressor of estrogen receptor activity	OTHER	OTHER	FALSE
PIERAPG00000011184	POLDIP2	TRUE	FALSE	PIERAPT00000026801	0.00175782	TRUE	apyrene	Polymerase delta-interacting protein 2	Q9Y2S7.1	1.16e-122	355	human	Homo sapiens	primates	RecName: Full=Polymerase delta-interacting protein 2; AltName: Full=38 kDa DNA polymerase delta interaction protein; Short=p38	OTHER	OTHER	FALSE
PIERAPG00000012330	porin_2	TRUE	TRUE	PIERAPT00000029330	0.00708484	TRUE	apyrene	Voltage-dependent anion-selective channel	Q94920.3	2.88e-135	386	fruit fly	Drosophila melanogaster	flies	RecName: Full=Voltage-dependent anion-selective channel; AltName: Full=DmVDAC; AltName: Full=Porin	OTHER	OTHER	FALSE
PIERAPG00000012921	hibch	TRUE	FALSE	PIERAPT00000030696	0.025558	TRUE	apyrene	3-hydroxyisobutyryl-CoA hydrolase, mitochondrial	Q58EB4.1	5.28e-114	339	zebrafish	Danio rerio	bony fishes	RecName: Full=3-hydroxyisobutyryl-CoA hydrolase, mitochondrial; AltName: Full=3-hydroxyisobutyryl-coenzyme A hydrolase; Short=HIB-CoA hydrolase; Short=HIBYL-CoA-H; Flags: Precursor	OTHER	mTP	FALSE
PIERAPG00000013722	l(1)G0156_3	FALSE	TRUE	PIERAPT00000032565	0.0205982	TRUE	apyrene	Putative isocitrate dehydrogenase [NAD] subunit alpha, mitochondrial	Q9VWH4.1	2.61e-61	194	fruit fly	Drosophila melanogaster	flies	RecName: Full=Probable isocitrate dehydrogenase [NAD] subunit alpha, mitochondrial; AltName: Full=Isocitric dehydrogenase subunit alpha; AltName: Full=NAD(+)-specific ICDH subunit alpha; Flags: Precursor	OTHER	mTP	FALSE
PIERAPG00000014181	dlst_3	TRUE	TRUE	PIERAPT00000033662	0.0136004	TRUE	apyrene	Dihydrolipoyllysine-residue succinyltransferase component of 2-oxoglutarate dehydrogenase complex, mitochondrial	Q90512.1	1.1e-143	420	torafugu	Takifugu rubripes	bony fishes	RecName: Full=Dihydrolipoyllysine-residue succinyltransferase component of 2-oxoglutarate dehydrogenase complex, mitochondrial; AltName: Full=2-oxoglutarate dehydrogenase complex component E2; Short=OGDC-E2; AltName: Full=Dihydrolipoamide succinyltransferase component of 2-oxoglutarate dehydrogenase complex; AltName: Full=E2K; Flags: Precursor	OTHER	mTP	FALSE
